# Supplementary material for: Modules of co-occurrence in the cyanobacterial pan-genome reveal functional associations between groups of ortholog genes
Source: PLoS Genet. 2018 Mar 9;14(3):e1007239. doi: 10.1371/journal.pgen.1007239 (PMC5862535; doi:10.1371/journal.pgen.1007239)
Supplement: S1 Table — Each line of this tab-separated text file corresponds to one pair of CLOGs and includes the CLOG numbers as well as the p-value obtained by Fisher’s exact test, the p-value corrected for multiple testing, the adjusted mutual information, and the consistency index based on the 16S phylogenetic tree. Rows are sorted by the uncorrected p-value. Pairs of CLOG with an uncorrected p-value lower than 0.01 are omitted. (ZIP) [file pgen.1007239.s002.zip]

Archive with 3 entries (2 files):
- Supporting Table S1.txt
- __MACOSX/
- __MACOSX/._Supporting Table S1.txt
