# Supplementary material for: Modules of co-occurrence in the cyanobacterial pan-genome reveal functional associations between groups of ortholog genes
Source: PLoS Genet. 2018 Mar 9;14(3):e1007239. doi: 10.1371/journal.pgen.1007239 (PMC5862535; doi:10.1371/journal.pgen.1007239)
Supplement: S1 Table — Each line of this tab-separated text file corresponds to one pair of CLOGs and includes the CLOG numbers as well as the p-value obtained by Fisher’s exact test, the p-value corrected for multiple testing, the adjusted mutual information, and the consistency index based on the 16S phylogenetic tree. Rows are sorted by the uncorrected p-value. Pairs of CLOG with an uncorrected p-value lower than 0.01 are omitted. (ZIP) [file pgen.1007239.s002.zip › Supporting Table S1.txt]

CLOG A	CLOG B	Fishers' exact test p-value	corrected p-value	adjusted mutual information	consitency index
6914	6915	3.6742e-23	1.494e-13	1	0.071429
11458	11459	3.6742e-23	7.4698e-14	1	0.076923
10002	11744	3.6742e-23	4.9799e-14	1	0.076923
10002	12374	3.6742e-23	3.7349e-14	1	0.076923
11744	12374	3.6742e-23	2.9879e-14	1	0.076923
7721	13127	3.7684e-23	2.5538e-14	1	0.14286
13387	13388	3.7684e-23	2.189e-14	1	0.125
14203	14204	3.7684e-23	1.9153e-14	1	0.052632
8044	8045	4.0659e-23	1.8369e-14	1	0.11111
2891	7180	4.6153e-23	1.8766e-14	1	0.125
9202	9203	4.6153e-23	1.706e-14	1	0.14286
5565	5571	5.5128e-23	1.868e-14	1	0.066667
8367	9415	5.5128e-23	1.7243e-14	1	0.1
12889	12920	5.5128e-23	1.6011e-14	1	0.14286
5368	5372	6.9303e-23	1.8786e-14	1	0.1
13476	13485	6.9303e-23	1.7612e-14	1	0.11111
13476	13486	6.9303e-23	1.6576e-14	1	0.11111
13485	13486	6.9303e-23	1.5655e-14	1	0.11111
8821	8822	9.1725e-23	1.963e-14	1	0.14286
9703	10825	1.2786e-22	2.5994e-14	1	0.2
9703	10837	1.2786e-22	2.4757e-14	1	0.2
10825	10837	1.2786e-22	2.3631e-14	1	0.2
1469	12946	1.2786e-22	2.2604e-14	1	0.2
13469	13566	1.2786e-22	2.1662e-14	1	0.14286
8802	16964	1.2786e-22	2.0796e-14	1	0.2
10070	10071	1.8779e-22	2.9369e-14	1	0.16667
10164	10165	1.8779e-22	2.8281e-14	1	0.066667
10164	10167	1.8779e-22	2.7271e-14	1	0.066667
10165	10167	1.8779e-22	2.6331e-14	1	0.066667
10164	10169	1.8779e-22	2.5453e-14	1	0.066667
10165	10169	1.8779e-22	2.4632e-14	1	0.066667
10167	10169	1.8779e-22	2.3862e-14	1	0.066667
10164	10170	1.8779e-22	2.3139e-14	1	0.066667
10165	10170	1.8779e-22	2.2458e-14	1	0.066667
10167	10170	1.8779e-22	2.1817e-14	1	0.066667
10169	10170	1.8779e-22	2.1211e-14	1	0.066667
2582	10425	1.8779e-22	2.0637e-14	1	0.090909
2582	10976	1.8779e-22	2.0094e-14	1	0.090909
10425	10976	1.8779e-22	1.9579e-14	1	0.090909
12385	12387	1.8779e-22	1.909e-14	1	0.055556
3078	13405	1.8779e-22	1.8624e-14	1	0.125
5877	5878	2.9078e-22	2.8151e-14	1	0.2
6583	6584	2.9078e-22	2.7496e-14	1	0.083333
6006	9426	2.9078e-22	2.6871e-14	1	0.25
6006	10512	2.9078e-22	2.6274e-14	1	0.25
9426	10512	2.9078e-22	2.5703e-14	1	0.25
9655	10518	2.9078e-22	2.5156e-14	1	0.2
22	10997	2.9078e-22	2.4632e-14	1	0.2
5382	13303	2.9078e-22	2.4129e-14	1	0.2
5382	13508	2.9078e-22	2.3647e-14	1	0.2
13303	13508	2.9078e-22	2.3183e-14	1	0.2
725	5683	4.7493e-22	3.7137e-14	1	0.2
890	6082	4.7493e-22	3.6436e-14	1	0.33333
890	6083	4.7493e-22	3.5762e-14	1	0.33333
6082	6083	4.7493e-22	3.5112e-14	1	0.33333
5600	10158	4.7493e-22	3.4485e-14	1	0.33333
890	10495	4.7493e-22	3.388e-14	1	0.33333
6082	10495	4.7493e-22	3.3295e-14	1	0.33333
6083	10495	4.7493e-22	3.2731e-14	1	0.33333
890	10879	4.7493e-22	3.2186e-14	1	0.33333
6082	10879	4.7493e-22	3.1658e-14	1	0.33333
6083	10879	4.7493e-22	3.1147e-14	1	0.33333
10495	10879	4.7493e-22	3.0653e-14	1	0.33333
13121	13995	4.7493e-22	3.0174e-14	1	0.076923
5383	8357	8.1885e-22	5.1224e-14	1	0.33333
8007	8721	8.1885e-22	5.0448e-14	1	0.33333
8007	9067	8.1885e-22	4.9695e-14	1	0.33333
8721	9067	8.1885e-22	4.8964e-14	1	0.33333
2653	9595	8.1885e-22	4.8254e-14	1	0.33333
5383	10093	8.1885e-22	4.7565e-14	1	0.33333
8357	10093	8.1885e-22	4.6895e-14	1	0.33333
5383	10139	8.1885e-22	4.6244e-14	1	0.33333
8357	10139	8.1885e-22	4.561e-14	1	0.33333
10093	10139	8.1885e-22	4.4994e-14	1	0.33333
5383	10545	8.1885e-22	4.4394e-14	1	0.33333
8357	10545	8.1885e-22	4.381e-14	1	0.33333
10093	10545	8.1885e-22	4.3241e-14	1	0.33333
10139	10545	8.1885e-22	4.2686e-14	1	0.33333
5383	10578	8.1885e-22	4.2146e-14	1	0.33333
8357	10578	8.1885e-22	4.1619e-14	1	0.33333
10093	10578	8.1885e-22	4.1105e-14	1	0.33333
10139	10578	8.1885e-22	4.0604e-14	1	0.33333
10545	10578	8.1885e-22	4.0115e-14	1	0.33333
5383	10604	8.1885e-22	3.9637e-14	1	0.33333
8357	10604	8.1885e-22	3.9171e-14	1	0.33333
10093	10604	8.1885e-22	3.8716e-14	1	0.33333
10139	10604	8.1885e-22	3.8271e-14	1	0.33333
10545	10604	8.1885e-22	3.7836e-14	1	0.33333
10578	10604	8.1885e-22	3.7411e-14	1	0.33333
8007	10865	8.1885e-22	3.6995e-14	1	0.33333
8721	10865	8.1885e-22	3.6588e-14	1	0.33333
9067	10865	8.1885e-22	3.6191e-14	1	0.33333
10186	11201	8.1885e-22	3.5802e-14	1	0.33333
10186	13932	8.1885e-22	3.5421e-14	1	0.33333
11201	13932	8.1885e-22	3.5048e-14	1	0.33333
13122	13994	8.1885e-22	3.4683e-14	1	0.083333
13122	13998	8.1885e-22	3.4325e-14	1	0.083333
13994	13998	8.1885e-22	3.3975e-14	1	0.083333
3059	3519	1.4697e-21	6.0362e-14	0.91268	0.2
10148	10864	1.4697e-21	5.9758e-14	0.91268	0.125
10002	12370	1.4697e-21	5.9167e-14	0.91268	0.083333
11744	12370	1.4697e-21	5.8587e-14	0.91268	0.083333
12370	12374	1.4697e-21	5.8018e-14	0.91268	0.083333
10002	12394	1.4697e-21	5.746e-14	0.91268	0.076923
11744	12394	1.4697e-21	5.6913e-14	0.91268	0.076923
12374	12394	1.4697e-21	5.6376e-14	0.91268	0.076923
13257	13258	1.4697e-21	5.5849e-14	0.91268	0.076923
12687	14188	1.4697e-21	5.5332e-14	0.91268	0.090909
10138	10864	1.4697e-21	5.4824e-14	0.91268	0.11111
14044	14092	1.4697e-21	5.4326e-14	0.91268	0.2
2650	6774	1.4915e-21	5.4635e-14	1	0.33333
5298	8156	1.4915e-21	5.4148e-14	1	0.5
5298	10450	1.4915e-21	5.3668e-14	1	0.5
8156	10450	1.4915e-21	5.3198e-14	1	0.5
5298	10647	1.4915e-21	5.2735e-14	1	0.5
8156	10647	1.4915e-21	5.228e-14	1	0.5
10450	10647	1.4915e-21	5.1834e-14	1	0.5
10793	10795	1.4915e-21	5.1394e-14	1	0.076923
5298	11181	1.4915e-21	5.0962e-14	1	0.5
8156	11181	1.4915e-21	5.0538e-14	1	0.5
10450	11181	1.4915e-21	5.012e-14	1	0.5
10647	11181	1.4915e-21	4.9709e-14	1	0.5
4784	10296	1.545e-21	5.1076e-14	0.91217	0.071429
10941	10945	1.545e-21	5.0664e-14	0.91217	0.076923
13258	13259	1.545e-21	5.0258e-14	0.91217	0.076923
2837	4251	1.7077e-21	5.5108e-14	0.91159	0.083333
13900	14206	1.9846e-21	6.354e-14	0.91093	0.2
5094	9515	2.4256e-21	7.7053e-14	0.91019	0.11111
5519	14168	2.4256e-21	7.6456e-14	0.91019	0.14286
4166	4785	2.8725e-21	8.9845e-14	1	0.5
4166	4903	2.8725e-21	8.9159e-14	1	0.5
4785	4903	2.8725e-21	8.8483e-14	1	0.5
4166	5035	2.8725e-21	8.7818e-14	1	0.5
4785	5035	2.8725e-21	8.7163e-14	1	0.5
4903	5035	2.8725e-21	8.6517e-14	1	0.5
4166	5100	2.8725e-21	8.5881e-14	1	0.5
4785	5100	2.8725e-21	8.5254e-14	1	0.5
4903	5100	2.8725e-21	8.4636e-14	1	0.5
5035	5100	2.8725e-21	8.4027e-14	1	0.5
1875	5478	2.8725e-21	8.3427e-14	1	0.5
1875	5514	2.8725e-21	8.2836e-14	1	0.5
5478	5514	2.8725e-21	8.2252e-14	1	0.5
1875	6017	2.8725e-21	8.1677e-14	1	0.5
5478	6017	2.8725e-21	8.111e-14	1	0.5
5514	6017	2.8725e-21	8.055e-14	1	0.5
4166	6186	2.8725e-21	7.9999e-14	1	0.5
4785	6186	2.8725e-21	7.9455e-14	1	0.5
4903	6186	2.8725e-21	7.8918e-14	1	0.5
5035	6186	2.8725e-21	7.8388e-14	1	0.5
5100	6186	2.8725e-21	7.7865e-14	1	0.5
1603	6724	2.8725e-21	7.735e-14	1	0.071429
1875	7049	2.8725e-21	7.6841e-14	1	0.5
5478	7049	2.8725e-21	7.6339e-14	1	0.5
5514	7049	2.8725e-21	7.5843e-14	1	0.5
6017	7049	2.8725e-21	7.5354e-14	1	0.5
4166	8161	2.8725e-21	7.4871e-14	1	0.5
4785	8161	2.8725e-21	7.4394e-14	1	0.5
4903	8161	2.8725e-21	7.3923e-14	1	0.5
5035	8161	2.8725e-21	7.3458e-14	1	0.5
5100	8161	2.8725e-21	7.2999e-14	1	0.5
6186	8161	2.8725e-21	7.2545e-14	1	0.5
8364	8853	2.8725e-21	7.2098e-14	1	0.5
4166	9059	2.8725e-21	7.1655e-14	1	0.5
4785	9059	2.8725e-21	7.1218e-14	1	0.5
4903	9059	2.8725e-21	7.0787e-14	1	0.5
5035	9059	2.8725e-21	7.036e-14	1	0.5
5100	9059	2.8725e-21	6.9939e-14	1	0.5
6186	9059	2.8725e-21	6.9523e-14	1	0.5
8161	9059	2.8725e-21	6.9111e-14	1	0.5
4166	9061	2.8725e-21	6.8705e-14	1	0.5
4785	9061	2.8725e-21	6.8303e-14	1	0.5
4903	9061	2.8725e-21	6.7906e-14	1	0.5
5035	9061	2.8725e-21	6.7513e-14	1	0.5
5100	9061	2.8725e-21	6.7125e-14	1	0.5
6186	9061	2.8725e-21	6.6742e-14	1	0.5
8161	9061	2.8725e-21	6.6363e-14	1	0.5
9059	9061	2.8725e-21	6.5988e-14	1	0.5
1603	9097	2.8725e-21	6.5617e-14	1	0.071429
6724	9097	2.8725e-21	6.525e-14	1	0.071429
4166	9886	2.8725e-21	6.4888e-14	1	0.5
4785	9886	2.8725e-21	6.4529e-14	1	0.5
4903	9886	2.8725e-21	6.4175e-14	1	0.5
5035	9886	2.8725e-21	6.3824e-14	1	0.5
5100	9886	2.8725e-21	6.3477e-14	1	0.5
6186	9886	2.8725e-21	6.3134e-14	1	0.5
8161	9886	2.8725e-21	6.2795e-14	1	0.5
9059	9886	2.8725e-21	6.2459e-14	1	0.5
9061	9886	2.8725e-21	6.2127e-14	1	0.5
5178	9991	2.8725e-21	6.1798e-14	1	0.5
4166	10137	2.8725e-21	6.1473e-14	1	0.5
4785	10137	2.8725e-21	6.1151e-14	1	0.5
4903	10137	2.8725e-21	6.0832e-14	1	0.5
5035	10137	2.8725e-21	6.0517e-14	1	0.5
5100	10137	2.8725e-21	6.0205e-14	1	0.5
6186	10137	2.8725e-21	5.9896e-14	1	0.5
8161	10137	2.8725e-21	5.9591e-14	1	0.5
9059	10137	2.8725e-21	5.9288e-14	1	0.5
9061	10137	2.8725e-21	5.8989e-14	1	0.5
9886	10137	2.8725e-21	5.8693e-14	1	0.5
4166	10390	2.8725e-21	5.8399e-14	1	0.5
4785	10390	2.8725e-21	5.8109e-14	1	0.5
4903	10390	2.8725e-21	5.7821e-14	1	0.5
5035	10390	2.8725e-21	5.7536e-14	1	0.5
5100	10390	2.8725e-21	5.7254e-14	1	0.5
6186	10390	2.8725e-21	5.6975e-14	1	0.5
8161	10390	2.8725e-21	5.6698e-14	1	0.5
9059	10390	2.8725e-21	5.6424e-14	1	0.5
9061	10390	2.8725e-21	5.6153e-14	1	0.5
9886	10390	2.8725e-21	5.5884e-14	1	0.5
10137	10390	2.8725e-21	5.5618e-14	1	0.5
10554	10753	2.8725e-21	5.5355e-14	1	0.33333
10554	10771	2.8725e-21	5.5093e-14	1	0.33333
10753	10771	2.8725e-21	5.4835e-14	1	0.33333
4166	11220	2.8725e-21	5.4579e-14	1	0.5
4785	11220	2.8725e-21	5.4325e-14	1	0.5
4903	11220	2.8725e-21	5.4073e-14	1	0.5
5035	11220	2.8725e-21	5.3824e-14	1	0.5
5100	11220	2.8725e-21	5.3577e-14	1	0.5
6186	11220	2.8725e-21	5.3332e-14	1	0.5
8161	11220	2.8725e-21	5.309e-14	1	0.5
9059	11220	2.8725e-21	5.285e-14	1	0.5
9061	11220	2.8725e-21	5.2612e-14	1	0.5
9886	11220	2.8725e-21	5.2376e-14	1	0.5
10137	11220	2.8725e-21	5.2142e-14	1	0.5
10390	11220	2.8725e-21	5.191e-14	1	0.5
4166	11221	2.8725e-21	5.1681e-14	1	0.5
4785	11221	2.8725e-21	5.1453e-14	1	0.5
4903	11221	2.8725e-21	5.1227e-14	1	0.5
5035	11221	2.8725e-21	5.1004e-14	1	0.5
5100	11221	2.8725e-21	5.0782e-14	1	0.5
6186	11221	2.8725e-21	5.0562e-14	1	0.5
8161	11221	2.8725e-21	5.0344e-14	1	0.5
9059	11221	2.8725e-21	5.0128e-14	1	0.5
9061	11221	2.8725e-21	4.9914e-14	1	0.5
9886	11221	2.8725e-21	4.9701e-14	1	0.5
10137	11221	2.8725e-21	4.9491e-14	1	0.5
10390	11221	2.8725e-21	4.9282e-14	1	0.5
11220	11221	2.8725e-21	4.9075e-14	1	0.5
11733	11734	2.8725e-21	4.887e-14	1	0.33333
15293	15294	2.8725e-21	4.8666e-14	1	0.090909
5519	8821	3.1186e-21	5.2617e-14	0.90937	0.16667
5519	8822	3.1186e-21	5.24e-14	0.90937	0.16667
6225	6226	3.1186e-21	5.2184e-14	0.90937	0.055556
9962	13476	3.1186e-21	5.197e-14	0.90937	0.1
13475	13476	3.1186e-21	5.1758e-14	0.90937	0.125
9962	13485	3.1186e-21	5.1548e-14	0.90937	0.1
13475	13485	3.1186e-21	5.1339e-14	0.90937	0.125
9962	13486	3.1186e-21	5.1132e-14	0.90937	0.1
13475	13486	3.1186e-21	5.0927e-14	0.90937	0.125
13475	13750	3.1186e-21	5.0723e-14	0.90937	0.125
8794	8978	4.2193e-21	6.8352e-14	0.90846	0.16667
8978	13090	4.2193e-21	6.8081e-14	0.90846	0.14286
5101	13469	4.2193e-21	6.7812e-14	0.90846	0.125
8476	13469	4.2193e-21	6.7545e-14	0.90846	0.125
13300	13469	4.2193e-21	6.728e-14	0.90846	0.125
5101	13566	4.2193e-21	6.7017e-14	0.90846	0.125
8476	13566	4.2193e-21	6.6756e-14	0.90846	0.125
13300	13566	4.2193e-21	6.6497e-14	0.90846	0.125
2238	13730	4.2193e-21	6.6241e-14	0.90846	0.2
2818	4535	5.8554e-21	9.1573e-14	1	1
5640	5661	5.8554e-21	9.1222e-14	1	1
5058	5820	5.8554e-21	9.0873e-14	1	0.5
5640	6308	5.8554e-21	9.0528e-14	1	1
5661	6308	5.8554e-21	9.0185e-14	1	1
2818	6319	5.8554e-21	8.9845e-14	1	1
4535	6319	5.8554e-21	8.9507e-14	1	1
5640	6781	5.8554e-21	8.9172e-14	1	1
5661	6781	5.8554e-21	8.8839e-14	1	1
6308	6781	5.8554e-21	8.8509e-14	1	1
5640	9028	5.8554e-21	8.8181e-14	1	1
5661	9028	5.8554e-21	8.7856e-14	1	1
6308	9028	5.8554e-21	8.7533e-14	1	1
6781	9028	5.8554e-21	8.7212e-14	1	1
5640	10072	5.8554e-21	8.6894e-14	1	1
5661	10072	5.8554e-21	8.6578e-14	1	1
6308	10072	5.8554e-21	8.6264e-14	1	1
6781	10072	5.8554e-21	8.5953e-14	1	1
9028	10072	5.8554e-21	8.5643e-14	1	1
5058	10368	5.8554e-21	8.5336e-14	1	0.5
5820	10368	5.8554e-21	8.5032e-14	1	0.5
5640	10393	5.8554e-21	8.4729e-14	1	1
5661	10393	5.8554e-21	8.4429e-14	1	1
6308	10393	5.8554e-21	8.413e-14	1	1
6781	10393	5.8554e-21	8.3834e-14	1	1
9028	10393	5.8554e-21	8.354e-14	1	1
10072	10393	5.8554e-21	8.3248e-14	1	1
5640	10643	5.8554e-21	8.2958e-14	1	1
5661	10643	5.8554e-21	8.267e-14	1	1
6308	10643	5.8554e-21	8.2384e-14	1	1
6781	10643	5.8554e-21	8.21e-14	1	1
9028	10643	5.8554e-21	8.1817e-14	1	1
10072	10643	5.8554e-21	8.1537e-14	1	1
10393	10643	5.8554e-21	8.1259e-14	1	1
5640	10803	5.8554e-21	8.0983e-14	1	1
5661	10803	5.8554e-21	8.0708e-14	1	1
6308	10803	5.8554e-21	8.0435e-14	1	1
6781	10803	5.8554e-21	8.0165e-14	1	1
9028	10803	5.8554e-21	7.9895e-14	1	1
10072	10803	5.8554e-21	7.9628e-14	1	1
10393	10803	5.8554e-21	7.9363e-14	1	1
10643	10803	5.8554e-21	7.9099e-14	1	1
5640	11148	5.8554e-21	7.8837e-14	1	1
5661	11148	5.8554e-21	7.8577e-14	1	1
6308	11148	5.8554e-21	7.8319e-14	1	1
6781	11148	5.8554e-21	7.8062e-14	1	1
9028	11148	5.8554e-21	7.7807e-14	1	1
10072	11148	5.8554e-21	7.7553e-14	1	1
10393	11148	5.8554e-21	7.7301e-14	1	1
10643	11148	5.8554e-21	7.7051e-14	1	1
10803	11148	5.8554e-21	7.6803e-14	1	1
5640	11289	5.8554e-21	7.6556e-14	1	1
5661	11289	5.8554e-21	7.631e-14	1	1
6308	11289	5.8554e-21	7.6067e-14	1	1
6781	11289	5.8554e-21	7.5824e-14	1	1
9028	11289	5.8554e-21	7.5584e-14	1	1
10072	11289	5.8554e-21	7.5344e-14	1	1
10393	11289	5.8554e-21	7.5107e-14	1	1
10643	11289	5.8554e-21	7.4871e-14	1	1
10803	11289	5.8554e-21	7.4636e-14	1	1
11148	11289	5.8554e-21	7.4403e-14	1	1
5640	11460	5.8554e-21	7.4171e-14	1	1
5661	11460	5.8554e-21	7.3941e-14	1	1
6308	11460	5.8554e-21	7.3712e-14	1	1
6781	11460	5.8554e-21	7.3484e-14	1	1
9028	11460	5.8554e-21	7.3258e-14	1	1
10072	11460	5.8554e-21	7.3033e-14	1	1
10393	11460	5.8554e-21	7.281e-14	1	1
10643	11460	5.8554e-21	7.2588e-14	1	1
10803	11460	5.8554e-21	7.2367e-14	1	1
11148	11460	5.8554e-21	7.2148e-14	1	1
11289	11460	5.8554e-21	7.193e-14	1	1
5640	11497	5.8554e-21	7.1713e-14	1	1
5661	11497	5.8554e-21	7.1498e-14	1	1
6308	11497	5.8554e-21	7.1284e-14	1	1
6781	11497	5.8554e-21	7.1071e-14	1	1
9028	11497	5.8554e-21	7.086e-14	1	1
10072	11497	5.8554e-21	7.0649e-14	1	1
10393	11497	5.8554e-21	7.044e-14	1	1
10643	11497	5.8554e-21	7.0233e-14	1	1
10803	11497	5.8554e-21	7.0026e-14	1	1
11148	11497	5.8554e-21	6.9821e-14	1	1
11289	11497	5.8554e-21	6.9617e-14	1	1
11460	11497	5.8554e-21	6.9414e-14	1	1
5640	11498	5.8554e-21	6.9212e-14	1	1
5661	11498	5.8554e-21	6.9011e-14	1	1
6308	11498	5.8554e-21	6.8812e-14	1	1
6781	11498	5.8554e-21	6.8613e-14	1	1
9028	11498	5.8554e-21	6.8416e-14	1	1
10072	11498	5.8554e-21	6.822e-14	1	1
10393	11498	5.8554e-21	6.8025e-14	1	1
10643	11498	5.8554e-21	6.7832e-14	1	1
10803	11498	5.8554e-21	6.7639e-14	1	1
11148	11498	5.8554e-21	6.7447e-14	1	1
11289	11498	5.8554e-21	6.7257e-14	1	1
11460	11498	5.8554e-21	6.7067e-14	1	1
11497	11498	5.8554e-21	6.6879e-14	1	1
2243	14702	5.8554e-21	6.6691e-14	1	0.076923
416	2230	6.0094e-21	6.8253e-14	0.90745	0.058824
2582	7027	6.0094e-21	6.8063e-14	0.90745	0.090909
5366	8277	6.0094e-21	6.7874e-14	0.90745	0.125
8978	9743	6.0094e-21	6.7686e-14	0.90745	0.16667
7027	10425	6.0094e-21	6.7499e-14	0.90745	0.090909
9789	10607	6.0094e-21	6.7313e-14	0.90745	0.25
4880	10665	6.0094e-21	6.7128e-14	0.90745	0.0625
7027	10976	6.0094e-21	6.6945e-14	0.90745	0.090909
4492	11009	6.0094e-21	6.6762e-14	0.90745	0.25
8978	11009	6.0094e-21	6.658e-14	0.90745	0.16667
896	2582	9.014e-21	9.9598e-14	0.90635	0.083333
2286	3078	9.014e-21	9.9328e-14	0.90635	0.11111
5780	5781	9.014e-21	9.906e-14	0.90635	0.16667
6006	9593	9.014e-21	9.8793e-14	0.90635	0.2
9426	9593	9.014e-21	9.8527e-14	0.90635	0.2
4926	9743	9.014e-21	9.8263e-14	0.90635	0.2
9744	10070	9.014e-21	9.8e-14	0.90635	0.16667
9744	10071	9.014e-21	9.7739e-14	0.90635	0.16667
896	10425	9.014e-21	9.7479e-14	0.90635	0.083333
9593	10512	9.014e-21	9.722e-14	0.90635	0.2
6006	10607	9.014e-21	9.6963e-14	0.90635	0.2
9426	10607	9.014e-21	9.6707e-14	0.90635	0.2
10512	10607	9.014e-21	9.6453e-14	0.90635	0.2
896	10976	9.014e-21	9.62e-14	0.90635	0.083333
4926	11009	9.014e-21	9.5948e-14	0.90635	0.2
6433	12385	9.014e-21	9.5697e-14	0.90635	0.052632
6433	12387	9.014e-21	9.5448e-14	0.90635	0.052632
12385	12388	9.014e-21	9.52e-14	0.90635	0.055556
12387	12388	9.014e-21	9.4954e-14	0.90635	0.055556
2286	13405	9.014e-21	9.4708e-14	0.90635	0.11111
4	724	1.2648e-20	1.3254e-13	1	1
4	4396	1.2648e-20	1.322e-13	1	1
724	4396	1.2648e-20	1.3186e-13	1	1
4	4417	1.2648e-20	1.3153e-13	1	1
724	4417	1.2648e-20	1.3119e-13	1	1
4396	4417	1.2648e-20	1.3086e-13	1	1
4	4427	1.2648e-20	1.3053e-13	1	1
724	4427	1.2648e-20	1.302e-13	1	1
4396	4427	1.2648e-20	1.2987e-13	1	1
4417	4427	1.2648e-20	1.2954e-13	1	1
4	4482	1.2648e-20	1.2921e-13	1	1
724	4482	1.2648e-20	1.2889e-13	1	1
4396	4482	1.2648e-20	1.2857e-13	1	1
4417	4482	1.2648e-20	1.2825e-13	1	1
4427	4482	1.2648e-20	1.2793e-13	1	1
4	4483	1.2648e-20	1.2761e-13	1	1
724	4483	1.2648e-20	1.2729e-13	1	1
4396	4483	1.2648e-20	1.2698e-13	1	1
4417	4483	1.2648e-20	1.2667e-13	1	1
4427	4483	1.2648e-20	1.2636e-13	1	1
4482	4483	1.2648e-20	1.2605e-13	1	1
4	4635	1.2648e-20	1.2574e-13	1	1
724	4635	1.2648e-20	1.2543e-13	1	1
4396	4635	1.2648e-20	1.2513e-13	1	1
4417	4635	1.2648e-20	1.2482e-13	1	1
4427	4635	1.2648e-20	1.2452e-13	1	1
4482	4635	1.2648e-20	1.2422e-13	1	1
4483	4635	1.2648e-20	1.2392e-13	1	1
4	4680	1.2648e-20	1.2362e-13	1	1
724	4680	1.2648e-20	1.2333e-13	1	1
4396	4680	1.2648e-20	1.2303e-13	1	1
4417	4680	1.2648e-20	1.2274e-13	1	1
4427	4680	1.2648e-20	1.2245e-13	1	1
4482	4680	1.2648e-20	1.2215e-13	1	1
4483	4680	1.2648e-20	1.2187e-13	1	1
4635	4680	1.2648e-20	1.2158e-13	1	1
4	4681	1.2648e-20	1.2129e-13	1	1
724	4681	1.2648e-20	1.2101e-13	1	1
4396	4681	1.2648e-20	1.2072e-13	1	1
4417	4681	1.2648e-20	1.2044e-13	1	1
4427	4681	1.2648e-20	1.2016e-13	1	1
4482	4681	1.2648e-20	1.1988e-13	1	1
4483	4681	1.2648e-20	1.196e-13	1	1
4635	4681	1.2648e-20	1.1932e-13	1	1
4680	4681	1.2648e-20	1.1904e-13	1	1
4	4682	1.2648e-20	1.1877e-13	1	1
724	4682	1.2648e-20	1.185e-13	1	1
4396	4682	1.2648e-20	1.1822e-13	1	1
4417	4682	1.2648e-20	1.1795e-13	1	1
4427	4682	1.2648e-20	1.1768e-13	1	1
4482	4682	1.2648e-20	1.1741e-13	1	1
4483	4682	1.2648e-20	1.1715e-13	1	1
4635	4682	1.2648e-20	1.1688e-13	1	1
4680	4682	1.2648e-20	1.1661e-13	1	1
4681	4682	1.2648e-20	1.1635e-13	1	1
4	4694	1.2648e-20	1.1609e-13	1	1
724	4694	1.2648e-20	1.1583e-13	1	1
4396	4694	1.2648e-20	1.1557e-13	1	1
4417	4694	1.2648e-20	1.1531e-13	1	1
4427	4694	1.2648e-20	1.1505e-13	1	1
4482	4694	1.2648e-20	1.1479e-13	1	1
4483	4694	1.2648e-20	1.1454e-13	1	1
4635	4694	1.2648e-20	1.1428e-13	1	1
4680	4694	1.2648e-20	1.1403e-13	1	1
4681	4694	1.2648e-20	1.1378e-13	1	1
4682	4694	1.2648e-20	1.1353e-13	1	1
4	4878	1.2648e-20	1.1328e-13	1	1
724	4878	1.2648e-20	1.1303e-13	1	1
4396	4878	1.2648e-20	1.1278e-13	1	1
4417	4878	1.2648e-20	1.1253e-13	1	1
4427	4878	1.2648e-20	1.1229e-13	1	1
4482	4878	1.2648e-20	1.1204e-13	1	1
4483	4878	1.2648e-20	1.118e-13	1	1
4635	4878	1.2648e-20	1.1156e-13	1	1
4680	4878	1.2648e-20	1.1131e-13	1	1
4681	4878	1.2648e-20	1.1107e-13	1	1
4682	4878	1.2648e-20	1.1083e-13	1	1
4694	4878	1.2648e-20	1.106e-13	1	1
4	4905	1.2648e-20	1.1036e-13	1	1
724	4905	1.2648e-20	1.1012e-13	1	1
4396	4905	1.2648e-20	1.0989e-13	1	1
4417	4905	1.2648e-20	1.0965e-13	1	1
4427	4905	1.2648e-20	1.0942e-13	1	1
4482	4905	1.2648e-20	1.0919e-13	1	1
4483	4905	1.2648e-20	1.0896e-13	1	1
4635	4905	1.2648e-20	1.0873e-13	1	1
4680	4905	1.2648e-20	1.085e-13	1	1
4681	4905	1.2648e-20	1.0827e-13	1	1
4682	4905	1.2648e-20	1.0804e-13	1	1
4694	4905	1.2648e-20	1.0781e-13	1	1
4878	4905	1.2648e-20	1.0759e-13	1	1
4	4924	1.2648e-20	1.0736e-13	1	1
724	4924	1.2648e-20	1.0714e-13	1	1
4396	4924	1.2648e-20	1.0692e-13	1	1
4417	4924	1.2648e-20	1.067e-13	1	1
4427	4924	1.2648e-20	1.0647e-13	1	1
4482	4924	1.2648e-20	1.0625e-13	1	1
4483	4924	1.2648e-20	1.0604e-13	1	1
4635	4924	1.2648e-20	1.0582e-13	1	1
4680	4924	1.2648e-20	1.056e-13	1	1
4681	4924	1.2648e-20	1.0538e-13	1	1
4682	4924	1.2648e-20	1.0517e-13	1	1
4694	4924	1.2648e-20	1.0495e-13	1	1
4878	4924	1.2648e-20	1.0474e-13	1	1
4905	4924	1.2648e-20	1.0453e-13	1	1
4	5048	1.2648e-20	1.0431e-13	1	1
724	5048	1.2648e-20	1.041e-13	1	1
4396	5048	1.2648e-20	1.0389e-13	1	1
4417	5048	1.2648e-20	1.0368e-13	1	1
4427	5048	1.2648e-20	1.0348e-13	1	1
4482	5048	1.2648e-20	1.0327e-13	1	1
4483	5048	1.2648e-20	1.0306e-13	1	1
4635	5048	1.2648e-20	1.0285e-13	1	1
4680	5048	1.2648e-20	1.0265e-13	1	1
4681	5048	1.2648e-20	1.0244e-13	1	1
4682	5048	1.2648e-20	1.0224e-13	1	1
4694	5048	1.2648e-20	1.0204e-13	1	1
4878	5048	1.2648e-20	1.0184e-13	1	1
4905	5048	1.2648e-20	1.0163e-13	1	1
4924	5048	1.2648e-20	1.0143e-13	1	1
4	5147	1.2648e-20	1.0123e-13	1	1
724	5147	1.2648e-20	1.0104e-13	1	1
4396	5147	1.2648e-20	1.0084e-13	1	1
4417	5147	1.2648e-20	1.0064e-13	1	1
4427	5147	1.2648e-20	1.0044e-13	1	1
4482	5147	1.2648e-20	1.0025e-13	1	1
4483	5147	1.2648e-20	1.0005e-13	1	1
4635	5147	1.2648e-20	9.9859e-14	1	1
4680	5147	1.2648e-20	9.9665e-14	1	1
4681	5147	1.2648e-20	9.9472e-14	1	1
4682	5147	1.2648e-20	9.928e-14	1	1
4694	5147	1.2648e-20	9.9089e-14	1	1
4878	5147	1.2648e-20	9.8898e-14	1	1
4905	5147	1.2648e-20	9.8709e-14	1	1
4924	5147	1.2648e-20	9.8519e-14	1	1
5048	5147	1.2648e-20	9.8331e-14	1	1
4	5294	1.2648e-20	9.8143e-14	1	1
724	5294	1.2648e-20	9.7956e-14	1	1
4396	5294	1.2648e-20	9.777e-14	1	1
4417	5294	1.2648e-20	9.7585e-14	1	1
4427	5294	1.2648e-20	9.74e-14	1	1
4482	5294	1.2648e-20	9.7216e-14	1	1
4483	5294	1.2648e-20	9.7032e-14	1	1
4635	5294	1.2648e-20	9.685e-14	1	1
4680	5294	1.2648e-20	9.6668e-14	1	1
4681	5294	1.2648e-20	9.6486e-14	1	1
4682	5294	1.2648e-20	9.6305e-14	1	1
4694	5294	1.2648e-20	9.6125e-14	1	1
4878	5294	1.2648e-20	9.5946e-14	1	1
4905	5294	1.2648e-20	9.5767e-14	1	1
4924	5294	1.2648e-20	9.5589e-14	1	1
5048	5294	1.2648e-20	9.5412e-14	1	1
5147	5294	1.2648e-20	9.5235e-14	1	1
4	5299	1.2648e-20	9.5059e-14	1	1
724	5299	1.2648e-20	9.4884e-14	1	1
4396	5299	1.2648e-20	9.4709e-14	1	1
4417	5299	1.2648e-20	9.4535e-14	1	1
4427	5299	1.2648e-20	9.4362e-14	1	1
4482	5299	1.2648e-20	9.4189e-14	1	1
4483	5299	1.2648e-20	9.4017e-14	1	1
4635	5299	1.2648e-20	9.3845e-14	1	1
4680	5299	1.2648e-20	9.3674e-14	1	1
4681	5299	1.2648e-20	9.3504e-14	1	1
4682	5299	1.2648e-20	9.3334e-14	1	1
4694	5299	1.2648e-20	9.3165e-14	1	1
4878	5299	1.2648e-20	9.2997e-14	1	1
4905	5299	1.2648e-20	9.2829e-14	1	1
4924	5299	1.2648e-20	9.2661e-14	1	1
5048	5299	1.2648e-20	9.2495e-14	1	1
5147	5299	1.2648e-20	9.2329e-14	1	1
5294	5299	1.2648e-20	9.2163e-14	1	1
4	5376	1.2648e-20	9.1998e-14	1	1
724	5376	1.2648e-20	9.1834e-14	1	1
4396	5376	1.2648e-20	9.167e-14	1	1
4417	5376	1.2648e-20	9.1507e-14	1	1
4427	5376	1.2648e-20	9.1345e-14	1	1
4482	5376	1.2648e-20	9.1183e-14	1	1
4483	5376	1.2648e-20	9.1021e-14	1	1
4635	5376	1.2648e-20	9.0861e-14	1	1
4680	5376	1.2648e-20	9.07e-14	1	1
4681	5376	1.2648e-20	9.0541e-14	1	1
4682	5376	1.2648e-20	9.0382e-14	1	1
4694	5376	1.2648e-20	9.0223e-14	1	1
4878	5376	1.2648e-20	9.0065e-14	1	1
4905	5376	1.2648e-20	8.9908e-14	1	1
4924	5376	1.2648e-20	8.9751e-14	1	1
5048	5376	1.2648e-20	8.9594e-14	1	1
5147	5376	1.2648e-20	8.9438e-14	1	1
5294	5376	1.2648e-20	8.9283e-14	1	1
5299	5376	1.2648e-20	8.9128e-14	1	1
4	5381	1.2648e-20	8.8974e-14	1	1
724	5381	1.2648e-20	8.8821e-14	1	1
4396	5381	1.2648e-20	8.8667e-14	1	1
4417	5381	1.2648e-20	8.8515e-14	1	1
4427	5381	1.2648e-20	8.8363e-14	1	1
4482	5381	1.2648e-20	8.8211e-14	1	1
4483	5381	1.2648e-20	8.806e-14	1	1
4635	5381	1.2648e-20	8.791e-14	1	1
4680	5381	1.2648e-20	8.776e-14	1	1
4681	5381	1.2648e-20	8.761e-14	1	1
4682	5381	1.2648e-20	8.7461e-14	1	1
4694	5381	1.2648e-20	8.7313e-14	1	1
4878	5381	1.2648e-20	8.7165e-14	1	1
4905	5381	1.2648e-20	8.7017e-14	1	1
4924	5381	1.2648e-20	8.687e-14	1	1
5048	5381	1.2648e-20	8.6724e-14	1	1
5147	5381	1.2648e-20	8.6578e-14	1	1
5294	5381	1.2648e-20	8.6432e-14	1	1
5299	5381	1.2648e-20	8.6287e-14	1	1
5376	5381	1.2648e-20	8.6143e-14	1	1
4	5386	1.2648e-20	8.5999e-14	1	1
724	5386	1.2648e-20	8.5855e-14	1	1
4396	5386	1.2648e-20	8.5712e-14	1	1
4417	5386	1.2648e-20	8.5569e-14	1	1
4427	5386	1.2648e-20	8.5427e-14	1	1
4482	5386	1.2648e-20	8.5285e-14	1	1
4483	5386	1.2648e-20	8.5144e-14	1	1
4635	5386	1.2648e-20	8.5004e-14	1	1
4680	5386	1.2648e-20	8.4863e-14	1	1
4681	5386	1.2648e-20	8.4723e-14	1	1
4682	5386	1.2648e-20	8.4584e-14	1	1
4694	5386	1.2648e-20	8.4445e-14	1	1
4878	5386	1.2648e-20	8.4307e-14	1	1
4905	5386	1.2648e-20	8.4169e-14	1	1
4924	5386	1.2648e-20	8.4031e-14	1	1
5048	5386	1.2648e-20	8.3894e-14	1	1
5147	5386	1.2648e-20	8.3758e-14	1	1
5294	5386	1.2648e-20	8.3621e-14	1	1
5299	5386	1.2648e-20	8.3486e-14	1	1
5376	5386	1.2648e-20	8.335e-14	1	1
5381	5386	1.2648e-20	8.3215e-14	1	1
4	5493	1.2648e-20	8.3081e-14	1	1
724	5493	1.2648e-20	8.2947e-14	1	1
4396	5493	1.2648e-20	8.2813e-14	1	1
4417	5493	1.2648e-20	8.268e-14	1	1
4427	5493	1.2648e-20	8.2548e-14	1	1
4482	5493	1.2648e-20	8.2415e-14	1	1
4483	5493	1.2648e-20	8.2283e-14	1	1
4635	5493	1.2648e-20	8.2152e-14	1	1
4680	5493	1.2648e-20	8.2021e-14	1	1
4681	5493	1.2648e-20	8.189e-14	1	1
4682	5493	1.2648e-20	8.176e-14	1	1
4694	5493	1.2648e-20	8.163e-14	1	1
4878	5493	1.2648e-20	8.1501e-14	1	1
4905	5493	1.2648e-20	8.1372e-14	1	1
4924	5493	1.2648e-20	8.1243e-14	1	1
5048	5493	1.2648e-20	8.1115e-14	1	1
5147	5493	1.2648e-20	8.0988e-14	1	1
5294	5493	1.2648e-20	8.086e-14	1	1
5299	5493	1.2648e-20	8.0733e-14	1	1
5376	5493	1.2648e-20	8.0607e-14	1	1
5381	5493	1.2648e-20	8.0481e-14	1	1
5386	5493	1.2648e-20	8.0355e-14	1	1
4	5498	1.2648e-20	8.023e-14	1	1
724	5498	1.2648e-20	8.0105e-14	1	1
4396	5498	1.2648e-20	7.998e-14	1	1
4417	5498	1.2648e-20	7.9856e-14	1	1
4427	5498	1.2648e-20	7.9732e-14	1	1
4482	5498	1.2648e-20	7.9609e-14	1	1
4483	5498	1.2648e-20	7.9486e-14	1	1
4635	5498	1.2648e-20	7.9363e-14	1	1
4680	5498	1.2648e-20	7.9241e-14	1	1
4681	5498	1.2648e-20	7.9119e-14	1	1
4682	5498	1.2648e-20	7.8997e-14	1	1
4694	5498	1.2648e-20	7.8876e-14	1	1
4878	5498	1.2648e-20	7.8755e-14	1	1
4905	5498	1.2648e-20	7.8635e-14	1	1
4924	5498	1.2648e-20	7.8515e-14	1	1
5048	5498	1.2648e-20	7.8395e-14	1	1
5147	5498	1.2648e-20	7.8276e-14	1	1
5294	5498	1.2648e-20	7.8157e-14	1	1
5299	5498	1.2648e-20	7.8038e-14	1	1
5376	5498	1.2648e-20	7.792e-14	1	1
5381	5498	1.2648e-20	7.7802e-14	1	1
5386	5498	1.2648e-20	7.7684e-14	1	1
5493	5498	1.2648e-20	7.7567e-14	1	1
4	5503	1.2648e-20	7.745e-14	1	1
724	5503	1.2648e-20	7.7334e-14	1	1
4396	5503	1.2648e-20	7.7218e-14	1	1
4417	5503	1.2648e-20	7.7102e-14	1	1
4427	5503	1.2648e-20	7.6987e-14	1	1
4482	5503	1.2648e-20	7.6872e-14	1	1
4483	5503	1.2648e-20	7.6757e-14	1	1
4635	5503	1.2648e-20	7.6643e-14	1	1
4680	5503	1.2648e-20	7.6528e-14	1	1
4681	5503	1.2648e-20	7.6415e-14	1	1
4682	5503	1.2648e-20	7.6301e-14	1	1
4694	5503	1.2648e-20	7.6188e-14	1	1
4878	5503	1.2648e-20	7.6076e-14	1	1
4905	5503	1.2648e-20	7.5963e-14	1	1
4924	5503	1.2648e-20	7.5851e-14	1	1
5048	5503	1.2648e-20	7.574e-14	1	1
5147	5503	1.2648e-20	7.5628e-14	1	1
5294	5503	1.2648e-20	7.5517e-14	1	1
5299	5503	1.2648e-20	7.5406e-14	1	1
5376	5503	1.2648e-20	7.5296e-14	1	1
5381	5503	1.2648e-20	7.5186e-14	1	1
5386	5503	1.2648e-20	7.5076e-14	1	1
5493	5503	1.2648e-20	7.4967e-14	1	1
5498	5503	1.2648e-20	7.4858e-14	1	1
4	5504	1.2648e-20	7.4749e-14	1	1
724	5504	1.2648e-20	7.464e-14	1	1
4396	5504	1.2648e-20	7.4532e-14	1	1
4417	5504	1.2648e-20	7.4424e-14	1	1
4427	5504	1.2648e-20	7.4317e-14	1	1
4482	5504	1.2648e-20	7.4209e-14	1	1
4483	5504	1.2648e-20	7.4102e-14	1	1
4635	5504	1.2648e-20	7.3996e-14	1	1
4680	5504	1.2648e-20	7.389e-14	1	1
4681	5504	1.2648e-20	7.3784e-14	1	1
4682	5504	1.2648e-20	7.3678e-14	1	1
4694	5504	1.2648e-20	7.3572e-14	1	1
4878	5504	1.2648e-20	7.3467e-14	1	1
4905	5504	1.2648e-20	7.3363e-14	1	1
4924	5504	1.2648e-20	7.3258e-14	1	1
5048	5504	1.2648e-20	7.3154e-14	1	1
5147	5504	1.2648e-20	7.305e-14	1	1
5294	5504	1.2648e-20	7.2946e-14	1	1
5299	5504	1.2648e-20	7.2843e-14	1	1
5376	5504	1.2648e-20	7.274e-14	1	1
5381	5504	1.2648e-20	7.2637e-14	1	1
5386	5504	1.2648e-20	7.2535e-14	1	1
5493	5504	1.2648e-20	7.2433e-14	1	1
5498	5504	1.2648e-20	7.2331e-14	1	1
5503	5504	1.2648e-20	7.2229e-14	1	1
4	5505	1.2648e-20	7.2128e-14	1	1
724	5505	1.2648e-20	7.2027e-14	1	1
4396	5505	1.2648e-20	7.1926e-14	1	1
4417	5505	1.2648e-20	7.1826e-14	1	1
4427	5505	1.2648e-20	7.1725e-14	1	1
4482	5505	1.2648e-20	7.1626e-14	1	1
4483	5505	1.2648e-20	7.1526e-14	1	1
4635	5505	1.2648e-20	7.1427e-14	1	1
4680	5505	1.2648e-20	7.1328e-14	1	1
4681	5505	1.2648e-20	7.1229e-14	1	1
4682	5505	1.2648e-20	7.113e-14	1	1
4694	5505	1.2648e-20	7.1032e-14	1	1
4878	5505	1.2648e-20	7.0934e-14	1	1
4905	5505	1.2648e-20	7.0836e-14	1	1
4924	5505	1.2648e-20	7.0739e-14	1	1
5048	5505	1.2648e-20	7.0642e-14	1	1
5147	5505	1.2648e-20	7.0545e-14	1	1
5294	5505	1.2648e-20	7.0448e-14	1	1
5299	5505	1.2648e-20	7.0352e-14	1	1
5376	5505	1.2648e-20	7.0256e-14	1	1
5381	5505	1.2648e-20	7.016e-14	1	1
5386	5505	1.2648e-20	7.0064e-14	1	1
5493	5505	1.2648e-20	6.9969e-14	1	1
5498	5505	1.2648e-20	6.9874e-14	1	1
5503	5505	1.2648e-20	6.9779e-14	1	1
5504	5505	1.2648e-20	6.9684e-14	1	1
4	5507	1.2648e-20	6.959e-14	1	1
724	5507	1.2648e-20	6.9496e-14	1	1
4396	5507	1.2648e-20	6.9402e-14	1	1
4417	5507	1.2648e-20	6.9309e-14	1	1
4427	5507	1.2648e-20	6.9216e-14	1	1
4482	5507	1.2648e-20	6.9122e-14	1	1
4483	5507	1.2648e-20	6.903e-14	1	1
4635	5507	1.2648e-20	6.8937e-14	1	1
4680	5507	1.2648e-20	6.8845e-14	1	1
4681	5507	1.2648e-20	6.8753e-14	1	1
4682	5507	1.2648e-20	6.8661e-14	1	1
4694	5507	1.2648e-20	6.857e-14	1	1
4878	5507	1.2648e-20	6.8478e-14	1	1
4905	5507	1.2648e-20	6.8387e-14	1	1
4924	5507	1.2648e-20	6.8296e-14	1	1
5048	5507	1.2648e-20	6.8206e-14	1	1
5147	5507	1.2648e-20	6.8115e-14	1	1
5294	5507	1.2648e-20	6.8025e-14	1	1
5299	5507	1.2648e-20	6.7935e-14	1	1
5376	5507	1.2648e-20	6.7846e-14	1	1
5381	5507	1.2648e-20	6.7756e-14	1	1
5386	5507	1.2648e-20	6.7667e-14	1	1
5493	5507	1.2648e-20	6.7578e-14	1	1
5498	5507	1.2648e-20	6.749e-14	1	1
5503	5507	1.2648e-20	6.7401e-14	1	1
5504	5507	1.2648e-20	6.7313e-14	1	1
5505	5507	1.2648e-20	6.7225e-14	1	1
4	5509	1.2648e-20	6.7137e-14	1	1
724	5509	1.2648e-20	6.705e-14	1	1
4396	5509	1.2648e-20	6.6962e-14	1	1
4417	5509	1.2648e-20	6.6875e-14	1	1
4427	5509	1.2648e-20	6.6788e-14	1	1
4482	5509	1.2648e-20	6.6702e-14	1	1
4483	5509	1.2648e-20	6.6615e-14	1	1
4635	5509	1.2648e-20	6.6529e-14	1	1
4680	5509	1.2648e-20	6.6443e-14	1	1
4681	5509	1.2648e-20	6.6358e-14	1	1
4682	5509	1.2648e-20	6.6272e-14	1	1
4694	5509	1.2648e-20	6.6187e-14	1	1
4878	5509	1.2648e-20	6.6102e-14	1	1
4905	5509	1.2648e-20	6.6017e-14	1	1
4924	5509	1.2648e-20	6.5932e-14	1	1
5048	5509	1.2648e-20	6.5848e-14	1	1
5147	5509	1.2648e-20	6.5764e-14	1	1
5294	5509	1.2648e-20	6.568e-14	1	1
5299	5509	1.2648e-20	6.5596e-14	1	1
5376	5509	1.2648e-20	6.5512e-14	1	1
5381	5509	1.2648e-20	6.5429e-14	1	1
5386	5509	1.2648e-20	6.5346e-14	1	1
5493	5509	1.2648e-20	6.5263e-14	1	1
5498	5509	1.2648e-20	6.518e-14	1	1
5503	5509	1.2648e-20	6.5098e-14	1	1
5504	5509	1.2648e-20	6.5015e-14	1	1
5505	5509	1.2648e-20	6.4933e-14	1	1
5507	5509	1.2648e-20	6.4851e-14	1	1
4	5529	1.2648e-20	6.477e-14	1	1
724	5529	1.2648e-20	6.4688e-14	1	1
4396	5529	1.2648e-20	6.4607e-14	1	1
4417	5529	1.2648e-20	6.4526e-14	1	1
4427	5529	1.2648e-20	6.4445e-14	1	1
4482	5529	1.2648e-20	6.4364e-14	1	1
4483	5529	1.2648e-20	6.4284e-14	1	1
4635	5529	1.2648e-20	6.4204e-14	1	1
4680	5529	1.2648e-20	6.4124e-14	1	1
4681	5529	1.2648e-20	6.4044e-14	1	1
4682	5529	1.2648e-20	6.3964e-14	1	1
4694	5529	1.2648e-20	6.3885e-14	1	1
4878	5529	1.2648e-20	6.3805e-14	1	1
4905	5529	1.2648e-20	6.3726e-14	1	1
4924	5529	1.2648e-20	6.3647e-14	1	1
5048	5529	1.2648e-20	6.3569e-14	1	1
5147	5529	1.2648e-20	6.349e-14	1	1
5294	5529	1.2648e-20	6.3412e-14	1	1
5299	5529	1.2648e-20	6.3334e-14	1	1
5376	5529	1.2648e-20	6.3256e-14	1	1
5381	5529	1.2648e-20	6.3178e-14	1	1
5386	5529	1.2648e-20	6.3101e-14	1	1
5493	5529	1.2648e-20	6.3023e-14	1	1
5498	5529	1.2648e-20	6.2946e-14	1	1
5503	5529	1.2648e-20	6.2869e-14	1	1
5504	5529	1.2648e-20	6.2793e-14	1	1
5505	5529	1.2648e-20	6.2716e-14	1	1
5507	5529	1.2648e-20	6.264e-14	1	1
5509	5529	1.2648e-20	6.2563e-14	1	1
4	5534	1.2648e-20	6.2487e-14	1	1
724	5534	1.2648e-20	6.2412e-14	1	1
4396	5534	1.2648e-20	6.2336e-14	1	1
4417	5534	1.2648e-20	6.226e-14	1	1
4427	5534	1.2648e-20	6.2185e-14	1	1
4482	5534	1.2648e-20	6.211e-14	1	1
4483	5534	1.2648e-20	6.2035e-14	1	1
4635	5534	1.2648e-20	6.196e-14	1	1
4680	5534	1.2648e-20	6.1886e-14	1	1
4681	5534	1.2648e-20	6.1811e-14	1	1
4682	5534	1.2648e-20	6.1737e-14	1	1
4694	5534	1.2648e-20	6.1663e-14	1	1
4878	5534	1.2648e-20	6.1589e-14	1	1
4905	5534	1.2648e-20	6.1516e-14	1	1
4924	5534	1.2648e-20	6.1442e-14	1	1
5048	5534	1.2648e-20	6.1369e-14	1	1
5147	5534	1.2648e-20	6.1296e-14	1	1
5294	5534	1.2648e-20	6.1223e-14	1	1
5299	5534	1.2648e-20	6.115e-14	1	1
5376	5534	1.2648e-20	6.1077e-14	1	1
5381	5534	1.2648e-20	6.1005e-14	1	1
5386	5534	1.2648e-20	6.0933e-14	1	1
5493	5534	1.2648e-20	6.0861e-14	1	1
5498	5534	1.2648e-20	6.0789e-14	1	1
5503	5534	1.2648e-20	6.0717e-14	1	1
5504	5534	1.2648e-20	6.0645e-14	1	1
5505	5534	1.2648e-20	6.0574e-14	1	1
5507	5534	1.2648e-20	6.0503e-14	1	1
5509	5534	1.2648e-20	6.0431e-14	1	1
5529	5534	1.2648e-20	6.036e-14	1	1
4	5536	1.2648e-20	6.029e-14	1	1
724	5536	1.2648e-20	6.0219e-14	1	1
4396	5536	1.2648e-20	6.0149e-14	1	1
4417	5536	1.2648e-20	6.0078e-14	1	1
4427	5536	1.2648e-20	6.0008e-14	1	1
4482	5536	1.2648e-20	5.9938e-14	1	1
4483	5536	1.2648e-20	5.9869e-14	1	1
4635	5536	1.2648e-20	5.9799e-14	1	1
4680	5536	1.2648e-20	5.973e-14	1	1
4681	5536	1.2648e-20	5.966e-14	1	1
4682	5536	1.2648e-20	5.9591e-14	1	1
4694	5536	1.2648e-20	5.9522e-14	1	1
4878	5536	1.2648e-20	5.9453e-14	1	1
4905	5536	1.2648e-20	5.9385e-14	1	1
4924	5536	1.2648e-20	5.9316e-14	1	1
5048	5536	1.2648e-20	5.9248e-14	1	1
5147	5536	1.2648e-20	5.918e-14	1	1
5294	5536	1.2648e-20	5.9112e-14	1	1
5299	5536	1.2648e-20	5.9044e-14	1	1
5376	5536	1.2648e-20	5.8976e-14	1	1
5381	5536	1.2648e-20	5.8909e-14	1	1
5386	5536	1.2648e-20	5.8841e-14	1	1
5493	5536	1.2648e-20	5.8774e-14	1	1
5498	5536	1.2648e-20	5.8707e-14	1	1
5503	5536	1.2648e-20	5.864e-14	1	1
5504	5536	1.2648e-20	5.8573e-14	1	1
5505	5536	1.2648e-20	5.8506e-14	1	1
5507	5536	1.2648e-20	5.844e-14	1	1
5509	5536	1.2648e-20	5.8374e-14	1	1
5529	5536	1.2648e-20	5.8307e-14	1	1
5534	5536	1.2648e-20	5.8241e-14	1	1
4	5728	1.2648e-20	5.8175e-14	1	1
724	5728	1.2648e-20	5.811e-14	1	1
4396	5728	1.2648e-20	5.8044e-14	1	1
4417	5728	1.2648e-20	5.7979e-14	1	1
4427	5728	1.2648e-20	5.7913e-14	1	1
4482	5728	1.2648e-20	5.7848e-14	1	1
4483	5728	1.2648e-20	5.7783e-14	1	1
4635	5728	1.2648e-20	5.7718e-14	1	1
4680	5728	1.2648e-20	5.7654e-14	1	1
4681	5728	1.2648e-20	5.7589e-14	1	1
4682	5728	1.2648e-20	5.7525e-14	1	1
4694	5728	1.2648e-20	5.746e-14	1	1
4878	5728	1.2648e-20	5.7396e-14	1	1
4905	5728	1.2648e-20	5.7332e-14	1	1
4924	5728	1.2648e-20	5.7269e-14	1	1
5048	5728	1.2648e-20	5.7205e-14	1	1
5147	5728	1.2648e-20	5.7141e-14	1	1
5294	5728	1.2648e-20	5.7078e-14	1	1
5299	5728	1.2648e-20	5.7015e-14	1	1
5376	5728	1.2648e-20	5.6951e-14	1	1
5381	5728	1.2648e-20	5.6888e-14	1	1
5386	5728	1.2648e-20	5.6826e-14	1	1
5493	5728	1.2648e-20	5.6763e-14	1	1
5498	5728	1.2648e-20	5.67e-14	1	1
5503	5728	1.2648e-20	5.6638e-14	1	1
5504	5728	1.2648e-20	5.6576e-14	1	1
5505	5728	1.2648e-20	5.6513e-14	1	1
5507	5728	1.2648e-20	5.6451e-14	1	1
5509	5728	1.2648e-20	5.6389e-14	1	1
5529	5728	1.2648e-20	5.6328e-14	1	1
5534	5728	1.2648e-20	5.6266e-14	1	1
5536	5728	1.2648e-20	5.6205e-14	1	1
4	5762	1.2648e-20	5.6143e-14	1	1
724	5762	1.2648e-20	5.6082e-14	1	1
4396	5762	1.2648e-20	5.6021e-14	1	1
4417	5762	1.2648e-20	5.596e-14	1	1
4427	5762	1.2648e-20	5.5899e-14	1	1
4482	5762	1.2648e-20	5.5838e-14	1	1
4483	5762	1.2648e-20	5.5778e-14	1	1
4635	5762	1.2648e-20	5.5717e-14	1	1
4680	5762	1.2648e-20	5.5657e-14	1	1
4681	5762	1.2648e-20	5.5597e-14	1	1
4682	5762	1.2648e-20	5.5537e-14	1	1
4694	5762	1.2648e-20	5.5477e-14	1	1
4878	5762	1.2648e-20	5.5417e-14	1	1
4905	5762	1.2648e-20	5.5358e-14	1	1
4924	5762	1.2648e-20	5.5298e-14	1	1
5048	5762	1.2648e-20	5.5239e-14	1	1
5147	5762	1.2648e-20	5.5179e-14	1	1
5294	5762	1.2648e-20	5.512e-14	1	1
5299	5762	1.2648e-20	5.5061e-14	1	1
5376	5762	1.2648e-20	5.5002e-14	1	1
5381	5762	1.2648e-20	5.4944e-14	1	1
5386	5762	1.2648e-20	5.4885e-14	1	1
5493	5762	1.2648e-20	5.4826e-14	1	1
5498	5762	1.2648e-20	5.4768e-14	1	1
5503	5762	1.2648e-20	5.471e-14	1	1
5504	5762	1.2648e-20	5.4652e-14	1	1
5505	5762	1.2648e-20	5.4594e-14	1	1
5507	5762	1.2648e-20	5.4536e-14	1	1
5509	5762	1.2648e-20	5.4478e-14	1	1
5529	5762	1.2648e-20	5.442e-14	1	1
5534	5762	1.2648e-20	5.4363e-14	1	1
5536	5762	1.2648e-20	5.4305e-14	1	1
5728	5762	1.2648e-20	5.4248e-14	1	1
4	5788	1.2648e-20	5.4191e-14	1	1
724	5788	1.2648e-20	5.4134e-14	1	1
4396	5788	1.2648e-20	5.4077e-14	1	1
4417	5788	1.2648e-20	5.402e-14	1	1
4427	5788	1.2648e-20	5.3963e-14	1	1
4482	5788	1.2648e-20	5.3907e-14	1	1
4483	5788	1.2648e-20	5.385e-14	1	1
4635	5788	1.2648e-20	5.3794e-14	1	1
4680	5788	1.2648e-20	5.3738e-14	1	1
4681	5788	1.2648e-20	5.3682e-14	1	1
4682	5788	1.2648e-20	5.3626e-14	1	1
4694	5788	1.2648e-20	5.357e-14	1	1
4878	5788	1.2648e-20	5.3514e-14	1	1
4905	5788	1.2648e-20	5.3459e-14	1	1
4924	5788	1.2648e-20	5.3403e-14	1	1
5048	5788	1.2648e-20	5.3348e-14	1	1
5147	5788	1.2648e-20	5.3292e-14	1	1
5294	5788	1.2648e-20	5.3237e-14	1	1
5299	5788	1.2648e-20	5.3182e-14	1	1
5376	5788	1.2648e-20	5.3127e-14	1	1
5381	5788	1.2648e-20	5.3072e-14	1	1
5386	5788	1.2648e-20	5.3018e-14	1	1
5493	5788	1.2648e-20	5.2963e-14	1	1
5498	5788	1.2648e-20	5.2909e-14	1	1
5503	5788	1.2648e-20	5.2854e-14	1	1
5504	5788	1.2648e-20	5.28e-14	1	1
5505	5788	1.2648e-20	5.2746e-14	1	1
5507	5788	1.2648e-20	5.2692e-14	1	1
5509	5788	1.2648e-20	5.2638e-14	1	1
5529	5788	1.2648e-20	5.2584e-14	1	1
5534	5788	1.2648e-20	5.253e-14	1	1
5536	5788	1.2648e-20	5.2477e-14	1	1
5728	5788	1.2648e-20	5.2423e-14	1	1
5762	5788	1.2648e-20	5.237e-14	1	1
4	5808	1.2648e-20	5.2317e-14	1	1
724	5808	1.2648e-20	5.2263e-14	1	1
4396	5808	1.2648e-20	5.221e-14	1	1
4417	5808	1.2648e-20	5.2157e-14	1	1
4427	5808	1.2648e-20	5.2104e-14	1	1
4482	5808	1.2648e-20	5.2052e-14	1	1
4483	5808	1.2648e-20	5.1999e-14	1	1
4635	5808	1.2648e-20	5.1947e-14	1	1
4680	5808	1.2648e-20	5.1894e-14	1	1
4681	5808	1.2648e-20	5.1842e-14	1	1
4682	5808	1.2648e-20	5.179e-14	1	1
4694	5808	1.2648e-20	5.1738e-14	1	1
4878	5808	1.2648e-20	5.1686e-14	1	1
4905	5808	1.2648e-20	5.1634e-14	1	1
4924	5808	1.2648e-20	5.1582e-14	1	1
5048	5808	1.2648e-20	5.153e-14	1	1
5147	5808	1.2648e-20	5.1479e-14	1	1
5294	5808	1.2648e-20	5.1427e-14	1	1
5299	5808	1.2648e-20	5.1376e-14	1	1
5376	5808	1.2648e-20	5.1324e-14	1	1
5381	5808	1.2648e-20	5.1273e-14	1	1
5386	5808	1.2648e-20	5.1222e-14	1	1
5493	5808	1.2648e-20	5.1171e-14	1	1
5498	5808	1.2648e-20	5.112e-14	1	1
5503	5808	1.2648e-20	5.107e-14	1	1
5504	5808	1.2648e-20	5.1019e-14	1	1
5505	5808	1.2648e-20	5.0968e-14	1	1
5507	5808	1.2648e-20	5.0918e-14	1	1
5509	5808	1.2648e-20	5.0868e-14	1	1
5529	5808	1.2648e-20	5.0817e-14	1	1
5534	5808	1.2648e-20	5.0767e-14	1	1
5536	5808	1.2648e-20	5.0717e-14	1	1
5728	5808	1.2648e-20	5.0667e-14	1	1
5762	5808	1.2648e-20	5.0617e-14	1	1
5788	5808	1.2648e-20	5.0567e-14	1	1
4	5931	1.2648e-20	5.0518e-14	1	1
724	5931	1.2648e-20	5.0468e-14	1	1
4396	5931	1.2648e-20	5.0419e-14	1	1
4417	5931	1.2648e-20	5.0369e-14	1	1
4427	5931	1.2648e-20	5.032e-14	1	1
4482	5931	1.2648e-20	5.0271e-14	1	1
4483	5931	1.2648e-20	5.0222e-14	1	1
4635	5931	1.2648e-20	5.0173e-14	1	1
4680	5931	1.2648e-20	5.0124e-14	1	1
4681	5931	1.2648e-20	5.0075e-14	1	1
4682	5931	1.2648e-20	5.0026e-14	1	1
4694	5931	1.2648e-20	4.9978e-14	1	1
4878	5931	1.2648e-20	4.9929e-14	1	1
4905	5931	1.2648e-20	4.9881e-14	1	1
4924	5931	1.2648e-20	4.9832e-14	1	1
5048	5931	1.2648e-20	4.9784e-14	1	1
5147	5931	1.2648e-20	4.9736e-14	1	1
5294	5931	1.2648e-20	4.9688e-14	1	1
5299	5931	1.2648e-20	4.964e-14	1	1
5376	5931	1.2648e-20	4.9592e-14	1	1
5381	5931	1.2648e-20	4.9544e-14	1	1
5386	5931	1.2648e-20	4.9497e-14	1	1
5493	5931	1.2648e-20	4.9449e-14	1	1
5498	5931	1.2648e-20	4.9402e-14	1	1
5503	5931	1.2648e-20	4.9354e-14	1	1
5504	5931	1.2648e-20	4.9307e-14	1	1
5505	5931	1.2648e-20	4.926e-14	1	1
5507	5931	1.2648e-20	4.9213e-14	1	1
5509	5931	1.2648e-20	4.9166e-14	1	1
5529	5931	1.2648e-20	4.9119e-14	1	1
5534	5931	1.2648e-20	4.9072e-14	1	1
5536	5931	1.2648e-20	4.9025e-14	1	1
5728	5931	1.2648e-20	4.8978e-14	1	1
5762	5931	1.2648e-20	4.8932e-14	1	1
5788	5931	1.2648e-20	4.8885e-14	1	1
5808	5931	1.2648e-20	4.8839e-14	1	1
4	6023	1.2648e-20	4.8792e-14	1	1
724	6023	1.2648e-20	4.8746e-14	1	1
4396	6023	1.2648e-20	4.87e-14	1	1
4417	6023	1.2648e-20	4.8654e-14	1	1
4427	6023	1.2648e-20	4.8608e-14	1	1
4482	6023	1.2648e-20	4.8562e-14	1	1
4483	6023	1.2648e-20	4.8516e-14	1	1
4635	6023	1.2648e-20	4.847e-14	1	1
4680	6023	1.2648e-20	4.8425e-14	1	1
4681	6023	1.2648e-20	4.8379e-14	1	1
4682	6023	1.2648e-20	4.8334e-14	1	1
4694	6023	1.2648e-20	4.8288e-14	1	1
4878	6023	1.2648e-20	4.8243e-14	1	1
4905	6023	1.2648e-20	4.8198e-14	1	1
4924	6023	1.2648e-20	4.8153e-14	1	1
5048	6023	1.2648e-20	4.8108e-14	1	1
5147	6023	1.2648e-20	4.8063e-14	1	1
5294	6023	1.2648e-20	4.8018e-14	1	1
5299	6023	1.2648e-20	4.7973e-14	1	1
5376	6023	1.2648e-20	4.7928e-14	1	1
5381	6023	1.2648e-20	4.7884e-14	1	1
5386	6023	1.2648e-20	4.7839e-14	1	1
5493	6023	1.2648e-20	4.7795e-14	1	1
5498	6023	1.2648e-20	4.775e-14	1	1
5503	6023	1.2648e-20	4.7706e-14	1	1
5504	6023	1.2648e-20	4.7662e-14	1	1
5505	6023	1.2648e-20	4.7618e-14	1	1
5507	6023	1.2648e-20	4.7574e-14	1	1
5509	6023	1.2648e-20	4.753e-14	1	1
5529	6023	1.2648e-20	4.7486e-14	1	1
5534	6023	1.2648e-20	4.7442e-14	1	1
5536	6023	1.2648e-20	4.7398e-14	1	1
5728	6023	1.2648e-20	4.7355e-14	1	1
5762	6023	1.2648e-20	4.7311e-14	1	1
5788	6023	1.2648e-20	4.7268e-14	1	1
5808	6023	1.2648e-20	4.7224e-14	1	1
5931	6023	1.2648e-20	4.7181e-14	1	1
4	6027	1.2648e-20	4.7138e-14	1	1
724	6027	1.2648e-20	4.7094e-14	1	1
4396	6027	1.2648e-20	4.7051e-14	1	1
4417	6027	1.2648e-20	4.7008e-14	1	1
4427	6027	1.2648e-20	4.6965e-14	1	1
4482	6027	1.2648e-20	4.6923e-14	1	1
4483	6027	1.2648e-20	4.688e-14	1	1
4635	6027	1.2648e-20	4.6837e-14	1	1
4680	6027	1.2648e-20	4.6794e-14	1	1
4681	6027	1.2648e-20	4.6752e-14	1	1
4682	6027	1.2648e-20	4.6709e-14	1	1
4694	6027	1.2648e-20	4.6667e-14	1	1
4878	6027	1.2648e-20	4.6625e-14	1	1
4905	6027	1.2648e-20	4.6583e-14	1	1
4924	6027	1.2648e-20	4.654e-14	1	1
5048	6027	1.2648e-20	4.6498e-14	1	1
5147	6027	1.2648e-20	4.6456e-14	1	1
5294	6027	1.2648e-20	4.6414e-14	1	1
5299	6027	1.2648e-20	4.6373e-14	1	1
5376	6027	1.2648e-20	4.6331e-14	1	1
5381	6027	1.2648e-20	4.6289e-14	1	1
5386	6027	1.2648e-20	4.6247e-14	1	1
5493	6027	1.2648e-20	4.6206e-14	1	1
5498	6027	1.2648e-20	4.6164e-14	1	1
5503	6027	1.2648e-20	4.6123e-14	1	1
5504	6027	1.2648e-20	4.6082e-14	1	1
5505	6027	1.2648e-20	4.604e-14	1	1
5507	6027	1.2648e-20	4.5999e-14	1	1
5509	6027	1.2648e-20	4.5958e-14	1	1
5529	6027	1.2648e-20	4.5917e-14	1	1
5534	6027	1.2648e-20	4.5876e-14	1	1
5536	6027	1.2648e-20	4.5835e-14	1	1
5728	6027	1.2648e-20	4.5794e-14	1	1
5762	6027	1.2648e-20	4.5754e-14	1	1
5788	6027	1.2648e-20	4.5713e-14	1	1
5808	6027	1.2648e-20	4.5672e-14	1	1
5931	6027	1.2648e-20	4.5632e-14	1	1
6023	6027	1.2648e-20	4.5591e-14	1	1
4	6086	1.2648e-20	4.5551e-14	1	1
724	6086	1.2648e-20	4.5511e-14	1	1
4396	6086	1.2648e-20	4.547e-14	1	1
4417	6086	1.2648e-20	4.543e-14	1	1
4427	6086	1.2648e-20	4.539e-14	1	1
4482	6086	1.2648e-20	4.535e-14	1	1
4483	6086	1.2648e-20	4.531e-14	1	1
4635	6086	1.2648e-20	4.527e-14	1	1
4680	6086	1.2648e-20	4.5231e-14	1	1
4681	6086	1.2648e-20	4.5191e-14	1	1
4682	6086	1.2648e-20	4.5151e-14	1	1
4694	6086	1.2648e-20	4.5112e-14	1	1
4878	6086	1.2648e-20	4.5072e-14	1	1
4905	6086	1.2648e-20	4.5033e-14	1	1
4924	6086	1.2648e-20	4.4993e-14	1	1
5048	6086	1.2648e-20	4.4954e-14	1	1
5147	6086	1.2648e-20	4.4915e-14	1	1
5294	6086	1.2648e-20	4.4875e-14	1	1
5299	6086	1.2648e-20	4.4836e-14	1	1
5376	6086	1.2648e-20	4.4797e-14	1	1
5381	6086	1.2648e-20	4.4758e-14	1	1
5386	6086	1.2648e-20	4.4719e-14	1	1
5493	6086	1.2648e-20	4.468e-14	1	1
5498	6086	1.2648e-20	4.4642e-14	1	1
5503	6086	1.2648e-20	4.4603e-14	1	1
5504	6086	1.2648e-20	4.4564e-14	1	1
5505	6086	1.2648e-20	4.4526e-14	1	1
5507	6086	1.2648e-20	4.4487e-14	1	1
5509	6086	1.2648e-20	4.4449e-14	1	1
5529	6086	1.2648e-20	4.441e-14	1	1
5534	6086	1.2648e-20	4.4372e-14	1	1
5536	6086	1.2648e-20	4.4334e-14	1	1
5728	6086	1.2648e-20	4.4296e-14	1	1
5762	6086	1.2648e-20	4.4257e-14	1	1
5788	6086	1.2648e-20	4.4219e-14	1	1
5808	6086	1.2648e-20	4.4181e-14	1	1
5931	6086	1.2648e-20	4.4143e-14	1	1
6023	6086	1.2648e-20	4.4106e-14	1	1
6027	6086	1.2648e-20	4.4068e-14	1	1
4	6096	1.2648e-20	4.403e-14	1	1
724	6096	1.2648e-20	4.3992e-14	1	1
4396	6096	1.2648e-20	4.3955e-14	1	1
4417	6096	1.2648e-20	4.3917e-14	1	1
4427	6096	1.2648e-20	4.388e-14	1	1
4482	6096	1.2648e-20	4.3842e-14	1	1
4483	6096	1.2648e-20	4.3805e-14	1	1
4635	6096	1.2648e-20	4.3768e-14	1	1
4680	6096	1.2648e-20	4.3731e-14	1	1
4681	6096	1.2648e-20	4.3693e-14	1	1
4682	6096	1.2648e-20	4.3656e-14	1	1
4694	6096	1.2648e-20	4.3619e-14	1	1
4878	6096	1.2648e-20	4.3582e-14	1	1
4905	6096	1.2648e-20	4.3545e-14	1	1
4924	6096	1.2648e-20	4.3509e-14	1	1
5048	6096	1.2648e-20	4.3472e-14	1	1
5147	6096	1.2648e-20	4.3435e-14	1	1
5294	6096	1.2648e-20	4.3398e-14	1	1
5299	6096	1.2648e-20	4.3362e-14	1	1
5376	6096	1.2648e-20	4.3325e-14	1	1
5381	6096	1.2648e-20	4.3289e-14	1	1
5386	6096	1.2648e-20	4.3252e-14	1	1
5493	6096	1.2648e-20	4.3216e-14	1	1
5498	6096	1.2648e-20	4.318e-14	1	1
5503	6096	1.2648e-20	4.3144e-14	1	1
5504	6096	1.2648e-20	4.3107e-14	1	1
5505	6096	1.2648e-20	4.3071e-14	1	1
5507	6096	1.2648e-20	4.3035e-14	1	1
5509	6096	1.2648e-20	4.2999e-14	1	1
5529	6096	1.2648e-20	4.2963e-14	1	1
5534	6096	1.2648e-20	4.2927e-14	1	1
5536	6096	1.2648e-20	4.2892e-14	1	1
5728	6096	1.2648e-20	4.2856e-14	1	1
5762	6096	1.2648e-20	4.282e-14	1	1
5788	6096	1.2648e-20	4.2785e-14	1	1
5808	6096	1.2648e-20	4.2749e-14	1	1
5931	6096	1.2648e-20	4.2714e-14	1	1
6023	6096	1.2648e-20	4.2678e-14	1	1
6027	6096	1.2648e-20	4.2643e-14	1	1
6086	6096	1.2648e-20	4.2607e-14	1	1
4	6138	1.2648e-20	4.2572e-14	1	1
724	6138	1.2648e-20	4.2537e-14	1	1
4396	6138	1.2648e-20	4.2502e-14	1	1
4417	6138	1.2648e-20	4.2467e-14	1	1
4427	6138	1.2648e-20	4.2432e-14	1	1
4482	6138	1.2648e-20	4.2397e-14	1	1
4483	6138	1.2648e-20	4.2362e-14	1	1
4635	6138	1.2648e-20	4.2327e-14	1	1
4680	6138	1.2648e-20	4.2292e-14	1	1
4681	6138	1.2648e-20	4.2257e-14	1	1
4682	6138	1.2648e-20	4.2223e-14	1	1
4694	6138	1.2648e-20	4.2188e-14	1	1
4878	6138	1.2648e-20	4.2153e-14	1	1
4905	6138	1.2648e-20	4.2119e-14	1	1
4924	6138	1.2648e-20	4.2084e-14	1	1
5048	6138	1.2648e-20	4.205e-14	1	1
5147	6138	1.2648e-20	4.2016e-14	1	1
5294	6138	1.2648e-20	4.1981e-14	1	1
5299	6138	1.2648e-20	4.1947e-14	1	1
5376	6138	1.2648e-20	4.1913e-14	1	1
5381	6138	1.2648e-20	4.1879e-14	1	1
5386	6138	1.2648e-20	4.1845e-14	1	1
5493	6138	1.2648e-20	4.1811e-14	1	1
5498	6138	1.2648e-20	4.1777e-14	1	1
5503	6138	1.2648e-20	4.1743e-14	1	1
5504	6138	1.2648e-20	4.1709e-14	1	1
5505	6138	1.2648e-20	4.1675e-14	1	1
5507	6138	1.2648e-20	4.1641e-14	1	1
5509	6138	1.2648e-20	4.1608e-14	1	1
5529	6138	1.2648e-20	4.1574e-14	1	1
5534	6138	1.2648e-20	4.154e-14	1	1
5536	6138	1.2648e-20	4.1507e-14	1	1
5728	6138	1.2648e-20	4.1473e-14	1	1
5762	6138	1.2648e-20	4.144e-14	1	1
5788	6138	1.2648e-20	4.1407e-14	1	1
5808	6138	1.2648e-20	4.1373e-14	1	1
5931	6138	1.2648e-20	4.134e-14	1	1
6023	6138	1.2648e-20	4.1307e-14	1	1
6027	6138	1.2648e-20	4.1274e-14	1	1
6086	6138	1.2648e-20	4.1241e-14	1	1
6096	6138	1.2648e-20	4.1208e-14	1	1
4	6158	1.2648e-20	4.1175e-14	1	1
724	6158	1.2648e-20	4.1142e-14	1	1
4396	6158	1.2648e-20	4.1109e-14	1	1
4417	6158	1.2648e-20	4.1076e-14	1	1
4427	6158	1.2648e-20	4.1043e-14	1	1
4482	6158	1.2648e-20	4.101e-14	1	1
4483	6158	1.2648e-20	4.0978e-14	1	1
4635	6158	1.2648e-20	4.0945e-14	1	1
4680	6158	1.2648e-20	4.0913e-14	1	1
4681	6158	1.2648e-20	4.088e-14	1	1
4682	6158	1.2648e-20	4.0848e-14	1	1
4694	6158	1.2648e-20	4.0815e-14	1	1
4878	6158	1.2648e-20	4.0783e-14	1	1
4905	6158	1.2648e-20	4.075e-14	1	1
4924	6158	1.2648e-20	4.0718e-14	1	1
5048	6158	1.2648e-20	4.0686e-14	1	1
5147	6158	1.2648e-20	4.0654e-14	1	1
5294	6158	1.2648e-20	4.0622e-14	1	1
5299	6158	1.2648e-20	4.059e-14	1	1
5376	6158	1.2648e-20	4.0558e-14	1	1
5381	6158	1.2648e-20	4.0526e-14	1	1
5386	6158	1.2648e-20	4.0494e-14	1	1
5493	6158	1.2648e-20	4.0462e-14	1	1
5498	6158	1.2648e-20	4.043e-14	1	1
5503	6158	1.2648e-20	4.0398e-14	1	1
5504	6158	1.2648e-20	4.0367e-14	1	1
5505	6158	1.2648e-20	4.0335e-14	1	1
5507	6158	1.2648e-20	4.0303e-14	1	1
5509	6158	1.2648e-20	4.0272e-14	1	1
5529	6158	1.2648e-20	4.024e-14	1	1
5534	6158	1.2648e-20	4.0209e-14	1	1
5536	6158	1.2648e-20	4.0177e-14	1	1
5728	6158	1.2648e-20	4.0146e-14	1	1
5762	6158	1.2648e-20	4.0115e-14	1	1
5788	6158	1.2648e-20	4.0083e-14	1	1
5808	6158	1.2648e-20	4.0052e-14	1	1
5931	6158	1.2648e-20	4.0021e-14	1	1
6023	6158	1.2648e-20	3.999e-14	1	1
6027	6158	1.2648e-20	3.9959e-14	1	1
6086	6158	1.2648e-20	3.9928e-14	1	1
6096	6158	1.2648e-20	3.9897e-14	1	1
6138	6158	1.2648e-20	3.9866e-14	1	1
5269	6239	1.2648e-20	3.9835e-14	1	1
4	6270	1.2648e-20	3.9804e-14	1	1
724	6270	1.2648e-20	3.9773e-14	1	1
4396	6270	1.2648e-20	3.9743e-14	1	1
4417	6270	1.2648e-20	3.9712e-14	1	1
4427	6270	1.2648e-20	3.9681e-14	1	1
4482	6270	1.2648e-20	3.9651e-14	1	1
4483	6270	1.2648e-20	3.962e-14	1	1
4635	6270	1.2648e-20	3.959e-14	1	1
4680	6270	1.2648e-20	3.9559e-14	1	1
4681	6270	1.2648e-20	3.9529e-14	1	1
4682	6270	1.2648e-20	3.9499e-14	1	1
4694	6270	1.2648e-20	3.9468e-14	1	1
4878	6270	1.2648e-20	3.9438e-14	1	1
4905	6270	1.2648e-20	3.9408e-14	1	1
4924	6270	1.2648e-20	3.9378e-14	1	1
5048	6270	1.2648e-20	3.9347e-14	1	1
5147	6270	1.2648e-20	3.9317e-14	1	1
5294	6270	1.2648e-20	3.9287e-14	1	1
5299	6270	1.2648e-20	3.9257e-14	1	1
5376	6270	1.2648e-20	3.9227e-14	1	1
5381	6270	1.2648e-20	3.9198e-14	1	1
5386	6270	1.2648e-20	3.9168e-14	1	1
5493	6270	1.2648e-20	3.9138e-14	1	1
5498	6270	1.2648e-20	3.9108e-14	1	1
5503	6270	1.2648e-20	3.9078e-14	1	1
5504	6270	1.2648e-20	3.9049e-14	1	1
5505	6270	1.2648e-20	3.9019e-14	1	1
5507	6270	1.2648e-20	3.8989e-14	1	1
5509	6270	1.2648e-20	3.896e-14	1	1
5529	6270	1.2648e-20	3.893e-14	1	1
5534	6270	1.2648e-20	3.8901e-14	1	1
5536	6270	1.2648e-20	3.8872e-14	1	1
5728	6270	1.2648e-20	3.8842e-14	1	1
5762	6270	1.2648e-20	3.8813e-14	1	1
5788	6270	1.2648e-20	3.8784e-14	1	1
5808	6270	1.2648e-20	3.8754e-14	1	1
5931	6270	1.2648e-20	3.8725e-14	1	1
6023	6270	1.2648e-20	3.8696e-14	1	1
6027	6270	1.2648e-20	3.8667e-14	1	1
6086	6270	1.2648e-20	3.8638e-14	1	1
6096	6270	1.2648e-20	3.8609e-14	1	1
6138	6270	1.2648e-20	3.858e-14	1	1
6158	6270	1.2648e-20	3.8551e-14	1	1
4	6283	1.2648e-20	3.8522e-14	1	1
724	6283	1.2648e-20	3.8493e-14	1	1
4396	6283	1.2648e-20	3.8465e-14	1	1
4417	6283	1.2648e-20	3.8436e-14	1	1
4427	6283	1.2648e-20	3.8407e-14	1	1
4482	6283	1.2648e-20	3.8378e-14	1	1
4483	6283	1.2648e-20	3.835e-14	1	1
4635	6283	1.2648e-20	3.8321e-14	1	1
4680	6283	1.2648e-20	3.8293e-14	1	1
4681	6283	1.2648e-20	3.8264e-14	1	1
4682	6283	1.2648e-20	3.8236e-14	1	1
4694	6283	1.2648e-20	3.8207e-14	1	1
4878	6283	1.2648e-20	3.8179e-14	1	1
4905	6283	1.2648e-20	3.8151e-14	1	1
4924	6283	1.2648e-20	3.8122e-14	1	1
5048	6283	1.2648e-20	3.8094e-14	1	1
5147	6283	1.2648e-20	3.8066e-14	1	1
5294	6283	1.2648e-20	3.8038e-14	1	1
5299	6283	1.2648e-20	3.801e-14	1	1
5376	6283	1.2648e-20	3.7982e-14	1	1
5381	6283	1.2648e-20	3.7954e-14	1	1
5386	6283	1.2648e-20	3.7926e-14	1	1
5493	6283	1.2648e-20	3.7898e-14	1	1
5498	6283	1.2648e-20	3.787e-14	1	1
5503	6283	1.2648e-20	3.7842e-14	1	1
5504	6283	1.2648e-20	3.7814e-14	1	1
5505	6283	1.2648e-20	3.7786e-14	1	1
5507	6283	1.2648e-20	3.7759e-14	1	1
5509	6283	1.2648e-20	3.7731e-14	1	1
5529	6283	1.2648e-20	3.7703e-14	1	1
5534	6283	1.2648e-20	3.7676e-14	1	1
5536	6283	1.2648e-20	3.7648e-14	1	1
5728	6283	1.2648e-20	3.762e-14	1	1
5762	6283	1.2648e-20	3.7593e-14	1	1
5788	6283	1.2648e-20	3.7565e-14	1	1
5808	6283	1.2648e-20	3.7538e-14	1	1
5931	6283	1.2648e-20	3.7511e-14	1	1
6023	6283	1.2648e-20	3.7483e-14	1	1
6027	6283	1.2648e-20	3.7456e-14	1	1
6086	6283	1.2648e-20	3.7429e-14	1	1
6096	6283	1.2648e-20	3.7402e-14	1	1
6138	6283	1.2648e-20	3.7374e-14	1	1
6158	6283	1.2648e-20	3.7347e-14	1	1
6270	6283	1.2648e-20	3.732e-14	1	1
4	6445	1.2648e-20	3.7293e-14	1	1
724	6445	1.2648e-20	3.7266e-14	1	1
4396	6445	1.2648e-20	3.7239e-14	1	1
4417	6445	1.2648e-20	3.7212e-14	1	1
4427	6445	1.2648e-20	3.7185e-14	1	1
4482	6445	1.2648e-20	3.7158e-14	1	1
4483	6445	1.2648e-20	3.7132e-14	1	1
4635	6445	1.2648e-20	3.7105e-14	1	1
4680	6445	1.2648e-20	3.7078e-14	1	1
4681	6445	1.2648e-20	3.7051e-14	1	1
4682	6445	1.2648e-20	3.7025e-14	1	1
4694	6445	1.2648e-20	3.6998e-14	1	1
4878	6445	1.2648e-20	3.6971e-14	1	1
4905	6445	1.2648e-20	3.6945e-14	1	1
4924	6445	1.2648e-20	3.6918e-14	1	1
5048	6445	1.2648e-20	3.6892e-14	1	1
5147	6445	1.2648e-20	3.6865e-14	1	1
5294	6445	1.2648e-20	3.6839e-14	1	1
5299	6445	1.2648e-20	3.6813e-14	1	1
5376	6445	1.2648e-20	3.6786e-14	1	1
5381	6445	1.2648e-20	3.676e-14	1	1
5386	6445	1.2648e-20	3.6734e-14	1	1
5493	6445	1.2648e-20	3.6707e-14	1	1
5498	6445	1.2648e-20	3.6681e-14	1	1
5503	6445	1.2648e-20	3.6655e-14	1	1
5504	6445	1.2648e-20	3.6629e-14	1	1
5505	6445	1.2648e-20	3.6603e-14	1	1
5507	6445	1.2648e-20	3.6577e-14	1	1
5509	6445	1.2648e-20	3.6551e-14	1	1
5529	6445	1.2648e-20	3.6525e-14	1	1
5534	6445	1.2648e-20	3.6499e-14	1	1
5536	6445	1.2648e-20	3.6473e-14	1	1
5728	6445	1.2648e-20	3.6447e-14	1	1
5762	6445	1.2648e-20	3.6421e-14	1	1
5788	6445	1.2648e-20	3.6396e-14	1	1
5808	6445	1.2648e-20	3.637e-14	1	1
5931	6445	1.2648e-20	3.6344e-14	1	1
6023	6445	1.2648e-20	3.6319e-14	1	1
6027	6445	1.2648e-20	3.6293e-14	1	1
6086	6445	1.2648e-20	3.6267e-14	1	1
6096	6445	1.2648e-20	3.6242e-14	1	1
6138	6445	1.2648e-20	3.6216e-14	1	1
6158	6445	1.2648e-20	3.6191e-14	1	1
6270	6445	1.2648e-20	3.6165e-14	1	1
6283	6445	1.2648e-20	3.614e-14	1	1
4	6484	1.2648e-20	3.6115e-14	1	1
724	6484	1.2648e-20	3.6089e-14	1	1
4396	6484	1.2648e-20	3.6064e-14	1	1
4417	6484	1.2648e-20	3.6039e-14	1	1
4427	6484	1.2648e-20	3.6013e-14	1	1
4482	6484	1.2648e-20	3.5988e-14	1	1
4483	6484	1.2648e-20	3.5963e-14	1	1
4635	6484	1.2648e-20	3.5938e-14	1	1
4680	6484	1.2648e-20	3.5913e-14	1	1
4681	6484	1.2648e-20	3.5888e-14	1	1
4682	6484	1.2648e-20	3.5863e-14	1	1
4694	6484	1.2648e-20	3.5838e-14	1	1
4878	6484	1.2648e-20	3.5813e-14	1	1
4905	6484	1.2648e-20	3.5788e-14	1	1
4924	6484	1.2648e-20	3.5763e-14	1	1
5048	6484	1.2648e-20	3.5738e-14	1	1
5147	6484	1.2648e-20	3.5713e-14	1	1
5294	6484	1.2648e-20	3.5689e-14	1	1
5299	6484	1.2648e-20	3.5664e-14	1	1
5376	6484	1.2648e-20	3.5639e-14	1	1
5381	6484	1.2648e-20	3.5614e-14	1	1
5386	6484	1.2648e-20	3.559e-14	1	1
5493	6484	1.2648e-20	3.5565e-14	1	1
5498	6484	1.2648e-20	3.5541e-14	1	1
5503	6484	1.2648e-20	3.5516e-14	1	1
5504	6484	1.2648e-20	3.5491e-14	1	1
5505	6484	1.2648e-20	3.5467e-14	1	1
5507	6484	1.2648e-20	3.5443e-14	1	1
5509	6484	1.2648e-20	3.5418e-14	1	1
5529	6484	1.2648e-20	3.5394e-14	1	1
5534	6484	1.2648e-20	3.5369e-14	1	1
5536	6484	1.2648e-20	3.5345e-14	1	1
5728	6484	1.2648e-20	3.5321e-14	1	1
5762	6484	1.2648e-20	3.5297e-14	1	1
5788	6484	1.2648e-20	3.5272e-14	1	1
5808	6484	1.2648e-20	3.5248e-14	1	1
5931	6484	1.2648e-20	3.5224e-14	1	1
6023	6484	1.2648e-20	3.52e-14	1	1
6027	6484	1.2648e-20	3.5176e-14	1	1
6086	6484	1.2648e-20	3.5152e-14	1	1
6096	6484	1.2648e-20	3.5128e-14	1	1
6138	6484	1.2648e-20	3.5104e-14	1	1
6158	6484	1.2648e-20	3.508e-14	1	1
6270	6484	1.2648e-20	3.5056e-14	1	1
6283	6484	1.2648e-20	3.5032e-14	1	1
6445	6484	1.2648e-20	3.5008e-14	1	1
4	6505	1.2648e-20	3.4984e-14	1	1
724	6505	1.2648e-20	3.4961e-14	1	1
4396	6505	1.2648e-20	3.4937e-14	1	1
4417	6505	1.2648e-20	3.4913e-14	1	1
4427	6505	1.2648e-20	3.489e-14	1	1
4482	6505	1.2648e-20	3.4866e-14	1	1
4483	6505	1.2648e-20	3.4842e-14	1	1
4635	6505	1.2648e-20	3.4819e-14	1	1
4680	6505	1.2648e-20	3.4795e-14	1	1
4681	6505	1.2648e-20	3.4772e-14	1	1
4682	6505	1.2648e-20	3.4748e-14	1	1
4694	6505	1.2648e-20	3.4725e-14	1	1
4878	6505	1.2648e-20	3.4701e-14	1	1
4905	6505	1.2648e-20	3.4678e-14	1	1
4924	6505	1.2648e-20	3.4654e-14	1	1
5048	6505	1.2648e-20	3.4631e-14	1	1
5147	6505	1.2648e-20	3.4608e-14	1	1
5294	6505	1.2648e-20	3.4584e-14	1	1
5299	6505	1.2648e-20	3.4561e-14	1	1
5376	6505	1.2648e-20	3.4538e-14	1	1
5381	6505	1.2648e-20	3.4515e-14	1	1
5386	6505	1.2648e-20	3.4492e-14	1	1
5493	6505	1.2648e-20	3.4469e-14	1	1
5498	6505	1.2648e-20	3.4445e-14	1	1
5503	6505	1.2648e-20	3.4422e-14	1	1
5504	6505	1.2648e-20	3.4399e-14	1	1
5505	6505	1.2648e-20	3.4376e-14	1	1
5507	6505	1.2648e-20	3.4353e-14	1	1
5509	6505	1.2648e-20	3.4331e-14	1	1
5529	6505	1.2648e-20	3.4308e-14	1	1
5534	6505	1.2648e-20	3.4285e-14	1	1
5536	6505	1.2648e-20	3.4262e-14	1	1
5728	6505	1.2648e-20	3.4239e-14	1	1
5762	6505	1.2648e-20	3.4216e-14	1	1
5788	6505	1.2648e-20	3.4194e-14	1	1
5808	6505	1.2648e-20	3.4171e-14	1	1
5931	6505	1.2648e-20	3.4148e-14	1	1
6023	6505	1.2648e-20	3.4126e-14	1	1
6027	6505	1.2648e-20	3.4103e-14	1	1
6086	6505	1.2648e-20	3.408e-14	1	1
6096	6505	1.2648e-20	3.4058e-14	1	1
6138	6505	1.2648e-20	3.4035e-14	1	1
6158	6505	1.2648e-20	3.4013e-14	1	1
6270	6505	1.2648e-20	3.399e-14	1	1
6283	6505	1.2648e-20	3.3968e-14	1	1
6445	6505	1.2648e-20	3.3945e-14	1	1
6484	6505	1.2648e-20	3.3923e-14	1	1
4	6649	1.2648e-20	3.3901e-14	1	1
724	6649	1.2648e-20	3.3878e-14	1	1
4396	6649	1.2648e-20	3.3856e-14	1	1
4417	6649	1.2648e-20	3.3834e-14	1	1
4427	6649	1.2648e-20	3.3811e-14	1	1
4482	6649	1.2648e-20	3.3789e-14	1	1
4483	6649	1.2648e-20	3.3767e-14	1	1
4635	6649	1.2648e-20	3.3745e-14	1	1
4680	6649	1.2648e-20	3.3723e-14	1	1
4681	6649	1.2648e-20	3.3701e-14	1	1
4682	6649	1.2648e-20	3.3679e-14	1	1
4694	6649	1.2648e-20	3.3656e-14	1	1
4878	6649	1.2648e-20	3.3634e-14	1	1
4905	6649	1.2648e-20	3.3613e-14	1	1
4924	6649	1.2648e-20	3.3591e-14	1	1
5048	6649	1.2648e-20	3.3569e-14	1	1
5147	6649	1.2648e-20	3.3547e-14	1	1
5294	6649	1.2648e-20	3.3525e-14	1	1
5299	6649	1.2648e-20	3.3503e-14	1	1
5376	6649	1.2648e-20	3.3481e-14	1	1
5381	6649	1.2648e-20	3.3459e-14	1	1
5386	6649	1.2648e-20	3.3438e-14	1	1
5493	6649	1.2648e-20	3.3416e-14	1	1
5498	6649	1.2648e-20	3.3394e-14	1	1
5503	6649	1.2648e-20	3.3373e-14	1	1
5504	6649	1.2648e-20	3.3351e-14	1	1
5505	6649	1.2648e-20	3.3329e-14	1	1
5507	6649	1.2648e-20	3.3308e-14	1	1
5509	6649	1.2648e-20	3.3286e-14	1	1
5529	6649	1.2648e-20	3.3265e-14	1	1
5534	6649	1.2648e-20	3.3243e-14	1	1
5536	6649	1.2648e-20	3.3222e-14	1	1
5728	6649	1.2648e-20	3.32e-14	1	1
5762	6649	1.2648e-20	3.3179e-14	1	1
5788	6649	1.2648e-20	3.3157e-14	1	1
5808	6649	1.2648e-20	3.3136e-14	1	1
5931	6649	1.2648e-20	3.3115e-14	1	1
6023	6649	1.2648e-20	3.3093e-14	1	1
6027	6649	1.2648e-20	3.3072e-14	1	1
6086	6649	1.2648e-20	3.3051e-14	1	1
6096	6649	1.2648e-20	3.303e-14	1	1
6138	6649	1.2648e-20	3.3008e-14	1	1
6158	6649	1.2648e-20	3.2987e-14	1	1
6270	6649	1.2648e-20	3.2966e-14	1	1
6283	6649	1.2648e-20	3.2945e-14	1	1
6445	6649	1.2648e-20	3.2924e-14	1	1
6484	6649	1.2648e-20	3.2903e-14	1	1
6505	6649	1.2648e-20	3.2882e-14	1	1
4	6888	1.2648e-20	3.2861e-14	1	1
724	6888	1.2648e-20	3.284e-14	1	1
4396	6888	1.2648e-20	3.2819e-14	1	1
4417	6888	1.2648e-20	3.2798e-14	1	1
4427	6888	1.2648e-20	3.2777e-14	1	1
4482	6888	1.2648e-20	3.2756e-14	1	1
4483	6888	1.2648e-20	3.2735e-14	1	1
4635	6888	1.2648e-20	3.2714e-14	1	1
4680	6888	1.2648e-20	3.2694e-14	1	1
4681	6888	1.2648e-20	3.2673e-14	1	1
4682	6888	1.2648e-20	3.2652e-14	1	1
4694	6888	1.2648e-20	3.2631e-14	1	1
4878	6888	1.2648e-20	3.2611e-14	1	1
4905	6888	1.2648e-20	3.259e-14	1	1
4924	6888	1.2648e-20	3.2569e-14	1	1
5048	6888	1.2648e-20	3.2549e-14	1	1
5147	6888	1.2648e-20	3.2528e-14	1	1
5294	6888	1.2648e-20	3.2508e-14	1	1
5299	6888	1.2648e-20	3.2487e-14	1	1
5376	6888	1.2648e-20	3.2467e-14	1	1
5381	6888	1.2648e-20	3.2446e-14	1	1
5386	6888	1.2648e-20	3.2426e-14	1	1
5493	6888	1.2648e-20	3.2405e-14	1	1
5498	6888	1.2648e-20	3.2385e-14	1	1
5503	6888	1.2648e-20	3.2364e-14	1	1
5504	6888	1.2648e-20	3.2344e-14	1	1
5505	6888	1.2648e-20	3.2324e-14	1	1
5507	6888	1.2648e-20	3.2303e-14	1	1
5509	6888	1.2648e-20	3.2283e-14	1	1
5529	6888	1.2648e-20	3.2263e-14	1	1
5534	6888	1.2648e-20	3.2243e-14	1	1
5536	6888	1.2648e-20	3.2223e-14	1	1
5728	6888	1.2648e-20	3.2202e-14	1	1
5762	6888	1.2648e-20	3.2182e-14	1	1
5788	6888	1.2648e-20	3.2162e-14	1	1
5808	6888	1.2648e-20	3.2142e-14	1	1
5931	6888	1.2648e-20	3.2122e-14	1	1
6023	6888	1.2648e-20	3.2102e-14	1	1
6027	6888	1.2648e-20	3.2082e-14	1	1
6086	6888	1.2648e-20	3.2062e-14	1	1
6096	6888	1.2648e-20	3.2042e-14	1	1
6138	6888	1.2648e-20	3.2022e-14	1	1
6158	6888	1.2648e-20	3.2002e-14	1	1
6270	6888	1.2648e-20	3.1982e-14	1	1
6283	6888	1.2648e-20	3.1962e-14	1	1
6445	6888	1.2648e-20	3.1942e-14	1	1
6484	6888	1.2648e-20	3.1922e-14	1	1
6505	6888	1.2648e-20	3.1903e-14	1	1
6649	6888	1.2648e-20	3.1883e-14	1	1
4	6908	1.2648e-20	3.1863e-14	1	1
724	6908	1.2648e-20	3.1843e-14	1	1
4396	6908	1.2648e-20	3.1824e-14	1	1
4417	6908	1.2648e-20	3.1804e-14	1	1
4427	6908	1.2648e-20	3.1784e-14	1	1
4482	6908	1.2648e-20	3.1765e-14	1	1
4483	6908	1.2648e-20	3.1745e-14	1	1
4635	6908	1.2648e-20	3.1726e-14	1	1
4680	6908	1.2648e-20	3.1706e-14	1	1
4681	6908	1.2648e-20	3.1686e-14	1	1
4682	6908	1.2648e-20	3.1667e-14	1	1
4694	6908	1.2648e-20	3.1647e-14	1	1
4878	6908	1.2648e-20	3.1628e-14	1	1
4905	6908	1.2648e-20	3.1609e-14	1	1
4924	6908	1.2648e-20	3.1589e-14	1	1
5048	6908	1.2648e-20	3.157e-14	1	1
5147	6908	1.2648e-20	3.155e-14	1	1
5294	6908	1.2648e-20	3.1531e-14	1	1
5299	6908	1.2648e-20	3.1512e-14	1	1
5376	6908	1.2648e-20	3.1492e-14	1	1
5381	6908	1.2648e-20	3.1473e-14	1	1
5386	6908	1.2648e-20	3.1454e-14	1	1
5493	6908	1.2648e-20	3.1435e-14	1	1
5498	6908	1.2648e-20	3.1415e-14	1	1
5503	6908	1.2648e-20	3.1396e-14	1	1
5504	6908	1.2648e-20	3.1377e-14	1	1
5505	6908	1.2648e-20	3.1358e-14	1	1
5507	6908	1.2648e-20	3.1339e-14	1	1
5509	6908	1.2648e-20	3.132e-14	1	1
5529	6908	1.2648e-20	3.1301e-14	1	1
5534	6908	1.2648e-20	3.1282e-14	1	1
5536	6908	1.2648e-20	3.1263e-14	1	1
5728	6908	1.2648e-20	3.1244e-14	1	1
5762	6908	1.2648e-20	3.1225e-14	1	1
5788	6908	1.2648e-20	3.1206e-14	1	1
5808	6908	1.2648e-20	3.1187e-14	1	1
5931	6908	1.2648e-20	3.1168e-14	1	1
6023	6908	1.2648e-20	3.1149e-14	1	1
6027	6908	1.2648e-20	3.113e-14	1	1
6086	6908	1.2648e-20	3.1111e-14	1	1
6096	6908	1.2648e-20	3.1093e-14	1	1
6138	6908	1.2648e-20	3.1074e-14	1	1
6158	6908	1.2648e-20	3.1055e-14	1	1
6270	6908	1.2648e-20	3.1036e-14	1	1
6283	6908	1.2648e-20	3.1018e-14	1	1
6445	6908	1.2648e-20	3.0999e-14	1	1
6484	6908	1.2648e-20	3.098e-14	1	1
6505	6908	1.2648e-20	3.0962e-14	1	1
6649	6908	1.2648e-20	3.0943e-14	1	1
6888	6908	1.2648e-20	3.0924e-14	1	1
4	6910	1.2648e-20	3.0906e-14	1	1
724	6910	1.2648e-20	3.0887e-14	1	1
4396	6910	1.2648e-20	3.0869e-14	1	1
4417	6910	1.2648e-20	3.085e-14	1	1
4427	6910	1.2648e-20	3.0832e-14	1	1
4482	6910	1.2648e-20	3.0813e-14	1	1
4483	6910	1.2648e-20	3.0795e-14	1	1
4635	6910	1.2648e-20	3.0776e-14	1	1
4680	6910	1.2648e-20	3.0758e-14	1	1
4681	6910	1.2648e-20	3.0739e-14	1	1
4682	6910	1.2648e-20	3.0721e-14	1	1
4694	6910	1.2648e-20	3.0703e-14	1	1
4878	6910	1.2648e-20	3.0684e-14	1	1
4905	6910	1.2648e-20	3.0666e-14	1	1
4924	6910	1.2648e-20	3.0648e-14	1	1
5048	6910	1.2648e-20	3.063e-14	1	1
5147	6910	1.2648e-20	3.0611e-14	1	1
5294	6910	1.2648e-20	3.0593e-14	1	1
5299	6910	1.2648e-20	3.0575e-14	1	1
5376	6910	1.2648e-20	3.0557e-14	1	1
5381	6910	1.2648e-20	3.0539e-14	1	1
5386	6910	1.2648e-20	3.0521e-14	1	1
5493	6910	1.2648e-20	3.0502e-14	1	1
5498	6910	1.2648e-20	3.0484e-14	1	1
5503	6910	1.2648e-20	3.0466e-14	1	1
5504	6910	1.2648e-20	3.0448e-14	1	1
5505	6910	1.2648e-20	3.043e-14	1	1
5507	6910	1.2648e-20	3.0412e-14	1	1
5509	6910	1.2648e-20	3.0394e-14	1	1
5529	6910	1.2648e-20	3.0376e-14	1	1
5534	6910	1.2648e-20	3.0358e-14	1	1
5536	6910	1.2648e-20	3.034e-14	1	1
5728	6910	1.2648e-20	3.0323e-14	1	1
5762	6910	1.2648e-20	3.0305e-14	1	1
5788	6910	1.2648e-20	3.0287e-14	1	1
5808	6910	1.2648e-20	3.0269e-14	1	1
5931	6910	1.2648e-20	3.0251e-14	1	1
6023	6910	1.2648e-20	3.0233e-14	1	1
6027	6910	1.2648e-20	3.0216e-14	1	1
6086	6910	1.2648e-20	3.0198e-14	1	1
6096	6910	1.2648e-20	3.018e-14	1	1
6138	6910	1.2648e-20	3.0163e-14	1	1
6158	6910	1.2648e-20	3.0145e-14	1	1
6270	6910	1.2648e-20	3.0127e-14	1	1
6283	6910	1.2648e-20	3.011e-14	1	1
6445	6910	1.2648e-20	3.0092e-14	1	1
6484	6910	1.2648e-20	3.0074e-14	1	1
6505	6910	1.2648e-20	3.0057e-14	1	1
6649	6910	1.2648e-20	3.0039e-14	1	1
6888	6910	1.2648e-20	3.0022e-14	1	1
6908	6910	1.2648e-20	3.0004e-14	1	1
4	6926	1.2648e-20	2.9987e-14	1	1
724	6926	1.2648e-20	2.9969e-14	1	1
4396	6926	1.2648e-20	2.9952e-14	1	1
4417	6926	1.2648e-20	2.9934e-14	1	1
4427	6926	1.2648e-20	2.9917e-14	1	1
4482	6926	1.2648e-20	2.9899e-14	1	1
4483	6926	1.2648e-20	2.9882e-14	1	1
4635	6926	1.2648e-20	2.9865e-14	1	1
4680	6926	1.2648e-20	2.9847e-14	1	1
4681	6926	1.2648e-20	2.983e-14	1	1
4682	6926	1.2648e-20	2.9813e-14	1	1
4694	6926	1.2648e-20	2.9796e-14	1	1
4878	6926	1.2648e-20	2.9778e-14	1	1
4905	6926	1.2648e-20	2.9761e-14	1	1
4924	6926	1.2648e-20	2.9744e-14	1	1
5048	6926	1.2648e-20	2.9727e-14	1	1
5147	6926	1.2648e-20	2.9709e-14	1	1
5294	6926	1.2648e-20	2.9692e-14	1	1
5299	6926	1.2648e-20	2.9675e-14	1	1
5376	6926	1.2648e-20	2.9658e-14	1	1
5381	6926	1.2648e-20	2.9641e-14	1	1
5386	6926	1.2648e-20	2.9624e-14	1	1
5493	6926	1.2648e-20	2.9607e-14	1	1
5498	6926	1.2648e-20	2.959e-14	1	1
5503	6926	1.2648e-20	2.9573e-14	1	1
5504	6926	1.2648e-20	2.9556e-14	1	1
5505	6926	1.2648e-20	2.9539e-14	1	1
5507	6926	1.2648e-20	2.9522e-14	1	1
5509	6926	1.2648e-20	2.9505e-14	1	1
5529	6926	1.2648e-20	2.9488e-14	1	1
5534	6926	1.2648e-20	2.9471e-14	1	1
5536	6926	1.2648e-20	2.9454e-14	1	1
5728	6926	1.2648e-20	2.9437e-14	1	1
5762	6926	1.2648e-20	2.9421e-14	1	1
5788	6926	1.2648e-20	2.9404e-14	1	1
5808	6926	1.2648e-20	2.9387e-14	1	1
5931	6926	1.2648e-20	2.937e-14	1	1
6023	6926	1.2648e-20	2.9353e-14	1	1
6027	6926	1.2648e-20	2.9337e-14	1	1
6086	6926	1.2648e-20	2.932e-14	1	1
6096	6926	1.2648e-20	2.9303e-14	1	1
6138	6926	1.2648e-20	2.9287e-14	1	1
6158	6926	1.2648e-20	2.927e-14	1	1
6270	6926	1.2648e-20	2.9253e-14	1	1
6283	6926	1.2648e-20	2.9237e-14	1	1
6445	6926	1.2648e-20	2.922e-14	1	1
6484	6926	1.2648e-20	2.9203e-14	1	1
6505	6926	1.2648e-20	2.9187e-14	1	1
6649	6926	1.2648e-20	2.917e-14	1	1
6888	6926	1.2648e-20	2.9154e-14	1	1
6908	6926	1.2648e-20	2.9137e-14	1	1
6910	6926	1.2648e-20	2.9121e-14	1	1
4	6939	1.2648e-20	2.9104e-14	1	1
724	6939	1.2648e-20	2.9088e-14	1	1
4396	6939	1.2648e-20	2.9071e-14	1	1
4417	6939	1.2648e-20	2.9055e-14	1	1
4427	6939	1.2648e-20	2.9038e-14	1	1
4482	6939	1.2648e-20	2.9022e-14	1	1
4483	6939	1.2648e-20	2.9006e-14	1	1
4635	6939	1.2648e-20	2.8989e-14	1	1
4680	6939	1.2648e-20	2.8973e-14	1	1
4681	6939	1.2648e-20	2.8957e-14	1	1
4682	6939	1.2648e-20	2.894e-14	1	1
4694	6939	1.2648e-20	2.8924e-14	1	1
4878	6939	1.2648e-20	2.8908e-14	1	1
4905	6939	1.2648e-20	2.8892e-14	1	1
4924	6939	1.2648e-20	2.8875e-14	1	1
5048	6939	1.2648e-20	2.8859e-14	1	1
5147	6939	1.2648e-20	2.8843e-14	1	1
5294	6939	1.2648e-20	2.8827e-14	1	1
5299	6939	1.2648e-20	2.8811e-14	1	1
5376	6939	1.2648e-20	2.8795e-14	1	1
5381	6939	1.2648e-20	2.8778e-14	1	1
5386	6939	1.2648e-20	2.8762e-14	1	1
5493	6939	1.2648e-20	2.8746e-14	1	1
5498	6939	1.2648e-20	2.873e-14	1	1
5503	6939	1.2648e-20	2.8714e-14	1	1
5504	6939	1.2648e-20	2.8698e-14	1	1
5505	6939	1.2648e-20	2.8682e-14	1	1
5507	6939	1.2648e-20	2.8666e-14	1	1
5509	6939	1.2648e-20	2.865e-14	1	1
5529	6939	1.2648e-20	2.8634e-14	1	1
5534	6939	1.2648e-20	2.8618e-14	1	1
5536	6939	1.2648e-20	2.8602e-14	1	1
5728	6939	1.2648e-20	2.8587e-14	1	1
5762	6939	1.2648e-20	2.8571e-14	1	1
5788	6939	1.2648e-20	2.8555e-14	1	1
5808	6939	1.2648e-20	2.8539e-14	1	1
5931	6939	1.2648e-20	2.8523e-14	1	1
6023	6939	1.2648e-20	2.8507e-14	1	1
6027	6939	1.2648e-20	2.8491e-14	1	1
6086	6939	1.2648e-20	2.8476e-14	1	1
6096	6939	1.2648e-20	2.846e-14	1	1
6138	6939	1.2648e-20	2.8444e-14	1	1
6158	6939	1.2648e-20	2.8428e-14	1	1
6270	6939	1.2648e-20	2.8413e-14	1	1
6283	6939	1.2648e-20	2.8397e-14	1	1
6445	6939	1.2648e-20	2.8381e-14	1	1
6484	6939	1.2648e-20	2.8366e-14	1	1
6505	6939	1.2648e-20	2.835e-14	1	1
6649	6939	1.2648e-20	2.8335e-14	1	1
6888	6939	1.2648e-20	2.8319e-14	1	1
6908	6939	1.2648e-20	2.8303e-14	1	1
6910	6939	1.2648e-20	2.8288e-14	1	1
6926	6939	1.2648e-20	2.8272e-14	1	1
4	6962	1.2648e-20	2.8257e-14	1	1
724	6962	1.2648e-20	2.8241e-14	1	1
4396	6962	1.2648e-20	2.8226e-14	1	1
4417	6962	1.2648e-20	2.821e-14	1	1
4427	6962	1.2648e-20	2.8195e-14	1	1
4482	6962	1.2648e-20	2.8179e-14	1	1
4483	6962	1.2648e-20	2.8164e-14	1	1
4635	6962	1.2648e-20	2.8148e-14	1	1
4680	6962	1.2648e-20	2.8133e-14	1	1
4681	6962	1.2648e-20	2.8118e-14	1	1
4682	6962	1.2648e-20	2.8102e-14	1	1
4694	6962	1.2648e-20	2.8087e-14	1	1
4878	6962	1.2648e-20	2.8072e-14	1	1
4905	6962	1.2648e-20	2.8056e-14	1	1
4924	6962	1.2648e-20	2.8041e-14	1	1
5048	6962	1.2648e-20	2.8026e-14	1	1
5147	6962	1.2648e-20	2.801e-14	1	1
5294	6962	1.2648e-20	2.7995e-14	1	1
5299	6962	1.2648e-20	2.798e-14	1	1
5376	6962	1.2648e-20	2.7965e-14	1	1
5381	6962	1.2648e-20	2.795e-14	1	1
5386	6962	1.2648e-20	2.7934e-14	1	1
5493	6962	1.2648e-20	2.7919e-14	1	1
5498	6962	1.2648e-20	2.7904e-14	1	1
5503	6962	1.2648e-20	2.7889e-14	1	1
5504	6962	1.2648e-20	2.7874e-14	1	1
5505	6962	1.2648e-20	2.7859e-14	1	1
5507	6962	1.2648e-20	2.7844e-14	1	1
5509	6962	1.2648e-20	2.7829e-14	1	1
5529	6962	1.2648e-20	2.7813e-14	1	1
5534	6962	1.2648e-20	2.7798e-14	1	1
5536	6962	1.2648e-20	2.7783e-14	1	1
5728	6962	1.2648e-20	2.7768e-14	1	1
5762	6962	1.2648e-20	2.7753e-14	1	1
5788	6962	1.2648e-20	2.7738e-14	1	1
5808	6962	1.2648e-20	2.7724e-14	1	1
5931	6962	1.2648e-20	2.7709e-14	1	1
6023	6962	1.2648e-20	2.7694e-14	1	1
6027	6962	1.2648e-20	2.7679e-14	1	1
6086	6962	1.2648e-20	2.7664e-14	1	1
6096	6962	1.2648e-20	2.7649e-14	1	1
6138	6962	1.2648e-20	2.7634e-14	1	1
6158	6962	1.2648e-20	2.7619e-14	1	1
6270	6962	1.2648e-20	2.7604e-14	1	1
6283	6962	1.2648e-20	2.759e-14	1	1
6445	6962	1.2648e-20	2.7575e-14	1	1
6484	6962	1.2648e-20	2.756e-14	1	1
6505	6962	1.2648e-20	2.7545e-14	1	1
6649	6962	1.2648e-20	2.7531e-14	1	1
6888	6962	1.2648e-20	2.7516e-14	1	1
6908	6962	1.2648e-20	2.7501e-14	1	1
6910	6962	1.2648e-20	2.7486e-14	1	1
6926	6962	1.2648e-20	2.7472e-14	1	1
6939	6962	1.2648e-20	2.7457e-14	1	1
4	6989	1.2648e-20	2.7442e-14	1	1
724	6989	1.2648e-20	2.7428e-14	1	1
4396	6989	1.2648e-20	2.7413e-14	1	1
4417	6989	1.2648e-20	2.7399e-14	1	1
4427	6989	1.2648e-20	2.7384e-14	1	1
4482	6989	1.2648e-20	2.7369e-14	1	1
4483	6989	1.2648e-20	2.7355e-14	1	1
4635	6989	1.2648e-20	2.734e-14	1	1
4680	6989	1.2648e-20	2.7326e-14	1	1
4681	6989	1.2648e-20	2.7311e-14	1	1
4682	6989	1.2648e-20	2.7297e-14	1	1
4694	6989	1.2648e-20	2.7282e-14	1	1
4878	6989	1.2648e-20	2.7268e-14	1	1
4905	6989	1.2648e-20	2.7253e-14	1	1
4924	6989	1.2648e-20	2.7239e-14	1	1
5048	6989	1.2648e-20	2.7225e-14	1	1
5147	6989	1.2648e-20	2.721e-14	1	1
5294	6989	1.2648e-20	2.7196e-14	1	1
5299	6989	1.2648e-20	2.7181e-14	1	1
5376	6989	1.2648e-20	2.7167e-14	1	1
5381	6989	1.2648e-20	2.7153e-14	1	1
5386	6989	1.2648e-20	2.7138e-14	1	1
5493	6989	1.2648e-20	2.7124e-14	1	1
5498	6989	1.2648e-20	2.711e-14	1	1
5503	6989	1.2648e-20	2.7095e-14	1	1
5504	6989	1.2648e-20	2.7081e-14	1	1
5505	6989	1.2648e-20	2.7067e-14	1	1
5507	6989	1.2648e-20	2.7053e-14	1	1
5509	6989	1.2648e-20	2.7038e-14	1	1
5529	6989	1.2648e-20	2.7024e-14	1	1
5534	6989	1.2648e-20	2.701e-14	1	1
5536	6989	1.2648e-20	2.6996e-14	1	1
5728	6989	1.2648e-20	2.6982e-14	1	1
5762	6989	1.2648e-20	2.6968e-14	1	1
5788	6989	1.2648e-20	2.6953e-14	1	1
5808	6989	1.2648e-20	2.6939e-14	1	1
5931	6989	1.2648e-20	2.6925e-14	1	1
6023	6989	1.2648e-20	2.6911e-14	1	1
6027	6989	1.2648e-20	2.6897e-14	1	1
6086	6989	1.2648e-20	2.6883e-14	1	1
6096	6989	1.2648e-20	2.6869e-14	1	1
6138	6989	1.2648e-20	2.6855e-14	1	1
6158	6989	1.2648e-20	2.6841e-14	1	1
6270	6989	1.2648e-20	2.6827e-14	1	1
6283	6989	1.2648e-20	2.6813e-14	1	1
6445	6989	1.2648e-20	2.6799e-14	1	1
6484	6989	1.2648e-20	2.6785e-14	1	1
6505	6989	1.2648e-20	2.6771e-14	1	1
6649	6989	1.2648e-20	2.6757e-14	1	1
6888	6989	1.2648e-20	2.6743e-14	1	1
6908	6989	1.2648e-20	2.6729e-14	1	1
6910	6989	1.2648e-20	2.6715e-14	1	1
6926	6989	1.2648e-20	2.6702e-14	1	1
6939	6989	1.2648e-20	2.6688e-14	1	1
6962	6989	1.2648e-20	2.6674e-14	1	1
4	7006	1.2648e-20	2.666e-14	1	1
724	7006	1.2648e-20	2.6646e-14	1	1
4396	7006	1.2648e-20	2.6632e-14	1	1
4417	7006	1.2648e-20	2.6619e-14	1	1
4427	7006	1.2648e-20	2.6605e-14	1	1
4482	7006	1.2648e-20	2.6591e-14	1	1
4483	7006	1.2648e-20	2.6577e-14	1	1
4635	7006	1.2648e-20	2.6564e-14	1	1
4680	7006	1.2648e-20	2.655e-14	1	1
4681	7006	1.2648e-20	2.6536e-14	1	1
4682	7006	1.2648e-20	2.6523e-14	1	1
4694	7006	1.2648e-20	2.6509e-14	1	1
4878	7006	1.2648e-20	2.6495e-14	1	1
4905	7006	1.2648e-20	2.6482e-14	1	1
4924	7006	1.2648e-20	2.6468e-14	1	1
5048	7006	1.2648e-20	2.6454e-14	1	1
5147	7006	1.2648e-20	2.6441e-14	1	1
5294	7006	1.2648e-20	2.6427e-14	1	1
5299	7006	1.2648e-20	2.6414e-14	1	1
5376	7006	1.2648e-20	2.64e-14	1	1
5381	7006	1.2648e-20	2.6386e-14	1	1
5386	7006	1.2648e-20	2.6373e-14	1	1
5493	7006	1.2648e-20	2.6359e-14	1	1
5498	7006	1.2648e-20	2.6346e-14	1	1
5503	7006	1.2648e-20	2.6332e-14	1	1
5504	7006	1.2648e-20	2.6319e-14	1	1
5505	7006	1.2648e-20	2.6305e-14	1	1
5507	7006	1.2648e-20	2.6292e-14	1	1
5509	7006	1.2648e-20	2.6279e-14	1	1
5529	7006	1.2648e-20	2.6265e-14	1	1
5534	7006	1.2648e-20	2.6252e-14	1	1
5536	7006	1.2648e-20	2.6238e-14	1	1
5728	7006	1.2648e-20	2.6225e-14	1	1
5762	7006	1.2648e-20	2.6212e-14	1	1
5788	7006	1.2648e-20	2.6198e-14	1	1
5808	7006	1.2648e-20	2.6185e-14	1	1
5931	7006	1.2648e-20	2.6172e-14	1	1
6023	7006	1.2648e-20	2.6158e-14	1	1
6027	7006	1.2648e-20	2.6145e-14	1	1
6086	7006	1.2648e-20	2.6132e-14	1	1
6096	7006	1.2648e-20	2.6118e-14	1	1
6138	7006	1.2648e-20	2.6105e-14	1	1
6158	7006	1.2648e-20	2.6092e-14	1	1
6270	7006	1.2648e-20	2.6079e-14	1	1
6283	7006	1.2648e-20	2.6065e-14	1	1
6445	7006	1.2648e-20	2.6052e-14	1	1
6484	7006	1.2648e-20	2.6039e-14	1	1
6505	7006	1.2648e-20	2.6026e-14	1	1
6649	7006	1.2648e-20	2.6013e-14	1	1
6888	7006	1.2648e-20	2.6e-14	1	1
6908	7006	1.2648e-20	2.5986e-14	1	1
6910	7006	1.2648e-20	2.5973e-14	1	1
6926	7006	1.2648e-20	2.596e-14	1	1
6939	7006	1.2648e-20	2.5947e-14	1	1
6962	7006	1.2648e-20	2.5934e-14	1	1
6989	7006	1.2648e-20	2.5921e-14	1	1
6551	7056	1.2648e-20	2.5908e-14	1	0.33333
5352	8196	1.2648e-20	2.5895e-14	1	0.066667
6551	8323	1.2648e-20	2.5882e-14	1	0.33333
7056	8323	1.2648e-20	2.5869e-14	1	0.33333
9507	9512	1.2648e-20	2.5856e-14	1	0.076923
5269	10126	1.2648e-20	2.5843e-14	1	1
6239	10126	1.2648e-20	2.583e-14	1	1
5269	10336	1.2648e-20	2.5817e-14	1	1
6239	10336	1.2648e-20	2.5804e-14	1	1
10126	10336	1.2648e-20	2.5791e-14	1	1
5269	10392	1.2648e-20	2.5778e-14	1	1
6239	10392	1.2648e-20	2.5765e-14	1	1
10126	10392	1.2648e-20	2.5752e-14	1	1
10336	10392	1.2648e-20	2.5739e-14	1	1
6551	10747	1.2648e-20	2.5726e-14	1	0.33333
[truncated: 579,743 more rows]
