# Supplementary material for: Modules of co-occurrence in the cyanobacterial pan-genome reveal functional associations between groups of ortholog genes
Source: PLoS Genet. 2018 Mar 9;14(3):e1007239. doi: 10.1371/journal.pgen.1007239 (PMC5862535; doi:10.1371/journal.pgen.1007239)
Supplement: S2 Table — Table of all CLOGs sorted by their assignment to modules. For each CLOG, the table contains module number, number of the CLOG, all assigned genes sorted by strains, most common annotation, as well as all assigned reactions and EC numbers. Multiple entries in cells are delimited by a tilde (“~”). (ZIP) [file pgen.1007239.s003.zip]

Archive with 3 entries (2 files):
- Supporting Table S2.xls
- __MACOSX/
- __MACOSX/._Supporting Table S2.xls
