# Supplementary material for: Modules of co-occurrence in the cyanobacterial pan-genome reveal functional associations between groups of ortholog genes
Source: PLoS Genet. 2018 Mar 9;14(3):e1007239. doi: 10.1371/journal.pgen.1007239 (PMC5862535; doi:10.1371/journal.pgen.1007239)
Supplement: S2 Table — Table of all CLOGs sorted by their assignment to modules. For each CLOG, the table contains module number, number of the CLOG, all assigned genes sorted by strains, most common annotation, as well as all assigned reactions and EC numbers. Multiple entries in cells are delimited by a tilde (“~”). (ZIP) [file pgen.1007239.s003.zip › Supporting Table S2.xls]

## Sheet: CLOGdata
Supporting Table S2: Table of all CLOGs sorted by their assignment to modules. For each CLOG, this table contains module number, number of the CLOG, all assigned genes sorted by the strains, most common annotation, as well as all assigned reactions and EC numbers. Multiple entries in cells are delimited by a tilde ("~").
		Strains:
module	CLOG number	Acaryochloris marina MBIC11017	Anabaena cylindrica PCC 7122	Anabaena sp. 90	Anabaena variabilis ATCC 29413 (Anabaena flos-aquae UTEX 1444)	Arthrospira platensis NIES-39	Calothrix sp. 336/3	Calothrix sp. PCC 6303	Calothrix sp. PCC 7507	Chamaesiphon minutus PCC 6605	Chroococcidiopsis thermalis PCC 7203	Crinalium epipsammum PCC 9333	Cyanobacterium aponinum PCC 10605	Cyanobacterium stanieri PCC 7202	Cyanobium gracile PCC 6307	Cyanothece sp. ATCC 51142	Cyanothece sp. PCC 7424	Cyanothece sp. PCC 7425	Cyanothece sp. PCC 7822	Cyanothece sp. PCC 8801	Cyanothece sp. PCC 8802	Cylindrospermum stagnale PCC 7417	Dactylococcopsis salina PCC 8305	Escherichia coli O111:H- str. 11128	Geitlerinema sp. PCC 7407	Gloeobacter kilaueensis JS1	Gloeobacter violaceus PCC 7421	Gloeocapsa sp. PCC 7428	Halothece sp. PCC 7418 (Aphanothece halophytica 7418)	Leptolyngbya sp. PCC 7376	Microcoleus sp. PCC 7113	Microcystis aeruginosa NIES-843	Nodularia spumigena CCY9414	Nostoc azollae 0708	Nostoc punctiforme PCC 73102 (Nostoc punctiforme ATCC 29133)	Nostoc sp. PCC 7107	Nostoc sp. PCC 7120 (Anabaena sp. PCC 7120)	Nostoc sp. PCC 7524 (Nostoc sp. ATCC 29411)	Oscillatoria acuminata PCC 6304	Oscillatoria nigro-viridis PCC 7112	Pleurocapsa sp. PCC 7327	Prochlorococcus marinus str. AS9601	Prochlorococcus marinus str. MIT 9211	Prochlorococcus marinus str. MIT 9215	Prochlorococcus marinus str. MIT 9301	Prochlorococcus marinus str. MIT 9303	Prochlorococcus marinus str. MIT 9312	Prochlorococcus marinus str. MIT 9313	Prochlorococcus marinus str. MIT 9515
1	adjacency score	0.1628	0.1915	0.1667	0.1915	0.1739	0.2	0.2	0.2128	0.225	0.1522	0.1522	0.1489	0.1304		0.1489	0.1702	0.1778	0.1087	0.1702	0.1739	0.1702	0.0244		0.2128			0.1739	0.0909	0.2	0.1064	0.1556	0.0851	0.1556	0.1522	0.1915	0.1702	0.2128	0.1702	0.0851	0.1915
	281	AM1_4430	Anacy_2891		Ava_1168	NIES39_L03820	IJ00_23975	Cal6303_2991	Cal7507_3124	Cha6605_0250	Chro_0273		Cyan10605_2985	Cyast_0786		cce_4751	PCC7424_5235	Cyan7425_2901	Cyan7822_5482	PCC8801_3302	Cyan8802_2814	Cylst_3449			GEI7407_2393			Glo7428_0726		Lepto7376_1173	Mic7113_1533	MAE_43710	NSP_22860	Aazo_0561	Npun_F1000	Nos7107_4518	all1688	Nos7524_0323	Oscil6304_4721	Osc7112_3119	Ple7327_1754
	890	AM1_5731	Anacy_2535	ANA_C10282	Ava_3184	NIES39_A01610	IJ00_13620	Cal6303_3203	Cal7507_2871	Cha6605_0269	Chro_3342	Cri9333_0872	Cyan10605_1508	Cyast_1481		cce_0056	PCC7424_4625	Cyan7425_2630	Cyan7822_4652	PCC8801_2327	Cyan8802_2378	Cylst_5060	Dacsa_3062		GEI7407_0131			Glo7428_4647	PCC7418_0248	Lepto7376_0724	Mic7113_2322	MAE_31270	NSP_10150	Aazo_0607	Npun_F5765	Nos7107_4059	all3635	Nos7524_0999	Oscil6304_0363	Osc7112_5365	Ple7327_3424
	1404	AM1_0600	Anacy_1674	ANA_C13094	Ava_0419	NIES39_A02910	IJ00_14120	Cal6303_3976	Cal7507_4255		Chro_4099	Cri9333_0048	Cyan10605_2799	Cyast_0908		cce_3632	PCC7424_2562	Cyan7425_1633	Cyan7822_3517	PCC8801_4239	Cyan8802_4301	Cylst_6021	Dacsa_1290		GEI7407_3778			Glo7428_2794~Glo7428_5077	PCC7418_1030	Lepto7376_1152	Mic7113_3813	MAE_14270	NSP_230	Aazo_3213	Npun_R4816	Nos7107_1433	all2487	Nos7524_4028	Oscil6304_4981	Osc7112_0267	Ple7327_1846
	2862	AM1_5145~AM1_1735	Anacy_3995	ANA_C11718	Ava_4723	NIES39_N01210	IJ00_19895	Cal6303_4367	Cal7507_1713	Cha6605_3056	Chro_4756	Cri9333_1825	Cyan10605_1429	Cyast_1636		cce_0297	PCC7424_3576	Cyan7425_3573	Cyan7822_1175	PCC8801_0482	Cyan8802_0495	Cylst_3101	Dacsa_2416		GEI7407_3663			Glo7428_0540~Glo7428_0786	PCC7418_2265	Lepto7376_0351	Mic7113_2919	MAE_02100	NSP_44300	Aazo_2847	Npun_R5149	Nos7107_1380	all0330	Nos7524_0056	Oscil6304_5503	Osc7112_5841	Ple7327_0622
	2939	AM1_0888	Anacy_3552		Ava_3120	NIES39_E01460	IJ00_05760	Cal6303_0942	Cal7507_5496	Cha6605_2777	Chro_5031	Cri9333_3581	Cyan10605_2846	Cyast_2800		cce_0967	PCC7424_3086	Cyan7425_0695	Cyan7822_2332	PCC8801_0609	Cyan8802_0625	Cylst_0847	Dacsa_1860		GEI7407_0118			Glo7428_0188	PCC7418_1919	Lepto7376_2844	Mic7113_4315	MAE_46180	NSP_47540	Aazo_2288	Npun_R2711	Nos7107_4783	alr2075	Nos7524_0656	Oscil6304_2211	Osc7112_3418	Ple7327_0284
	2968		Anacy_4385	ANA_C11087	Ava_2580	NIES39_L01330	IJ00_19320	Cal6303_1724	Cal7507_4690		Chro_1062	Cri9333_1161	Cyan10605_1870	Cyast_1552		cce_2983	PCC7424_3039		Cyan7822_0143	PCC8801_3471	Cyan8802_2645	Cylst_2543	Dacsa_2775		GEI7407_0040			Glo7428_1580	PCC7418_2608	Lepto7376_3030	Mic7113_5077	MAE_58990	NSP_46450	Aazo_4690	Npun_R3674	Nos7107_3252	alr5340	Nos7524_5511	Oscil6304_0285	Osc7112_0598	Ple7327_1908
	3848	AM1_5739	Anacy_4997		Ava_3871	NIES39_D07120	IJ00_16490	Cal6303_3136	Cal7507_6019	Cha6605_4935	Chro_5087	Cri9333_3921	Cyan10605_3083	Cyast_2847		cce_1621	PCC7424_1178	Cyan7425_0688	Cyan7822_3155	PCC8801_1546	Cyan8802_1570	Cylst_1678	Dacsa_2464		GEI7407_1096			Glo7428_4430	PCC7418_0828	Lepto7376_2266	Mic7113_3460	MAE_54115	NSP_3210	Aazo_4528	Npun_F5617	Nos7107_2033	all3173	Nos7524_1055	Oscil6304_1266	Osc7112_3745	Ple7327_2462
	4492	AM1_3777	Anacy_1613	ANA_C11875	Ava_2526	NIES39_K02290		Cal6303_3768	Cal7507_4691	Cha6605_4164	Chro_0814	Cri9333_2176	Cyan10605_1972	Cyast_1380		cce_1369	PCC7424_4866	Cyan7425_0481	Cyan7822_1439	PCC8801_2673	Cyan8802_3431	Cylst_0926	Dacsa_1504		GEI7407_2865			Glo7428_0122	PCC7418_1805	Lepto7376_4290	Mic7113_3533	MAE_25270	NSP_16990	Aazo_1276	Npun_F6308	Nos7107_2505	all5274	Nos7524_4294	Oscil6304_4846	Osc7112_4989	Ple7327_1403
	4926	AM1_4820	Anacy_3345	ANA_C13740	Ava_1032	NIES39_C02440	IJ00_19315	Cal6303_1627	Cal7507_5179	Cha6605_5249~Cha6605_5597	Chro_3535	Cri9333_3154	Cyan10605_0303	Cyast_1888		cce_2520	PCC7424_0355	Cyan7425_4325	Cyan7822_3584	PCC8801_1939	Cyan8802_1966	Cylst_3318	Dacsa_1477		GEI7407_0404			Glo7428_2520	PCC7418_2350	Lepto7376_0138	Mic7113_5625	MAE_03550	NSP_44990	Aazo_5069	Npun_R5211	Nos7107_2073	alr2872	Nos7524_3796	Oscil6304_1433	Osc7112_1508	Ple7327_0997
	5383	AM1_2363	Anacy_2952	ANA_C20615	Ava_0555	NIES39_K03170	IJ00_04780	Cal6303_3542	Cal7507_3013	Cha6605_5426	Chro_4967	Cri9333_2839	Cyan10605_2196	Cyast_2836		cce_4133	PCC7424_3944	Cyan7425_2556	Cyan7822_0533	PCC8801_4336	Cyan8802_4399	Cylst_3825	Dacsa_0567		GEI7407_1395			Glo7428_0385	PCC7418_3328	Lepto7376_3854	Mic7113_4291	MAE_37510	NSP_2560	Aazo_1853	Npun_R6287	Nos7107_1643	alr1246	Nos7524_0781	Oscil6304_1256	Osc7112_0189	Ple7327_0824
	6082	AM1_2947	Anacy_5490	ANA_C10171	Ava_2472	NIES39_D00440	IJ00_12755	Cal6303_1639	Cal7507_4803	Cha6605_4910	Chro_2655	Cri9333_3061	Cyan10605_3438	Cyast_1200		cce_3698	PCC7424_2615	Cyan7425_1821	Cyan7822_4273	PCC8801_4335	Cyan8802_4398	Cylst_0209	Dacsa_0701		GEI7407_2490			Glo7428_1140	PCC7418_1431	Lepto7376_3269	Mic7113_5807	MAE_40590	NSP_52270	Aazo_2325	Npun_F0886	Nos7107_2287	all4580	Nos7524_2921	Oscil6304_5292	Osc7112_4499	Ple7327_2693
	6083	AM1_2946	Anacy_5489	ANA_C10173	Ava_2471	NIES39_D00430	IJ00_12760	Cal6303_1640	Cal7507_4804	Cha6605_3520	Chro_2656	Cri9333_3060	Cyan10605_0679	Cyast_0950		cce_3697	PCC7424_2614	Cyan7425_1820	Cyan7822_4272	PCC8801_4334	Cyan8802_4397	Cylst_0210	Dacsa_0700		GEI7407_2491			Glo7428_1141	PCC7418_1430	Lepto7376_3270	Mic7113_5808	MAE_40600	NSP_52260	Aazo_2324	Npun_F0885	Nos7107_2288	all4581	Nos7524_2920	Oscil6304_5291	Osc7112_4498	Ple7327_2692
	6651	AM1_0703~AM1_2050	Anacy_3336	ANA_C13749	Ava_1013	NIES39_K02590	IJ00_04740	Cal6303_3995	Cal7507_5188	Cha6605_3557~Cha6605_2453	Chro_0820~Chro_3427	Cri9333_1822	Cyan10605_1725	Cyast_1145		cce_1334	PCC7424_4858~PCC7424_4776	Cyan7425_3754	Cyan7822_2868	PCC8801_1634	Cyan8802_1661	Cylst_3308	Dacsa_1879		GEI7407_0633			Glo7428_0233	PCC7418_2642	Lepto7376_0482	Mic7113_2636	MAE_24360	NSP_32080	Aazo_5080	Npun_R2883~Npun_R6568	Nos7107_2082	alr2889	Nos7524_3805~Nos7524_2348	Oscil6304_4987	Osc7112_5003	Ple7327_3816
	7358	AM1_1355~AM1_1357~AM1_6019	Anacy_1450	ANA_C12191	Ava_0345	NIES39_C03030	IJ00_21745	Cal6303_3628	Cal7507_5335	Cha6605_2755~Cha6605_2757~Cha6605_2756	Chro_2281	Cri9333_3396~Cri9333_3395	Cyan10605_1215	Cyast_2720~Cyast_2719		cce_2840~cce_1615~cce_3381	PCC7424_0260~PCC7424_0263	Cyan7425_0936~Cyan7425_0937~Cyan7425_0938	Cyan7822_2925~Cyan7822_2926~Cyan7822_2929	PCC8801_0933~PCC8801_2522	Cyan8802_0960~Cyan8802_3584	Cylst_2769	Dacsa_2398~Dacsa_2399		GEI7407_3664			Glo7428_1393~Glo7428_1403~Glo7428_1404	PCC7418_1294	Lepto7376_1300~Lepto7376_3412	Mic7113_5040	MAE_46550	NSP_18580	Aazo_4066	Npun_F0676	Nos7107_1592	all0563	Nos7524_5189	Oscil6304_0299	Osc7112_0739	Ple7327_0608~Ple7327_0609
	7708	AM1_0422	Anacy_4353	ANA_C13198	Ava_0378	NIES39_C04840	IJ00_14255	Cal6303_1793	Cal7507_1852	Cha6605_5405	Chro_1724	Cri9333_3837	Cyan10605_1781	Cyast_2541		cce_4004	PCC7424_4180	Cyan7425_4693	Cyan7822_1806	PCC8801_0492	Cyan8802_0507	Cylst_5863	Dacsa_0179		GEI7407_0385			Glo7428_0346	PCC7418_3096	Lepto7376_3007	Mic7113_0867	MAE_49450	NSP_7640	Aazo_1975	Npun_F0122	Nos7107_1221	alr2446	Nos7524_4569	Oscil6304_0130	Osc7112_2462	Ple7327_2321
	8352	AM1_3641	Anacy_3404	ANA_C10553	Ava_4930	NIES39_D01130	IJ00_00085	Cal6303_0447	Cal7507_5830	Cha6605_0712	Chro_4837	Cri9333_3243	Cyan10605_1263	Cyast_2440		cce_4143	PCC7424_5145	Cyan7425_4775	Cyan7822_4188	PCC8801_0334	Cyan8802_0341	Cylst_1065			GEI7407_0162			Glo7428_1678	PCC7418_3514	Lepto7376_1112	Mic7113_4352		NSP_16000	Aazo_4183	Npun_F4150	Nos7107_4841	alr3277	Nos7524_2421	Oscil6304_1282	Osc7112_2174	Ple7327_1422
	8354	AM1_0909~AM1_D0125~AM1_3742~AM1_4057~AM1_2797	Anacy_3172~Anacy_0390	ANA_C13637	Ava_0059~Ava_3776~Ava_0508	NIES39_E01040	IJ00_18630~IJ00_17390~IJ00_21280~IJ00_16340	Cal6303_5480~Cal6303_0969~Cal6303_1840~Cal6303_3457	Cal7507_1495~Cal7507_3653~Cal7507_1236~Cal7507_2178	Cha6605_4387~Cha6605_3671~Cha6605_5491~Cha6605_0559~Cha6605_4603	Chro_0218~Chro_4202~Chro_5418~Chro_4766~Chro_0122	Cri9333_4679~Cri9333_1283~Cri9333_1193~Cri9333_1470~Cri9333_1159	Cyan10605_2597~Cyan10605_3205~Cyan10605_1985~Cyan10605_2953~Cyan10605_0616	Cyast_1231~Cyast_2566~Cyast_1945~Cyast_2536		cce_4543~cce_4195~cce_0713~cce_0446~cce_0289	PCC7424_2795~PCC7424_2789~PCC7424_4605~PCC7424_3000~PCC7424_3968	Cyan7425_1062~Cyan7425_1423~Cyan7425_4743~Cyan7425_1422~Cyan7425_3747~Cyan7425_3661	Cyan7822_1138~Cyan7822_1131~Cyan7822_3425~Cyan7822_3022	PCC8801_3337~PCC8801_4285~PCC8801_0722~PCC8801_1234	Cyan8802_2780~Cyan8802_4345~Cyan8802_0751~Cyan8802_1264	Cylst_4129~Cylst_2595~Cylst_5571			GEI7407_2665			Glo7428_0271~Glo7428_1448~Glo7428_1127	PCC7418_2835~PCC7418_1833~PCC7418_2216~PCC7418_3341~PCC7418_1121~PCC7418_0226	Lepto7376_1686~Lepto7376_2415~Lepto7376_0707~Lepto7376_2609	Mic7113_1577~Mic7113_6523~Mic7113_1905~Mic7113_5867~Mic7113_1256~Mic7113_4007~Mic7113_5339~Mic7113_5301~Mic7113_1324	MAE_33460	NSP_39630~NSP_31820~NSP_4280	Aazo_4952	Npun_F1085~Npun_F5637~Npun_R6014~Npun_F2162~Npun_F5961	Nos7107_1790~Nos7107_3239~Nos7107_1603	all2164~all1071~all0929	Nos7524_0547~Nos7524_2277~Nos7524_3647	Oscil6304_2380~Oscil6304_0773~Oscil6304_4058~Oscil6304_1225	Osc7112_1230~Osc7112_4248	Ple7327_1569~Ple7327_0938~Ple7327_2421~Ple7327_0652
	8357	AM1_0913~AM1_4054	Anacy_1056~Anacy_0387	ANA_C12409~ANA_C13640	Ava_0062~Ava_0505	NIES39_E01070	IJ00_18645~IJ00_16355	Cal6303_5477~Cal6303_3460	Cal7507_3656~Cal7507_2181	Cha6605_4384~Cha6605_3674~Cha6605_4606	Chro_2303~Chro_0214~Chro_0119	Cri9333_1286~Cri9333_1190	Cyan10605_0833~Cyan10605_0044	Cyast_1750~Cyast_2664		cce_4317~cce_4190~cce_2624	PCC7424_2792~PCC7424_2780~PCC7424_4695	Cyan7425_1065~Cyan7425_1427~Cyan7425_3744	Cyan7822_1134~Cyan7822_1126~Cyan7822_2512	PCC8801_3342~PCC8801_2547	Cyan8802_2775~Cyan8802_3559	Cylst_4126~Cylst_5567	Dacsa_0221		GEI7407_2668			Glo7428_0268~Glo7428_1443~Glo7428_1123	PCC7418_2832~PCC7418_1191	Lepto7376_1683~Lepto7376_1106	Mic7113_6526~Mic7113_1259~Mic7113_4004~Mic7113_2960	MAE_41270	NSP_39660~NSP_4310	Aazo_0416~Aazo_4949	Npun_F5640~Npun_F5964	Nos7107_1793~Nos7107_1600	all2161~all0926	Nos7524_0550~Nos7524_3644	Oscil6304_2370~Oscil6304_4062	Osc7112_1227~Osc7112_3372	Ple7327_1566~Ple7327_2414~Ple7327_1822
	8527	AM1_1173	Anacy_4348		Ava_0373	NIES39_C04780	IJ00_14225		Cal7507_1858	Cha6605_5411	Chro_1719	Cri9333_4106	Cyan10605_0662	Cyast_1012		cce_0417	PCC7424_4185	Cyan7425_0784		PCC8801_1613	Cyan8802_1639	Cylst_5858	Dacsa_1180		GEI7407_0390			Glo7428_0351	PCC7418_1052	Lepto7376_3012	Mic7113_0862	MAE_04130	NSP_20420		Npun_R0115	Nos7107_1216	all2441	Nos7524_4564	Oscil6304_0685	Osc7112_2477	Ple7327_2316
	8794	AM1_1397	Anacy_2059	ANA_C11577	Ava_3688	NIES39_K03560	IJ00_16085	Cal6303_4813	Cal7507_1734	Cha6605_5447	Chro_3429	Cri9333_4644	Cyan10605_2826	Cyast_1332		cce_1580	PCC7424_3286	Cyan7425_1764	Cyan7822_0040	PCC8801_4171		Cylst_4340	Dacsa_3159		GEI7407_2934			Glo7428_2754	PCC7418_0137	Lepto7376_3916	Mic7113_4667	MAE_09730	NSP_19810	Aazo_0320	Npun_F5007	Nos7107_1131	alr1030	Nos7524_4316	Oscil6304_2307	Osc7112_3080	Ple7327_4263
	8978	AM1_1659	Anacy_3299	ANA_C12611	Ava_2464	NIES39_A01700	IJ00_19940	Cal6303_4173	Cal7507_0842	Cha6605_0121	Chro_0209	Cri9333_2211	Cyan10605_0045	Cyast_1495		cce_0840	PCC7424_4870	Cyan7425_1740	Cyan7822_3726	PCC8801_2431	Cyan8802_3679	Cylst_4022	Dacsa_2340		GEI7407_3776			Glo7428_0683	PCC7418_3053	Lepto7376_2158	Mic7113_1174	MAE_04000	NSP_46610	Aazo_3006	Npun_R4965	Nos7107_4968	asr4588	Nos7524_1964	Oscil6304_4372	Osc7112_5457	Ple7327_3912
	9089	AM1_2852	Anacy_0868	ANA_C12050	Ava_0273	NIES39_K03430~NIES39_L05750	IJ00_23540	Cal6303_4678	Cal7507_2400	Cha6605_5397		Cri9333_1978	Cyan10605_0641	Cyast_0493		cce_4744	PCC7424_5039	Cyan7425_4343	Cyan7822_0171	PCC8801_1454	Cyan8802_1480	Cylst_5666			GEI7407_3488			Glo7428_0839		Lepto7376_0995	Mic7113_1353	MAE_11220	NSP_8670	Aazo_1592	Npun_F0077	Nos7107_0060	all1763	Nos7524_5205	Oscil6304_4755	Osc7112_4136	Ple7327_2521
	9592	AM1_5360	Anacy_1434	ANA_C20416	Ava_0354	NIES39_M01820	IJ00_21440	Cal6303_3192	Cal7507_5356	Cha6605_4544	Chro_2296	Cri9333_2990	Cyan10605_2467	Cyast_1800		cce_0149	PCC7424_0026	Cyan7425_1226	Cyan7822_2159	PCC8801_2278	Cyan8802_2329	Cylst_2779			GEI7407_0342			Glo7428_1411	PCC7418_1532	Lepto7376_2401	Mic7113_1487		NSP_25650	Aazo_4022	Npun_R0694	Nos7107_1336	alr0547	Nos7524_5201	Oscil6304_3631	Osc7112_2031	Ple7327_4479
	9702	AM1_2420	Anacy_1849	ANA_C11593	Ava_2986	NIES39_J05930		Cal6303_4315	Cal7507_4579	Cha6605_4228	Chro_0435	Cri9333_4284	Cyan10605_2674	Cyast_0075		cce_3618	PCC7424_4658	Cyan7425_2578	Cyan7822_3256	PCC8801_0339	Cyan8802_0346	Cylst_2950	Dacsa_2733		GEI7407_0401				PCC7418_1207	Lepto7376_4361	Mic7113_3721	MAE_00220	NSP_43260	Aazo_0971	Npun_R2801	Nos7107_5391	asr1314	Nos7524_0644	Oscil6304_2809	Osc7112_4772	Ple7327_3935
	9743	AM1_2493	Anacy_5150	ANA_C10608	Ava_3598	NIES39_C03340	IJ00_15525	Cal6303_3478	Cal7507_2463	Cha6605_0159	Chro_3514	Cri9333_0832	Cyan10605_1660	Cyast_0860		cce_4303	PCC7424_0764	Cyan7425_3175	Cyan7822_4890	PCC8801_1284	Cyan8802_1313	Cylst_1103	Dacsa_0311		GEI7407_0512			Glo7428_2713	PCC7418_1353	Lepto7376_0352	Mic7113_5855	MAE_24040	NSP_33420	Aazo_3350	Npun_R5098	Nos7107_3786	alr3689	Nos7524_1625	Oscil6304_2584	Osc7112_2230	Ple7327_0270
	9744	AM1_2495	Anacy_0224~Anacy_2779	ANA_C13214	Ava_1747	NIES39_D06120	IJ00_22375	Cal6303_1773	Cal7507_1932	Cha6605_5259	Chro_5442	Cri9333_2092	Cyan10605_0835	Cyast_1186		cce_4084	PCC7424_0459	Cyan7425_3164	Cyan7822_2384	PCC8801_0032	Cyan8802_0030	Cylst_3761	Dacsa_1831		GEI7407_2955			Glo7428_0763	PCC7418_0279	Lepto7376_2046	Mic7113_0528	MAE_43000	NSP_11060	Aazo_0149	Npun_R6186	Nos7107_3610	alr3955	Nos7524_0814	Oscil6304_2931	Osc7112_1005	Ple7327_0196
	9785	AM1_2559~AM1_D0169	Anacy_0307	ANA_C12475	Ava_0148	NIES39_A05420	IJ00_26905		Cal7507_5607		Chro_1859	Cri9333_2188	Cyan10605_0555~Cyan10605_3125	Cyast_2648~Cyast_0592		cce_0259	PCC7424_2046~PCC7424_1285	Cyan7425_2387~Cyan7425_1393	Cyan7822_5259	PCC8801_2371	Cyan8802_2421	Cylst_0714	Dacsa_0600		GEI7407_1219~GEI7407_3342			Glo7428_1857	PCC7418_3600		Mic7113_4877~Mic7113_4398	MAE_49490	NSP_16190	Aazo_3716	Npun_F5386	Nos7107_3897	asl2329	Nos7524_4138	Oscil6304_3792~Oscil6304_0979	Osc7112_2382	Ple7327_2630~Ple7327_2515~Ple7327_3043
	9926	AM1_3554	Anacy_0463	ANA_C20122	Ava_4679		IJ00_21095	Cal6303_0450	Cal7507_3963		Chro_1486	Cri9333_4541	Cyan10605_2862	Cyast_2303		cce_1563	PCC7424_1768	Cyan7425_1742	Cyan7822_3189	PCC8801_3670	Cyan8802_3724	Cylst_6001	Dacsa_0944		GEI7407_0554			Glo7428_2723	PCC7418_3690	Lepto7376_3504	Mic7113_0971	MAE_41320	NSP_1350	Aazo_3235	Npun_F0468	Nos7107_1695	alr1133	Nos7524_0503	Oscil6304_2535	Osc7112_6161	Ple7327_0646
	10019	AM1_2890	Anacy_5560	ANA_C20026	Ava_3631	NIES39_A03570	IJ00_12445	Cal6303_2009	Cal7507_4817	Cha6605_0035	Chro_0286	Cri9333_1793	Cyan10605_2928	Cyast_1796		cce_1932	PCC7424_3302	Cyan7425_5024	Cyan7822_5254	PCC8801_4086	Cyan8802_4125	Cylst_0224	Dacsa_2059		GEI7407_3723			Glo7428_1217	PCC7418_2913	Lepto7376_2541	Mic7113_5029	MAE_35710	NSP_52130	Aazo_3650		Nos7107_2947	asr3657	Nos7524_2909	Oscil6304_2244	Osc7112_1926	Ple7327_1974
	10070	AM1_2968	Anacy_4622	ANA_C13386	Ava_4232	NIES39_L03790	IJ00_03835	Cal6303_1176	Cal7507_1095		Chro_4056	Cri9333_3077	Cyan10605_2092	Cyast_1661		cce_3643	PCC7424_4389	Cyan7425_4025	Cyan7822_3078	PCC8801_1019	Cyan8802_1048	Cylst_1538	Dacsa_1642		GEI7407_3605			Glo7428_4419	PCC7418_2382	Lepto7376_1736	Mic7113_0897	MAE_20470	NSP_16470	Aazo_2427	Npun_F0553	Nos7107_3299	alr1621	Nos7524_2247	Oscil6304_4240	Osc7112_3810	Ple7327_1860
	10071	AM1_2969	Anacy_4623	ANA_C13385	Ava_4231	NIES39_L03780	IJ00_03840	Cal6303_1178	Cal7507_1096		Chro_4059	Cri9333_3076	Cyan10605_2805	Cyast_0847		cce_3642	PCC7424_4390	Cyan7425_4024	Cyan7822_3079	PCC8801_1018	Cyan8802_1047	Cylst_1539	Dacsa_0124		GEI7407_3606			Glo7428_4420	PCC7418_3778	Lepto7376_1735	Mic7113_0896	MAE_20480	NSP_16460	Aazo_2428	Npun_F0552	Nos7107_3300	alr1620	Nos7524_2246	Oscil6304_4241	Osc7112_3812	Ple7327_1859
	10093	AM1_3007~AM1_3153~AM1_3039	Anacy_0337	ANA_C13106	Ava_3210	NIES39_O06640	IJ00_18935	Cal6303_1603	Cal7507_2440	Cha6605_3293	Chro_4082	Cri9333_0904	Cyan10605_3243	Cyast_1891		cce_3505~cce_1633	PCC7424_0064~PCC7424_1925	Cyan7425_4224	Cyan7822_1933~Cyan7822_3484	PCC8801_1481~PCC8801_0608	Cyan8802_1508~Cyan8802_0624	Cylst_4607	Dacsa_1376		GEI7407_2378			Glo7428_2171	PCC7418_0761	Lepto7376_2260~Lepto7376_2261	Mic7113_2896~Mic7113_1232	MAE_01990~MAE_36950	NSP_25300	Aazo_4806	Npun_F3996	Nos7107_1318	alr3363	Nos7524_4382	Oscil6304_4010	Osc7112_0007	Ple7327_3781~Ple7327_2174
	10139	AM1_3103	Anacy_0018	ANA_C10450	Ava_1237	NIES39_D06870	IJ00_23750	Cal6303_3873	Cal7507_5004	Cha6605_3518	Chro_2747	Cri9333_1657	Cyan10605_0227	Cyast_0960		cce_2666	PCC7424_0448	Cyan7425_4223	Cyan7822_5003	PCC8801_4307	Cyan8802_4368	Cylst_4565	Dacsa_0368		GEI7407_0920			Glo7428_2209	PCC7418_1898	Lepto7376_2686	Mic7113_6354	MAE_09190	NSP_52850	Aazo_5114	Npun_F0297	Nos7107_3952	all4285	Nos7524_3502	Oscil6304_5858	Osc7112_2135	Ple7327_2350
	10495	AM1_3800	Anacy_2411	ANA_C10316	Ava_4453	NIES39_M02800	IJ00_23115	Cal6303_3132	Cal7507_3187	Cha6605_2813	Chro_5121	Cri9333_1278	Cyan10605_0732	Cyast_0698		cce_3526	PCC7424_0733	Cyan7425_3701	Cyan7822_0701	PCC8801_2481	Cyan8802_3627	Cylst_3876	Dacsa_3014		GEI7407_2267			Glo7428_2393	PCC7418_3720	Lepto7376_3393	Mic7113_4251	MAE_49900	NSP_26560	Aazo_1925	Npun_R4312	Nos7107_0908	alr0849	Nos7524_0155	Oscil6304_5548	Osc7112_0643	Ple7327_0156
	10545	AM1_3916	Anacy_4819	ANA_C13644	Ava_3005	NIES39_E04180	IJ00_11485	Cal6303_5173	Cal7507_4734	Cha6605_5276	Chro_0652	Cri9333_1203~Cri9333_3046	Cyan10605_0398	Cyast_1737		cce_0754	PCC7424_5208	Cyan7425_4374	Cyan7822_1082	PCC8801_2889	Cyan8802_3207	Cylst_1762	Dacsa_2037		GEI7407_0773			Glo7428_4137	PCC7418_0892	Lepto7376_0237	Mic7113_1468	MAE_42370	NSP_45610	Aazo_2198	Npun_F3829	Nos7107_2571	all1281	Nos7524_3689	Oscil6304_2240	Osc7112_4553	Ple7327_0627
	10550	AM1_3929	Anacy_2899	ANA_C11042	Ava_3364	NIES39_D03960	IJ00_22095	Cal6303_1812	Cal7507_2036	Cha6605_4840	Chro_5284	Cri9333_0235	Cyan10605_2835	Cyast_2060		cce_1669	PCC7424_3034	Cyan7425_0640	Cyan7822_2634	PCC8801_1427	Cyan8802_1456	Cylst_3567	Dacsa_2952		GEI7407_0457			Glo7428_3034	PCC7418_1528	Lepto7376_2737	Mic7113_2383	MAE_54960	NSP_10870		Npun_R4221	Nos7107_3636	asr4498	Nos7524_0850	Oscil6304_4044	Osc7112_3092	Ple7327_2455
	10578	AM1_3990	Anacy_0370~Anacy_4167	ANA_C12582~ANA_C20229	Ava_0984~Ava_0928	NIES39_E01680	IJ00_01355	Cal6303_4377	Cal7507_4932	Cha6605_4173	Chro_0329	Cri9333_4033	Cyan10605_0263	Cyast_1121		cce_2784	PCC7424_0510	Cyan7425_3901	Cyan7822_1059	PCC8801_0539	Cyan8802_0556	Cylst_0622	Dacsa_3523		GEI7407_1083			Glo7428_2252	PCC7418_1962	Lepto7376_3376	Mic7113_2289	MAE_41210	NSP_43040	Aazo_0887~Aazo_1223	Npun_F1160~Npun_R3872	Nos7107_1826	all2916~alr2979	Nos7524_0350~Nos7524_3910	Oscil6304_1352	Osc7112_1078	Ple7327_4297
	10604	AM1_4056	Anacy_0389	ANA_C13638	Ava_0507	NIES39_E01050	IJ00_16345	Cal6303_3458	Cal7507_2179	Cha6605_4604	Chro_0121	Cri9333_1192	Cyan10605_2952	Cyast_1946		cce_0445	PCC7424_3001	Cyan7425_3746	Cyan7822_3424	PCC8801_0721	Cyan8802_0750	Cylst_5570	Dacsa_3483		GEI7407_2666			Glo7428_1126	PCC7418_0227	Lepto7376_2610	Mic7113_5300	MAE_33450	NSP_4290	Aazo_4951	Npun_F5962	Nos7107_1602	all0928	Nos7524_3646	Oscil6304_4059	Osc7112_3369	Ple7327_0651
	10609	AM1_4060	Anacy_2589		Ava_1701	NIES39_F00510	IJ00_14355	Cal6303_3033	Cal7507_3081	Cha6605_3171	Chro_1052	Cri9333_3983	Cyan10605_2419	Cyast_0489		cce_2722	PCC7424_4613		Cyan7822_0187	PCC8801_0555	Cyan8802_0572	Cylst_5148	Dacsa_3182		GEI7407_1028			Glo7428_0818	PCC7418_0366	Lepto7376_3933	Mic7113_1374	MAE_07180	NSP_9310	Aazo_1010	Npun_F1909	Nos7107_4070	alr3996	Nos7524_4573	Oscil6304_0219	Osc7112_5887	Ple7327_1590
	10754	AM1_4374	Anacy_4635	ANA_C20596	Ava_2461	NIES39_K05050	IJ00_06305	Cal6303_4108	Cal7507_5208	Cha6605_4225	Chro_1603	Cri9333_3594	Cyan10605_0332	Cyast_0615		cce_1202	PCC7424_4607	Cyan7425_3586	Cyan7822_3503	PCC8801_4020	Cyan8802_4058	Cylst_2218			GEI7407_0109			Glo7428_0204		Lepto7376_0301	Mic7113_1436	MAE_56570	NSP_13550	Aazo_4596	Npun_R1243	Nos7107_5439	all4591	Nos7524_2386	Oscil6304_4426	Osc7112_3907	Ple7327_1277
	10879	AM1_4669	Anacy_2369~Anacy_5250	ANA_C12308~ANA_C10970	Ava_0784~Ava_0597	NIES39_L00790	IJ00_25730	Cal6303_1426	Cal7507_3079~Cal7507_4308	Cha6605_5427~Cha6605_4778	Chro_0972	Cri9333_1776	Cyan10605_0388	Cyast_0509		cce_0494	PCC7424_3347~PCC7424_0632	Cyan7425_1658	Cyan7822_5586~Cyan7822_1831	PCC8801_2426	Cyan8802_3684	Cylst_3486~Cylst_1726	Dacsa_0062		GEI7407_1385			Glo7428_2819	PCC7418_0907	Lepto7376_2592	Mic7113_5478~Mic7113_6205~Mic7113_3785	MAE_45990	NSP_35830~NSP_4570	Aazo_4842~Aazo_5136	Npun_F1013~Npun_F3788	Nos7107_0973~Nos7107_2062	alr4119~alr0805	Nos7524_1010~Nos7524_4431	Oscil6304_5650	Osc7112_0084	Ple7327_1902~Ple7327_4023
	11009	AM1_4973	Anacy_2601	ANA_C13610	Ava_4199	NIES39_M01280~NIES39_D01210	IJ00_15425	Cal6303_5192	Cal7507_2823	Cha6605_4501~Cha6605_5757	Chro_5191	Cri9333_2689~Cri9333_0338~Cri9333_0531~Cri9333_2015	Cyan10605_1122	Cyast_2001		cce_2079	PCC7424_5184	Cyan7425_3377~Cyan7425_1479	Cyan7822_3261	PCC8801_2004	Cyan8802_2029	Cylst_5254	Dacsa_0016		GEI7407_2901~GEI7407_1597			Glo7428_3568	PCC7418_3359	Lepto7376_2591	Mic7113_4851~Mic7113_0307	MAE_53710	NSP_9180	Aazo_1024	Npun_R4977	Nos7107_4081	all1587	Nos7524_2825	Oscil6304_5188~Oscil6304_4979	Osc7112_3255~Osc7112_6090	Ple7327_2200
	11263	AM1_5498	Anacy_0561	ANA_C12802	Ava_1474	NIES39_J04400	IJ00_22135	Cal6303_4781	Cal7507_0895	Cha6605_5811	Chro_1822	Cri9333_1427	Cyan10605_1391	Cyast_0769		cce_4590	PCC7424_3427	Cyan7425_4125	Cyan7822_0100	PCC8801_0196	Cyan8802_0191	Cylst_4879	Dacsa_2563		GEI7407_1162			Glo7428_2570	PCC7418_0877	Lepto7376_2284	Mic7113_0040	MAE_11840	NSP_40020	Aazo_4982	Npun_R3866	Nos7107_1542	asr0105	Nos7524_1393	Oscil6304_0812	Osc7112_2697	Ple7327_1200
	11275	AM1_5566	Anacy_1678	ANA_C13089	Ava_0422	NIES39_C05400	IJ00_17695	Cal6303_3968	Cal7507_4258	Cha6605_0221	Chro_2008	Cri9333_1007	Cyan10605_0219	Cyast_1591		cce_0680	PCC7424_3071	Cyan7425_3452	Cyan7822_3137	PCC8801_0413	Cyan8802_0424	Cylst_6025	Dacsa_1274		GEI7407_2233			Glo7428_4353	PCC7418_2162	Lepto7376_0356	Mic7113_4380	MAE_18100	NSP_200	Aazo_0794	Npun_R4820	Nos7107_1437	asl2490	Nos7524_4032	Oscil6304_5433	Osc7112_3271	Ple7327_4555
	12253	AM1_C0093~AM1_C0216	Anacy_1899	ANA_C11071	Ava_2933	NIES39_D02020	IJ00_14555	Cal6303_5106	Cal7507_3702	Cha6605_4077	Chro_3410~Chro_3409	Cri9333_1813	Cyan10605_2116	Cyast_2057~Cyast_2056		cce_2655	PCC7424_0157	Cyan7425_1693	Cyan7822_1648	PCC8801_3078	Cyan8802_3042	Cylst_0754	Dacsa_0533		GEI7407_3507~GEI7407_3508			Glo7428_4603~Glo7428_4604	PCC7418_3211		Mic7113_2592	MAE_12560	NSP_24930	Aazo_3486	Npun_F5293	Nos7107_3142	asr0531	Nos7524_4176	Oscil6304_1238	Osc7112_2005	Ple7327_2229
	13090		Anacy_4147	ANA_C10859	Ava_2085	NIES39_C00170	IJ00_18110	Cal6303_3999	Cal7507_5234	Cha6605_3663	Chro_1221	Cri9333_4447	Cyan10605_3458	Cyast_1762		cce_4072	PCC7424_1988	Cyan7425_3929	Cyan7822_3242	PCC8801_0062	Cyan8802_0060	Cylst_2324	Dacsa_1795		GEI7407_3064			Glo7428_0991	PCC7418_2692	Lepto7376_2760	Mic7113_4598	MAE_34900	NSP_12550	Aazo_4945	Npun_F6626	Nos7107_2424	alr4814	Nos7524_1519	Oscil6304_1810	Osc7112_5327	Ple7327_1457
	13188		Anacy_0611	ANA_C11100	Ava_0478	NIES39_O01710	IJ00_24645	Cal6303_3427	Cal7507_2493	Cha6605_4635	Chro_2837	Cri9333_1751	Cyan10605_3308			cce_1967	PCC7424_4509	Cyan7425_4741	Cyan7822_3291	PCC8801_1314	Cyan8802_1342	Cylst_4831	Dacsa_3443		GEI7407_2646			Glo7428_3114	PCC7418_2502	Lepto7376_1550	Mic7113_1383	MAE_37880	NSP_39770	Aazo_0157	Npun_R4921	Nos7107_4425	all2546	Nos7524_1797	Oscil6304_5705	Osc7112_0174	Ple7327_0783
	14073		Anacy_5260	ANA_C20053	Ava_4283	NIES39_J01390	IJ00_07960	Cal6303_1411	Cal7507_5231		Chro_2772	Cri9333_4589	Cyan10605_0308	Cyast_1353		cce_2931	PCC7424_2162	Cyan7425_0243	Cyan7822_1477	PCC8801_2540	Cyan8802_3566	Cylst_1296	Dacsa_1365		GEI7407_2606			Glo7428_3800	PCC7418_0288	Lepto7376_3268	Mic7113_0568	MAE_49510	NSP_31330	Aazo_0512	Npun_F3561	Nos7107_1924	all2715	Nos7524_2855	Oscil6304_5048	Osc7112_5662	Ple7327_1631
2	adjacency score														0.1622																															0.15		0.175
	1424														Cyagr_2020																															P9303_05591		PMT_1405
	2319														Cyagr_1157																															P9303_08571		PMT_1168
	2762														Cyagr_2237																															P9303_07051		PMT_1288
	7150														Cyagr_3278																															P9303_08901		PMT_1141
	9253														Cyagr_2733																															P9303_25021		PMT_1874
	9721														Cyagr_2991																															P9303_21581		PMT_0199
	10092														Cyagr_3316																															P9303_29301		PMT_2205
	10556														Cyagr_0458																															P9303_16141		PMT_0624
	10802														Cyagr_2215																															P9303_01861		PMT_0149
	10878														Cyagr_3294																															P9303_09141		PMT_1125
	13170														Cyagr_1344																															P9303_19901		PMT_0325
	13659														Cyagr_3314																															P9303_14711		PMT_0746
	16973														Cyagr_3175																															P9303_27211		PMT_2046
	19396														Cyagr_1553																															P9303_04181		PMT_1523
	20342														Cyagr_0312																															P9303_09361		PMT_1106
	20365														Cyagr_0586																															P9303_15081		PMT_0713
	20367														Cyagr_0637																															P9303_15481		PMT_0674
	20373														Cyagr_0675																															P9303_14211		PMT_0790
	20412														Cyagr_0905																															P9303_09571		PMT_2617
	20430														Cyagr_0976																															P9303_13211		PMT_0873
	20462														Cyagr_1256																															P9303_09211		PMT_1118
	20494														Cyagr_1466																															P9303_03861		PMT_1549
	20504														Cyagr_1547																															P9303_02711		PMT_1612
	20506														Cyagr_1549																															P9303_02701		PMT_1613
	20509														Cyagr_1560																															P9303_02681		PMT_1615
	20510														Cyagr_1564																															P9303_02641		PMT_1619
	20524														Cyagr_1649																															P9303_22521		PMT_1694
	20580														Cyagr_2012																															P9303_24451		PMT_1825
	20590														Cyagr_2100																															P9303_24951		PMT_1867
	20593														Cyagr_2118																															P9303_25141		PMT_1882
	20607														Cyagr_2304																															P9303_00541		PMT_0053
	20613														Cyagr_2351																															P9303_00071		PMT_0008
	20670														Cyagr_2745																															P9303_27691		PMT_2080
	20671														Cyagr_2774																															P9303_09981		PMT_1054
	20680														Cyagr_2856																															P9303_27191		PMT_2044
	20687														Cyagr_2944																															P9303_26191		PMT_2856
	20704														Cyagr_3119																															P9303_05471		PMT_1415
	20719														Cyagr_3337																															P9303_18221		PMT_0459
	25382																																													P9303_14031		PMT_0806
	25402																																													P9303_07221		PMT_1276
	25467																																													P9303_12271		PMT_0905
3	adjacency score	0	0.3143	0.3	0.3143	0.2353	0.2286	0.2286	0.2857	0.3333		0.1935										0.2353			0.2353			0		0.1111	0.2286		0.36	0.2667	0.2647	0.3143	0.3143	0.3429	0.2286	0.1515	0.5
	98		Anacy_4545		Ava_4305		IJ00_04225	Cal6303_4069	Cal7507_6126			Cri9333_3660										Cylst_2372			GEI7407_3270					Lepto7376_3017~Lepto7376_4054	Mic7113_2573~Mic7113_5066			Aazo_3827	Npun_R5253	Nos7107_0737	alr2739	Nos7524_4152	Oscil6304_3387	Osc7112_2441~Osc7112_4667
	194		Anacy_0182		Ava_2562~Ava_4136	NIES39_L02100~NIES39_Q01870	IJ00_02610	Cal6303_3549	Cal7507_4311~Cal7507_4739													Cylst_0464			GEI7407_2167					Lepto7376_4577	Mic7113_4596			Aazo_4465	Npun_F5480	Nos7107_4726~Nos7107_1443	all5308~all1177	Nos7524_2943	Oscil6304_0743~Oscil6304_1346	Osc7112_3134
	256		Anacy_2734	ANA_C10338	Ava_0662	NIES39_O07130	IJ00_25045	Cal6303_5568	Cal7507_2812			Cri9333_3369										Cylst_3407			GEI7407_1222					Lepto7376_1426	Mic7113_4151		NSP_11750	Aazo_2839	Npun_R5135	Nos7107_5372	all1703	Nos7524_4410	Oscil6304_2556	Osc7112_3385
	295		Anacy_4534~Anacy_1649		Ava_4885	NIES39_Q00960	IJ00_18740	Cal6303_3168~Cal6303_4109	Cal7507_5876~Cal7507_4213			Cri9333_1301										Cylst_0314			GEI7407_1958					Lepto7376_2988~Lepto7376_3218	Mic7113_2947				Npun_F5383~Npun_F1601	Nos7107_0513	alr3225	Nos7524_1451	Oscil6304_4098~Oscil6304_1867	Osc7112_5097~Osc7112_1941
	514	AM1_1841	Anacy_5082		Ava_3735	NIES39_O00080	IJ00_16310	Cal6303_0723	Cal7507_0388			Cri9333_2374										Cylst_0644			GEI7407_1376					Lepto7376_1809	Mic7113_4179			Aazo_2413	Npun_F5680	Nos7107_4195	all1904	Nos7524_2136	Oscil6304_5359	Osc7112_0339
	924		Anacy_2460	ANA_C11691	Ava_2140	NIES39_A06270	IJ00_13160	Cal6303_3602	Cal7507_2962			Cri9333_3005										Cylst_4965			GEI7407_1323					Lepto7376_2420	Mic7113_1503		NSP_18110			Nos7107_2716	alr4870	Nos7524_4260	Oscil6304_1021	Osc7112_5436
	1368		Anacy_2735	ANA_C10337	Ava_0663	NIES39_O07140	IJ00_25040	Cal6303_5567	Cal7507_2813			Cri9333_3368										Cylst_3408			GEI7407_1221					Lepto7376_1427	Mic7113_4152		NSP_11760	Aazo_2838	Npun_R5134	Nos7107_5373	all1702	Nos7524_4409	Oscil6304_2557	Osc7112_3384
	2640		Anacy_0902	ANA_C20312	Ava_3221	NIES39_R00660	IJ00_17145	Cal6303_1756	Cal7507_2424			Cri9333_0142										Cylst_4620			GEI7407_1536					Lepto7376_2394	Mic7113_3862		NSP_25210	Aazo_4791	Npun_R4060	Nos7107_4751	all3516	Nos7524_4391	Oscil6304_3643	Osc7112_3475
	2706		Anacy_1112	ANA_C20648	Ava_1992	NIES39_O03720	IJ00_12025	Cal6303_3763	Cal7507_1763			Cri9333_2422										Cylst_1772			GEI7407_3587					Lepto7376_1718	Mic7113_5505			Aazo_2906	Npun_R2865	Nos7107_1700	alr4672	Nos7524_3786	Oscil6304_0970	Osc7112_5294
	3133		Anacy_4281~Anacy_1105		Ava_4401~Ava_2466	NIES39_L02740	IJ00_11905	Cal6303_0464~Cal6303_3871	Cal7507_1544			Cri9333_2957~Cri9333_2960										Cylst_0497~Cylst_0685			GEI7407_0973~GEI7407_1233					Lepto7376_1293~Lepto7376_1235	Mic7113_1774~Mic7113_4092				Npun_F1203~Npun_R0565	Nos7107_1572~Nos7107_1844~Nos7107_3675	all1145~alr4586	Nos7524_3125	Oscil6304_5519~Oscil6304_2714	Osc7112_3307~Osc7112_1014
	3202		Anacy_4516	ANA_C11654	Ava_3525	NIES39_J02400	IJ00_05570	Cal6303_1417	Cal7507_5384			Cri9333_2844										Cylst_1306			GEI7407_3747			Glo7428_3884		Lepto7376_1909	Mic7113_3588		NSP_22100	Aazo_0033	Npun_F3553	Nos7107_4749	alr3546	Nos7524_5293	Oscil6304_4359	Osc7112_4030
	3256		Anacy_5064		Ava_1423	NIES39_K03180	IJ00_12595	Cal6303_3670	Cal7507_4756			Cri9333_3831										Cylst_6193			GEI7407_0379					Lepto7376_4062	Mic7113_0669			Aazo_4317	Npun_R4435	Nos7107_2552	alr5251	Nos7524_3344	Oscil6304_0832	Osc7112_5573
	3750	AM1_5710	Anacy_2261~Anacy_4826	ANA_C11503	Ava_2957~Ava_3012	NIES39_D04070	IJ00_04620~IJ00_17655	Cal6303_4132~Cal6303_4820	Cal7507_3281~Cal7507_4727			Cri9333_4610~Cri9333_2080										Cylst_0577~Cylst_1756			GEI7407_3415~GEI7407_2556					Lepto7376_1656	Mic7113_5002~Mic7113_2928		NSP_25190~NSP_45530	Aazo_1258~Aazo_2205	Npun_R3287~Npun_F3822	Nos7107_0962~Nos7107_2564	all0976~all1288	Nos7524_1101~Nos7524_3682	Oscil6304_4804~Oscil6304_2606	Osc7112_4240
	4385		Anacy_0958	ANA_C20092	Ava_2136	NIES39_Q02800	IJ00_04045	Cal6303_1250	Cal7507_6143	Cha6605_4742		Cri9333_0950										Cylst_5691			GEI7407_3413					Lepto7376_3250	Mic7113_4765		NSP_35270	Aazo_1698	Npun_R5457	Nos7107_5326	alr4863	Nos7524_2551	Oscil6304_4788~Oscil6304_2467	Osc7112_0320
	9348		Anacy_0957	ANA_C20091	Ava_2137	NIES39_R00390	IJ00_04050	Cal6303_1251	Cal7507_6144	Cha6605_4741		Cri9333_0951				cce_2488						Cylst_5690			GEI7407_0908~GEI7407_3442					Lepto7376_1765	Mic7113_4764		NSP_35280	Aazo_1699	Npun_R5456	Nos7107_5325	alr4864	Nos7524_2552	Oscil6304_5186~Oscil6304_5757	Osc7112_4128	Ple7327_4047
	9733	AM1_B0190	Anacy_1000	ANA_C20158	Ava_1840~Ava_2892	NIES39_N00810	IJ00_23640~IJ00_17150	Cal6303_1115~Cal6303_3798	Cal7507_1685			Cri9333_0226~Cri9333_4313										Cylst_4259~Cylst_5908								Lepto7376_0599	Mic7113_0462~Mic7113_0937	MAE_50520		Aazo_2243	Npun_F0141~Npun_F4807	Nos7107_4546~Nos7107_2087	all0479	Nos7524_3581~Nos7524_2847	Oscil6304_5445~Oscil6304_1127	Osc7112_5613~Osc7112_4812
	10656		Anacy_0252	ANA_C10290	Ava_0157	NIES39_M02510	IJ00_05720	Cal6303_4991	Cal7507_5599			Cri9333_3882										Cylst_0707			GEI7407_1079					Lepto7376_2203	Mic7113_2284		NSP_16850	Aazo_3725	Npun_R1723	Nos7107_0305	alr2338	Nos7524_4146	Oscil6304_1357	Osc7112_1050
	12135		Anacy_4293	ANA_C10448	Ava_2365	NIES39_K02780	IJ00_17955	Cal6303_4695	Cal7507_5372													Cylst_2800			GEI7407_0839	GKIL_1721					Mic7113_4344		NSP_25450	Aazo_4719	Npun_R4472	Nos7107_1040	all5091	Nos7524_4491	Oscil6304_0274	Osc7112_4784
	12512		Anacy_2442	ANA_C10703	Ava_3707	NIES39_Q00580	IJ00_13235	Cal6303_5522	Cal7507_0801			Cri9333_2118										Cylst_4953			GEI7407_1406						Mic7113_3300		NSP_18270		Npun_F3924	Nos7107_0924	asr1049	Nos7524_4271	Oscil6304_0582
	12807		Anacy_0253	ANA_C10289	Ava_0158	NIES39_C03480	IJ00_27080	Cal6303_4992	Cal7507_5597			Cri9333_3120										Cylst_0705			GEI7407_2094					Lepto7376_1157	Mic7113_4611		NSP_16830	Aazo_3727	Npun_R1722	Nos7107_0304	alr2339	Nos7524_4148	Oscil6304_1765	Osc7112_0139
	12895		Anacy_4507	ANA_C10412	Ava_0209	NIES39_A00790	IJ00_21830	Cal6303_5539	Cal7507_3423			Cri9333_2234										Cylst_1329			GEI7407_3131					Lepto7376_1643	Mic7113_0770		NSP_7350	Aazo_0042	Npun_R1226	Nos7107_0522	alr2393	Nos7524_4597	Oscil6304_0484	Osc7112_1734
	12896		Anacy_4506	ANA_C10413	Ava_0208	NIES39_A00800	IJ00_21835	Cal6303_5540	Cal7507_3424			Cri9333_2233										Cylst_1330			GEI7407_3132					Lepto7376_2121	Mic7113_0769		NSP_7360	Aazo_0043	Npun_R1227	Nos7107_0523	alr2392	Nos7524_4596	Oscil6304_0483	Osc7112_1733
	12910		Anacy_4294	ANA_C10449	Ava_2366	NIES39_K02770	IJ00_17960	Cal6303_4694	Cal7507_5373													Cylst_2801			GEI7407_0840						Mic7113_4343		NSP_25440	Aazo_4720	Npun_R4471	Nos7107_1041	all5090	Nos7524_4490	Oscil6304_0273	Osc7112_4785
	13237		Anacy_3248	ANA_C11225	Ava_2706	NIES39_J00800	IJ00_00045	Cal6303_4680	Cal7507_2676			Cri9333_2061										Cylst_1592			GEI7407_1342			Glo7428_1092		Lepto7376_4508	Mic7113_3202		NSP_850	Aazo_1503	Npun_R3772	Nos7107_0669	all0215	Nos7524_3743	Oscil6304_4871	Osc7112_2909
	13299		Anacy_4134	ANA_C11383	Ava_2694	NIES39_L06030	IJ00_24300	Cal6303_4034	Cal7507_1525	Cha6605_5087		Cri9333_3684										Cylst_2312			GEI7407_0604					Lepto7376_4560	Mic7113_2720~Mic7113_4423		NSP_12390	Aazo_4933	Npun_F0699	Nos7107_2417	alr0202	Nos7524_1506	Oscil6304_5352	Osc7112_5152
	13771		Anacy_0563	ANA_C12804	Ava_1472	NIES39_N00400	IJ00_18615	Cal6303_4783	Cal7507_0893			Cri9333_4252										Cylst_4882			GEI7407_0911					Lepto7376_2781	Mic7113_1631		NSP_39980	Aazo_0855	Npun_R1831	Nos7107_1544	alr0101	Nos7524_1390	Oscil6304_4148	Osc7112_4326
	13772		Anacy_0564	ANA_C12805	Ava_1471	NIES39_N00410	IJ00_18610	Cal6303_4784	Cal7507_0892			Cri9333_4251										Cylst_4883			GEI7407_0912					Lepto7376_2780	Mic7113_1630		NSP_39970	Aazo_0856	Npun_R1832	Nos7107_1545	alr0099	Nos7524_1389	Oscil6304_4149	Osc7112_4325
	14693		Anacy_2443		Ava_3706	NIES39_Q00570	IJ00_13230	Cal6303_5523	Cal7507_0800			Cri9333_2117										Cylst_4954			GEI7407_1405						Mic7113_3299		NSP_18260	Aazo_2770	Npun_F3923	Nos7107_0925	asr1048	Nos7524_4270	Oscil6304_0581
	14767		Anacy_3895		Ava_0400	NIES39_Q00660	IJ00_22920	Cal6303_0584	Cal7507_3616			Cri9333_1886										Cylst_3118			GEI7407_0231			Glo7428_1999			Mic7113_1967		NSP_44440	Aazo_3519	Npun_F0617	Nos7107_2369	asr2468	Nos7524_0044	Oscil6304_4635	Osc7112_5927
	14798		Anacy_0648		Ava_4883	NIES39_G00970	IJ00_01780	Cal6303_1227	Cal7507_5723			Cri9333_1036										Cylst_1901			GEI7407_1524					Lepto7376_1187	Mic7113_5515		NSP_36640	Aazo_3811	Npun_R4906	Nos7107_4641	all3223	Nos7524_1453	Oscil6304_3735	Osc7112_5772
	14817		Anacy_4684		Ava_4162	NIES39_E03980	IJ00_17450	Cal6303_3421	Cal7507_5731			Cri9333_2169										Cylst_2495			GEI7407_3184						Mic7113_4202~Mic7113_3760		NSP_46180	Aazo_4033	Npun_R2479	Nos7107_3176	alr1555	Nos7524_0979	Oscil6304_4063~Oscil6304_5803	Osc7112_4627~Osc7112_0069
	14818		Anacy_1456		Ava_2266	NIES39_M00500	IJ00_07100	Cal6303_3653	Cal7507_5326			Cri9333_3388										Cylst_2762			GEI7407_2729						Mic7113_5050			Aazo_4055	Npun_F6034	Nos7107_0654	alr5001	Nos7524_2958	Oscil6304_3831	Osc7112_1101
	14869		Anacy_1046		Ava_2039	NIES39_M00320	IJ00_24185	Cal6303_2931	Cal7507_0287			Cri9333_4232										Cylst_4201			GEI7407_1124						Mic7113_0648		NSP_20340	Aazo_4674	Npun_F6394	Nos7107_0993	all4622	Nos7524_2754	Oscil6304_0334	Osc7112_2412
	14906		Anacy_5610		Ava_5050	NIES39_O03830	IJ00_15540	Cal6303_1459	Cal7507_2030			Cri9333_2330										Cylst_5308			GEI7407_3110					Lepto7376_0853	Mic7113_1850		NSP_8300	Aazo_5016	Npun_F0813	Nos7107_0018	all1340	Nos7524_3915	Oscil6304_0555	Osc7112_4218	Ple7327_1084
	14908		Anacy_5609		Ava_5051	NIES39_O03850	IJ00_15535	Cal6303_1458	Cal7507_2029	Cha6605_5794		Cri9333_2328										Cylst_5307			GEI7407_3109					Lepto7376_1446	Mic7113_1849		NSP_8310	Aazo_5017	Npun_F0814	Nos7107_0019	all1339	Nos7524_3916	Oscil6304_0554	Osc7112_4219	Ple7327_1085~Ple7327_1086
	15452		Anacy_2749		Ava_0657	NIES39_O04240	IJ00_15840	Cal6303_1060	Cal7507_2806																GEI7407_1666					Lepto7376_4334	Mic7113_4025				Npun_R5140	Nos7107_5366	all1708	Nos7524_4415	Oscil6304_4658	Osc7112_2888
4	adjacency score		0.1481	0.1364	0.1724		0.1379	0.125	0.1034													0.1034									0		0.1	0.0435	0.0714	0.1154	0.1724	0.069
	132		Anacy_3734	ANA_C12149	Ava_4396		IJ00_23290	Cal6303_3915	Cal7507_0861													Cylst_4042									Mic7113_1953			Aazo_3619	Npun_R2674	Nos7107_4909	all1140	Nos7524_2309
	1355		Anacy_1548	ANA_C13801	Ava_0163		IJ00_18445	Cal6303_2119	Cal7507_0778													Cylst_4908											NSP_51310	Aazo_0915	Npun_R3965	Nos7107_4828	all2344	Nos7524_3235
	8074		Anacy_5344		Ava_4940		IJ00_10540		Cal7507_4397													Cylst_1273												Aazo_2965	Npun_R1463	Nos7107_3819	alr3287	Nos7524_5561
	8379				Ava_1787		IJ00_11800	Cal6303_4061	Cal7507_4492													Cylst_6180											NSP_34820		Npun_F2543	Nos7107_0121	alr3910	Nos7524_3934
	8804		Anacy_0135		Ava_0932		IJ00_15395	Cal6303_1777	Cal7507_2013													Cylst_5893									Mic7113_3240			Aazo_0770	Npun_R5074	Nos7107_0536	alr2974	Nos7524_4121
	9715		Anacy_2282	ANA_C20431	Ava_1956		IJ00_18035	Cal6303_4134	Cal7507_4963													Cylst_2085											NSP_5900	Aazo_2300	Npun_F4142	Nos7107_3431	alr4714	Nos7524_1528
	10921		Anacy_0662		Ava_3175		IJ00_16740	Cal6303_4623	Cal7507_4617													Cylst_4773											NSP_3700	Aazo_1440	Npun_R6413		all3604	Nos7524_0559
	12684		Anacy_2802	ANA_C10050	Ava_2147		IJ00_06095		Cal7507_3063													Cylst_3572												Aazo_2798	Npun_F0541	Nos7107_5042	alr4877	Nos7524_3522	Oscil6304_1631
	12808		Anacy_0309	ANA_C10293	Ava_0150		IJ00_26920	Cal6303_3524	Cal7507_5605													Cylst_0712												Aazo_3718		Nos7107_3894	asl2332	Nos7524_4141
	12892		Anacy_1687	ANA_C10407	Ava_0287		IJ00_23580	Cal6303_4576	Cal7507_2510													Cylst_4816											NSP_3500	Aazo_5185	Npun_R3839		asl1749	Nos7524_1783
	12916		Anacy_5341	ANA_C10479	Ava_3538		IJ00_11095	Cal6303_3469	Cal7507_5846													Cylst_1276													Npun_F6440	Nos7107_3919	all3559	Nos7524_4523
	13068		Anacy_2429	ANA_C10808	Ava_4404		IJ00_19590	Cal6303_3933	Cal7507_3904													Cylst_0501											NSP_34260	Aazo_0379	Npun_R1200	Nos7107_3671	alr1148	Nos7524_3122
	13069		Anacy_2428	ANA_C10809	Ava_4403		IJ00_19575	Cal6303_3934	Cal7507_3905													Cylst_0499											NSP_34250		Npun_R1201	Nos7107_3672	alr1147	Nos7524_3123
	13070		Anacy_2427	ANA_C10810	Ava_4402		IJ00_18050	Cal6303_3935	Cal7507_3906													Cylst_0498											NSP_34240	Aazo_0377	Npun_R1202	Nos7107_3673	alr1146	Nos7524_3124
	13072		Anacy_0353	ANA_C10826	Ava_1919		IJ00_26810	Cal6303_4972	Cal7507_5449													Cylst_1957												Aazo_2503	Npun_R4163	Nos7107_3260	asl4754	Nos7524_3538
	13089		Anacy_2975	ANA_C10857	Ava_2490		IJ00_22965	Cal6303_3489	Cal7507_0274													Cylst_2350											NSP_51540	Aazo_4645	Npun_R6390	Nos7107_4154	asl4565	Nos7524_2449
	13103		Anacy_4145	ANA_C10877	Ava_2083		IJ00_26440	Cal6303_4043	Cal7507_1539													Cylst_2322								Lepto7376_3155	Mic7113_0154		NSP_12530	Aazo_4943	Npun_F6624	Nos7107_5164	alr4812	Nos7524_1517
	13112			ANA_C10885	Ava_4459		IJ00_17535	Cal6303_5197	Cal7507_4363													Cylst_2923											NSP_6160		Npun_R2779	Nos7107_2990	asr0855	Nos7524_2881
	13312		Anacy_3004	ANA_C11421	Ava_3950		IJ00_19625	Cal6303_0213	Cal7507_0132													Cylst_5453											NSP_40990		Npun_F0373	Nos7107_3396	all1395	Nos7524_1183
	13666		Anacy_4422	ANA_C12447	Ava_0395		IJ00_15330	Cal6303_4478	Cal7507_0452													Cylst_5788											NSP_48250	Aazo_1388	Npun_F2705	Nos7107_0575	alr2463	Nos7524_4560
	13728		Anacy_4734	ANA_C12671	Ava_4623		IJ00_11105	Cal6303_4452	Cal7507_5849													Cylst_1239											NSP_2870	Aazo_3954	Npun_R3260	Nos7107_3918	all0721	Nos7524_5408
	13773		Anacy_0567	ANA_C12808	Ava_1468		IJ00_18585	Cal6303_4787	Cal7507_0889													Cylst_4886											NSP_39930	Aazo_0859	Npun_F1835	Nos7107_1548	asl0095	Nos7524_1386
	13779		Anacy_3702	ANA_C12838	Ava_3532		IJ00_13980	Cal6303_4746	Cal7507_4904													Cylst_6094											NSP_42520		Npun_F2880	Nos7107_4666	alr3554	Nos7524_3478
	13826		Anacy_1722	ANA_C12962	Ava_4820		IJ00_25095		Cal7507_5200													Cylst_0975											NSP_16240	Aazo_4161	Npun_F5687	Nos7107_5068	all1814	Nos7524_4737
	14107		Anacy_0314	ANA_C20195	Ava_1140~Ava_3571		IJ00_24755	Cal6303_4289	Cal7507_4587													Cylst_4709									Mic7113_0105		NSP_41950	Aazo_3113	Npun_R2952	Nos7107_4582	all2038~all3696	Nos7524_3496
	14130		Anacy_0910	ANA_C20316	Ava_3218		IJ00_18965	Cal6303_0176	Cal7507_2427													Cylst_4614											NSP_25240	Aazo_4798	Npun_R4063	Nos7107_1310	all3520	Nos7524_4388
	14146		Anacy_1382	ANA_C20572	Ava_0500		IJ00_07680		Cal7507_4007													Cylst_3227												Aazo_4099	Npun_R5742	Nos7107_4849	all2571	Nos7524_2338
	14405		Anacy_2023		Ava_3831		IJ00_13285		Cal7507_0639													Cylst_4293												Aazo_0284	Npun_R3409		asr3134	Nos7524_0288
	14687		Anacy_1517		Ava_3546		IJ00_19270	Cal6303_4294	Cal7507_2100													Cylst_3634											NSP_29770	Aazo_2700	Npun_F2555	Nos7107_1822	all3568	Nos7524_4885
	14847		Anacy_4472		Ava_1437		IJ00_01950	Cal6303_0883	Cal7507_4051													Cylst_0372											NSP_3200	Aazo_4498	Npun_R5721	Nos7107_4565	asl0176	Nos7524_4197
5	adjacency score	0.16	0.0714	0.0714	0.1071	0.1111	0.1071	0.1429	0.1429	0.0455	0.0417	0.1071	0.1538	0.0385	0	0.1852	0.1071	0.0357	0.1071	0.2143	0.2143	0.1071	0		0.1923	0.1111	0.1111	0.1071	0.0833	0.1111	0.1071	0.1786	0.0714	0.0769	0.1429	0.0714	0.1786	0.1071	0.1111	0.1429	0.1786
	22	AM1_3832	Anacy_0604	ANA_C12001	Ava_3420	NIES39_O01520	IJ00_13685	Cal6303_1076	Cal7507_1345	Cha6605_3271	Chro_3585	Cri9333_4272	Cyan10605_0346	Cyast_0176		cce_0939	PCC7424_4325	Cyan7425_1738	Cyan7822_1858	PCC8801_4038	Cyan8802_4075	Cylst_4785	Dacsa_3281		GEI7407_0157	GKIL_3560	glr3176	Glo7428_4744	PCC7418_1268	Lepto7376_0578	Mic7113_1606	MAE_54300	NSP_3740	Aazo_1451	Npun_F6423	Nos7107_2169	alr3528	Nos7524_1343	Oscil6304_2698	Osc7112_1216	Ple7327_3417
	2446		Anacy_3827	ANA_C13393	Ava_3398	NIES39_C02220	IJ00_22715	Cal6303_4550	Cal7507_3640	Cha6605_2712	Chro_2530	Cri9333_3735	Cyan10605_0145	Cyast_0774		cce_1333	PCC7424_4171	Cyan7425_4635	Cyan7822_5343	PCC8801_3129	Cyan8802_2991	Cylst_3164	Dacsa_0447	ECO111_0073~ECO111_1330~ECO111_2888~ECO111_3070~ECO111_4281	GEI7407_3215			Glo7428_1918	PCC7418_2147	Lepto7376_0056	Mic7113_3412	MAE_53040	NSP_14650	Aazo_2658	Npun_R0657	Nos7107_4137	alr3381	Nos7524_2252	Oscil6304_2983	Osc7112_0543	Ple7327_4341
	2877	AM1_5979	Anacy_0629	ANA_C11513	Ava_0753	NIES39_A03330	IJ00_07165	Cal6303_1059	Cal7507_3920	Cha6605_5808~Cha6605_2681	Chro_5110	Cri9333_0117	Cyan10605_0653	Cyast_1068	Cyagr_0666	cce_1545	PCC7424_4514	Cyan7425_1437~Cyan7425_1435	Cyan7822_0189	PCC8801_3366	Cyan8802_2745	Cylst_4449			GEI7407_3694			Glo7428_0277		Lepto7376_2319	Mic7113_2901	MAE_17700	NSP_33210	Aazo_0189	Npun_F3722	Nos7107_0434	all4152	Nos7524_0953	Oscil6304_4398	Osc7112_4753	Ple7327_0443
	3431	AM1_4363~AM1_4200~AM1_C0362~AM1_A0364	Anacy_0618~Anacy_3804~Anacy_3237	ANA_C11524~ANA_C11535	Ava_3722~Ava_1567~Ava_2070~Ava_1279	NIES39_R00580~NIES39_A00850	IJ00_00360~IJ00_16155~IJ00_17975~IJ00_20230	Cal6303_0909~Cal6303_4091~Cal6303_3226~Cal6303_5103	Cal7507_0951~Cal7507_5877~Cal7507_3776~Cal7507_2940		Chro_1635~Chro_4378	Cri9333_1872~Cri9333_3781	Cyan10605_2708~Cyan10605_0142	Cyast_1477	Cyagr_0374	cce_3321~cce_0470	PCC7424_3649~PCC7424_0388	Cyan7425_2079~Cyan7425_2672	Cyan7822_3543~Cyan7822_4397	PCC8801_1843~PCC8801_0663	Cyan8802_1869~Cyan8802_0683	Cylst_4441~Cylst_3204			GEI7407_3683~GEI7407_2513~GEI7407_2842			Glo7428_3610~Glo7428_2932~Glo7428_1491		Lepto7376_1364~Lepto7376_3628~Lepto7376_1363~Lepto7376_0509	Mic7113_2982~Mic7113_0633	MAE_59050~MAE_45630	NSP_6540~NSP_12830	Aazo_0177~Aazo_4890	Npun_F3732~Npun_F1682~Npun_R5561~Npun_R3892	Nos7107_2536~Nos7107_2015~Nos7107_2692	all1087~alr3758~all2283~alr4800~alr4329	Nos7524_0962~Nos7524_0205~Nos7524_4237	Oscil6304_1248~Oscil6304_2779~Oscil6304_1106~Oscil6304_4158	Osc7112_6105~Osc7112_2242~Osc7112_2956	Ple7327_2268~Ple7327_1555
	3776	AM1_5976~AM1_1157	Anacy_0617	ANA_C11525	Ava_1566~Ava_3723	NIES39_R00570	IJ00_16120~IJ00_00365	Cal6303_1140~Cal6303_4095	Cal7507_0952~Cal7507_5878			Cri9333_1871	Cyan10605_2684~Cyan10605_0908	Cyast_1660		cce_3320	PCC7424_3648	Cyan7425_2078	Cyan7822_3542	PCC8801_1844	Cyan8802_1870	Cylst_4440			GEI7407_3684			Glo7428_3611~Glo7428_0370		Lepto7376_3634~Lepto7376_1902	Mic7113_2981	MAE_59040	NSP_6550	Aazo_0176	Npun_R1683~Npun_R3733	Nos7107_2535	all3759~alr1086	Nos7524_0963	Oscil6304_2778~Oscil6304_1247	Osc7112_6106	Ple7327_2267
	3971	AM1_1158	Anacy_3236~Anacy_0703	ANA_C20376	Ava_1565~Ava_3443	NIES39_R00560~NIES39_D00480	IJ00_16160~IJ00_18775	Cal6303_2857~Cal6303_4090~Cal6303_1804	Cal7507_0953~Cal7507_3599		Chro_4124	Cri9333_1870	Cyan10605_0537	Cyast_1920	Cyagr_0360	cce_3319~cce_3428	PCC7424_2079~PCC7424_3647	Cyan7425_2692~Cyan7425_0773	Cyan7822_3541~Cyan7822_2006	PCC8801_1570~PCC8801_1845	Cyan8802_1593~Cyan8802_1871	Cylst_0823			GEI7407_3784~GEI7407_3544			Glo7428_3612			Mic7113_2980~Mic7113_3523	MAE_59030~MAE_26060	NSP_45230	Aazo_1701	Npun_F1684~Npun_F0312	Nos7107_4470	all2284~alr3760~alr3423	Nos7524_3960	Oscil6304_2777	Osc7112_5045~Osc7112_6107	Ple7327_1692~Ple7327_2266
	5094	AM1_1649	Anacy_0562	ANA_C12803	Ava_1473	NIES39_N00390	IJ00_18620	Cal6303_4782	Cal7507_0894	Cha6605_5730		Cri9333_4253	Cyan10605_2779	Cyast_0063		cce_2150	PCC7424_2905	Cyan7425_1077	Cyan7822_3133	PCC8801_3693	Cyan8802_3747	Cylst_4881			GEI7407_0910			Glo7428_0845	PCC7418_1021	Lepto7376_3081	Mic7113_1632	MAE_06550	NSP_39990		Npun_R1830	Nos7107_1543	alr0103	Nos7524_1392	Oscil6304_4147	Osc7112_4327	Ple7327_0746
	6006	AM1_2311~AM1_3127	Anacy_5170	ANA_C11121	Ava_2656	NIES39_N01160	IJ00_12710	Cal6303_4994~Cal6303_1194	Cal7507_6058	Cha6605_0095	Chro_1979	Cri9333_2595	Cyan10605_0333	Cyast_1279		cce_0944	PCC7424_1041~PCC7424_4925	Cyan7425_3331	Cyan7822_2739~Cyan7822_3198	PCC8801_1807	Cyan8802_1835	Cylst_5814	Dacsa_3295		GEI7407_1367			Glo7428_3462	PCC7418_3419	Lepto7376_2907	Mic7113_3693~Mic7113_0960	MAE_19490	NSP_29050	Aazo_4861	Npun_R2557	Nos7107_1771	alr0054	Nos7524_4063	Oscil6304_4889~Oscil6304_5772	Osc7112_1353~Osc7112_1913	Ple7327_4432
	6750	AM1_4898~AM1_0003	Anacy_1671	ANA_C10556	Ava_0416	NIES39_M02390	IJ00_03770	Cal6303_5020	Cal7507_3923	Cha6605_5151	Chro_0044	Cri9333_4480	Cyan10605_1380			cce_2757	PCC7424_0291	Cyan7425_2238~Cyan7425_2119	Cyan7822_1735	PCC8801_0269	Cyan8802_0269	Cylst_6018	Dacsa_2669		GEI7407_2872~GEI7407_0494			Glo7428_2789	PCC7418_3543	Lepto7376_1772	Mic7113_1543	MAE_34930	NSP_250	Aazo_3218	Npun_F5711	Nos7107_1429	alr2484	Nos7524_4022	Oscil6304_4560	Osc7112_5976	Ple7327_1155
	8007	AM1_0620	Anacy_4464~Anacy_2510	ANA_C12656~ANA_C11326	Ava_1434~Ava_3146	NIES39_C01760	IJ00_20465	Cal6303_3205~Cal6303_0749	Cal7507_4048~Cal7507_2904	Cha6605_4265	Chro_3182~Chro_2591	Cri9333_4058	Cyan10605_0660	Cyast_0537		cce_2538	PCC7424_1287	Cyan7425_2224	Cyan7822_4874~Cyan7822_3091	PCC8801_0412~PCC8801_2723	Cyan8802_0423~Cyan8802_3380	Cylst_0379~Cylst_5023	Dacsa_2810		GEI7407_1193~GEI7407_2293	GKIL_1314~GKIL_2705	glr3554~glr2399	Glo7428_3484	PCC7418_0187	Lepto7376_2863~Lepto7376_2556	Mic7113_2008~Mic7113_3464	MAE_33870~MAE_53210	NSP_3160~NSP_10390	Aazo_4501~Aazo_0637	Npun_R5718~Npun_R5206	Nos7107_4569~Nos7107_4108	all0173~all4074	Nos7524_4201~Nos7524_4323	Oscil6304_0969	Osc7112_0116~Osc7112_4526	Ple7327_3641~Ple7327_3259
	8363	AM1_0933	Anacy_2853	ANA_C20459	Ava_1865	NIES39_L01250	IJ00_20870	Cal6303_1835	Cal7507_1984	Cha6605_5285	Chro_5147	Cri9333_1550	Cyan10605_0046	Cyast_0657		cce_2814	PCC7424_3156	Cyan7425_5053	Cyan7822_1622	PCC8801_4179	Cyan8802_4218	Cylst_5074	Dacsa_0653		GEI7407_2524			Glo7428_1557	PCC7418_2406	Lepto7376_1768	Mic7113_3450	MAE_25240	NSP_10090	Aazo_0600	Npun_R5771	Nos7107_4058	asr3834	Nos7524_2786		Osc7112_5564	Ple7327_1446
	8721	AM1_1354	Anacy_2089	ANA_C11612	Ava_0577	NIES39_A03050	IJ00_18470	Cal6303_1807	Cal7507_3126	Cha6605_3680	Chro_2290	Cri9333_3405	Cyan10605_1213	Cyast_2718		cce_2458	PCC7424_0261	Cyan7425_0935	Cyan7822_2927	PCC8801_2520	Cyan8802_3586	Cylst_3359	Dacsa_2400		GEI7407_3020	GKIL_4336~GKIL_0082	gll2254~glr2879	Glo7428_2190	PCC7418_1292	Lepto7376_3584	Mic7113_5035	MAE_46520	NSP_32980	Aazo_0355	Npun_F4878	Nos7107_2516	alr1259	Nos7524_3331	Oscil6304_0697	Osc7112_2110	Ple7327_0610
	9066	AM1_1808	Anacy_5555	ANA_C20018	Ava_3628	NIES39_A01080	IJ00_12435	Cal6303_5508	Cal7507_4821	Cha6605_5826	Chro_0586	Cri9333_0152	Cyan10605_1121	Cyast_2124		cce_0678	PCC7424_2881	Cyan7425_5215	Cyan7822_3097	PCC8801_1580	Cyan8802_1605	Cylst_0230	Dacsa_0313		GEI7407_3476			Glo7428_1209	PCC7418_1355	Lepto7376_2676	Mic7113_4485	MAE_57160	NSP_52090	Aazo_2887	Npun_F0832	Nos7107_3111	all3660	Nos7524_2945	Oscil6304_0767	Osc7112_0588	Ple7327_4037
	9067	AM1_1813	Anacy_3701	ANA_C12989	Ava_3802	NIES39_L00310	IJ00_11915	Cal6303_1477	Cal7507_0705	Cha6605_2907	Chro_1397	Cri9333_2077	Cyan10605_1346	Cyast_1871		cce_1294	PCC7424_5217	Cyan7425_1750	Cyan7822_3476	PCC8801_3173	Cyan8802_2945	Cylst_6092	Dacsa_1851		GEI7407_3214	GKIL_2593	gsl3275	Glo7428_1083	PCC7418_3400	Lepto7376_1657	Mic7113_2930	MAE_24590	NSP_42500	Aazo_4146	Npun_F0322	Nos7107_1199	asr3098	Nos7524_4369	Oscil6304_5016	Osc7112_3427	Ple7327_2114
	9426	AM1_2322	Anacy_0274	ANA_C20642	Ava_2312	NIES39_M01710	IJ00_25605	Cal6303_3121	Cal7507_0044	Cha6605_5672~Cha6605_4393	Chro_3962~Chro_5704	Cri9333_2342	Cyan10605_0159	Cyast_1612		cce_3898	PCC7424_0189	Cyan7425_1855	Cyan7822_2297	PCC8801_2097	Cyan8802_2141	Cylst_5382	Dacsa_1734		GEI7407_0562			Glo7428_0600	PCC7418_2926	Lepto7376_2625	Mic7113_2099	MAE_07760	NSP_47200	Aazo_0808	Npun_F0437	Nos7107_2259	alr5055	Nos7524_5276	Oscil6304_0610	Osc7112_1362	Ple7327_4507
	9515	AM1_2742	Anacy_4597	ANA_C10345	Ava_1642		IJ00_13840	Cal6303_5620	Cal7507_6078	Cha6605_5464		Cri9333_3199	Cyan10605_0483	Cyast_0262		cce_0324	PCC7424_3417	Cyan7425_3388	Cyan7822_4354	PCC8801_2086	Cyan8802_2130	Cylst_5740			GEI7407_0830			Glo7428_0470	PCC7418_1756	Lepto7376_3932	Mic7113_4855	MAE_53050	NSP_21900		Npun_R1136	Nos7107_5179	alr4064	Nos7524_3877	Oscil6304_3117	Osc7112_2426	Ple7327_3580
	9593	AM1_5605	Anacy_0426	ANA_C11285	Ava_3382	NIES39_M02650	IJ00_01810	Cal6303_0949	Cal7507_2469	Cha6605_0781		Cri9333_1852	Cyan10605_1893	Cyast_0743		cce_0316	PCC7424_0625	Cyan7425_0221	Cyan7822_2555	PCC8801_0160	Cyan8802_0156	Cylst_2659	Dacsa_1987		GEI7407_3337			Glo7428_0037	PCC7418_3834	Lepto7376_1675	Mic7113_1877	MAE_44630	NSP_44880	Aazo_3965	Npun_F0290	Nos7107_2794	alr4516	Nos7524_4776	Oscil6304_5978	Osc7112_2471	Ple7327_4156
	9655	AM1_5425	Anacy_0335	ANA_C10732	Ava_3214	NIES39_A06350	IJ00_18945	Cal6303_1474	Cal7507_2436		Chro_5277	Cri9333_3151	Cyan10605_1231	Cyast_1408		cce_3426	PCC7424_3550	Cyan7425_1974	Cyan7822_0735	PCC8801_1030	Cyan8802_1059	Cylst_4610	Dacsa_3625			GKIL_3517	gll3598	Glo7428_2174	PCC7418_3475	Lepto7376_0727	Mic7113_0588	MAE_07730	NSP_25280	Aazo_4804	Npun_R4002	Nos7107_1316	alr3524	Nos7524_4384	Oscil6304_3788	Osc7112_5721	Ple7327_3427
	9789	AM1_2561	Anacy_0022	ANA_C20361	Ava_3763	NIES39_N00250	IJ00_07250	Cal6303_1489	Cal7507_1411	Cha6605_5906	Chro_0470	Cri9333_0940				cce_2390	PCC7424_4260	Cyan7425_1151	Cyan7822_3974	PCC8801_1129	Cyan8802_1160	Cylst_2053	Dacsa_2240		GEI7407_2547			Glo7428_0236	PCC7418_0050	Lepto7376_0144	Mic7113_5403	MAE_06830	NSP_49120	Aazo_2158	Npun_R2348	Nos7107_0954	all1893	Nos7524_0009	Oscil6304_5000	Osc7112_5013	Ple7327_0158
	10133	AM1_3084	Anacy_0565	ANA_C12806	Ava_1470	NIES39_N00420	IJ00_18605	Cal6303_4785	Cal7507_0891	Cha6605_2903	Chro_2889	Cri9333_4250	Cyan10605_1655	Cyast_1662		cce_3954	PCC7424_2348	Cyan7425_4401	Cyan7822_5126	PCC8801_1324	Cyan8802_1353	Cylst_4884	Dacsa_2368		GEI7407_0913			Glo7428_0844	PCC7418_1020	Lepto7376_3985	Mic7113_1629	MAE_12710	NSP_39960	Aazo_0857	Npun_F1833	Nos7107_1546	asl0097	Nos7524_1388	Oscil6304_4150	Osc7112_4457	Ple7327_1643
	10512	AM1_3833	Anacy_3365	ANA_C13124	Ava_4880	NIES39_L02520	IJ00_02040	Cal6303_3412	Cal7507_5971	Cha6605_2422	Chro_5584	Cri9333_1039	Cyan10605_0941	Cyast_2863		cce_4519	PCC7424_1448	Cyan7425_0787	Cyan7822_2842	PCC8801_3231	Cyan8802_2889	Cylst_2181	Dacsa_1513		GEI7407_2401			Glo7428_2357	PCC7418_0770	Lepto7376_2874	Mic7113_5518	MAE_60380	NSP_36790	Aazo_3813	Npun_R1387	Nos7107_4649	all3220	Nos7524_1457	Oscil6304_3357	Osc7112_3515	Ple7327_2667
	10518	AM1_3843	Anacy_0128	ANA_C13693	Ava_1846	NIES39_N00760	IJ00_23670	Cal6303_0823	Cal7507_1692		Chro_1405	Cri9333_3236	Cyan10605_2601	Cyast_0552		cce_0269	PCC7424_0252	Cyan7425_0292	Cyan7822_1914	PCC8801_2090	Cyan8802_2134	Cylst_4266	Dacsa_2120			GKIL_2102	gll4036	Glo7428_0920	PCC7418_3796	Lepto7376_2720	Mic7113_0081	MAE_50800	NSP_14260	Aazo_1895	Npun_F4813	Nos7107_4552	asl3851	Nos7524_3575	Oscil6304_4729	Osc7112_3398	Ple7327_0659
	10607	AM1_4058	Anacy_0392	ANA_C13635	Ava_0510	NIES39_D03560	IJ00_16330	Cal6303_3455	Cal7507_2176	Cha6605_4601	Chro_0124	Cri9333_0190		Cyast_2142		cce_0449	PCC7424_2998	Cyan7425_3734	Cyan7822_3427	PCC8801_0724	Cyan8802_0753	Cylst_5573	Dacsa_3482		GEI7407_2663			Glo7428_1128	PCC7418_0224	Lepto7376_2607	Mic7113_5303	MAE_33500	NSP_4250	Aazo_4954	Npun_R5959	Nos7107_1605	alr0931	Nos7524_3650	Oscil6304_4054	Osc7112_3365	Ple7327_0654
	10865	AM1_4641	Anacy_4508	ANA_C10411	Ava_0210	NIES39_B01010	IJ00_21820	Cal6303_5538	Cal7507_3422	Cha6605_4838	Chro_2386	Cri9333_2235	Cyan10605_1931	Cyast_2523		cce_0161	PCC7424_5300	Cyan7425_3793	Cyan7822_4590	PCC8801_1587	Cyan8802_1612	Cylst_1328	Dacsa_2225		GEI7407_3130	GKIL_0090	gll2872	Glo7428_4066	PCC7418_1249	Lepto7376_2657	Mic7113_0771	MAE_12720	NSP_7340	Aazo_0041	Npun_R1225	Nos7107_0521	alr2394	Nos7524_4598	Oscil6304_0485	Osc7112_1736	Ple7327_3746
	10927	AM1_4762	Anacy_2836	ANA_C12932	Ava_1247	NIES39_Q02690	IJ00_06320	Cal6303_4348	Cal7507_3355	Cha6605_2348	Chro_0254	Cri9333_2740	Cyan10605_0143	Cyast_2058		cce_3436	PCC7424_0961	Cyan7425_3487	Cyan7822_2077	PCC8801_1718	Cyan8802_1742	Cylst_3707	Dacsa_2049		GEI7407_3397			Glo7428_2377	PCC7418_0901	Lepto7376_3202	Mic7113_5946	MAE_20050	NSP_30940	Aazo_0694	Npun_R1579	Nos7107_0826	all4295	Nos7524_2196	Oscil6304_1922	Osc7112_0224	Ple7327_1055
	10997	AM1_4920	Anacy_2599	ANA_C13612	Ava_4201	NIES39_M01260	IJ00_15415	Cal6303_5190	Cal7507_2825	Cha6605_4873	Chro_4072	Cri9333_2691	Cyan10605_1416	Cyast_2584		cce_1914	PCC7424_2721	Cyan7425_3937	Cyan7822_4503	PCC8801_0823	Cyan8802_0852	Cylst_5251	Dacsa_0356		GEI7407_2904	GKIL_1686	gll3317	Glo7428_3566	PCC7418_3620	Lepto7376_2442	Mic7113_5565	MAE_53690	NSP_9200	Aazo_1022	Npun_F4979	Nos7107_4079	alr1589	Nos7524_2828	Oscil6304_5932	Osc7112_5727	Ple7327_0059
	11113	AM1_5130	Anacy_1597	ANA_C10571	Ava_3063	NIES39_D00880	IJ00_23160	Cal6303_4409	Cal7507_2042	Cha6605_3765	Chro_2962	Cri9333_0914	Cyan10605_1342	Cyast_2734		cce_1114	PCC7424_2013	Cyan7425_3971	Cyan7822_3365	PCC8801_3260	Cyan8802_2861	Cylst_3608	Dacsa_0465		GEI7407_0540	GKIL_4392	gsl0405	Glo7428_0254	PCC7418_0398	Lepto7376_2597	Mic7113_2883	MAE_08560	NSP_29500	Aazo_3418	Npun_R3495	Nos7107_1030	all0298	Nos7524_4906	Oscil6304_1492	Osc7112_2987	Ple7327_4464
	13186		Anacy_4380	ANA_C11092	Ava_4430~Ava_B0164	NIES39_E02960~NIES39_C03250	IJ00_23320	Cal6303_3529	Cal7507_4610		Chro_0305	Cri9333_3635	Cyan10605_0838	Cyast_1838		cce_1238	PCC7424_0174~PCC7424_1939	Cyan7425_5067	Cyan7822_2271~Cyan7822_4072	PCC8801_1671	Cyan8802_1689	Cylst_2689	Dacsa_1893		GEI7407_0372	GKIL_3393~GKIL_0518~GKIL_3227	gsr4132~gsl2239~gsl0049	Glo7428_1166	PCC7418_1349	Lepto7376_0125	Mic7113_4413	MAE_00730	NSP_44600	Aazo_4704	Npun_R4646~Npun_R0958	Nos7107_3086	asl0822	Nos7524_4749	Oscil6304_5617	Osc7112_2489	Ple7327_0208~Ple7327_1059
	14187		Anacy_1416	ANA_C20555	Ava_1488	NIES39_Q01070	IJ00_22800	Cal6303_2997	Cal7507_0912	Cha6605_3969	Chro_1468	Cri9333_1418	Cyan10605_3192	Cyast_0091			PCC7424_5027	Cyan7425_5130	Cyan7822_2318	PCC8801_1033	Cyan8802_1062	Cylst_4860	Dacsa_1242		GEI7407_2552			Glo7428_2332	PCC7418_3759	Lepto7376_1512	Mic7113_4523	MAE_48890	NSP_40230	Aazo_4537	Npun_F3852	Nos7107_1523	all0119	Nos7524_1408	Oscil6304_2022	Osc7112_1796	Ple7327_0770
6	adjacency score																																									0.4167		0.4583	0.4167		0.4783		0.4091
	5155																																									A9601_03791		P9215_03781	P9301_03781		PMT9312_0352		P9515_03811
	5179																																									A9601_03921		P9215_03941	P9301_03911		PMT9312_1831		P9515_03971
	5186																																									A9601_04001		P9215_04051	P9301_03991		PMT9312_1833
	5213																																									A9601_13051		P9215_13341	P9301_13191		PMT9312_1229		P9515_17471
	5219																																									A9601_15961		P9215_16211	P9301_15801		PMT9312_1480		P9515_15661
	5665																																									A9601_07111		P9215_07381	P9301_06821		PMT9312_0655		P9515_07201
	5666																																									A9601_07121		P9215_07391	P9301_06831		PMT9312_1838		P9515_07211
	5761																																									A9601_10061		P9215_10351	P9301_10041		PMT9312_0941		P9515_09421
	5763																																									A9601_07901		P9215_08241	P9301_07901		PMT9312_1860		P9515_08521
	5868																																									A9601_08761		P9215_09061	P9301_08731		PMT9312_1864		P9515_07701
	6050																																									A9601_10101		P9215_10401	P9301_10091		PMT9312_1872		P9515_09371
	6134																																									A9601_10691		P9215_10991	P9301_10691		PMT9312_0994		P9515_10671
	6135																																									A9601_10701		P9215_11001	P9301_10701		PMT9312_0995		P9515_10681
	6136																																									A9601_10721		P9215_11021	P9301_10721		PMT9312_0997		P9515_10701
	6155																																									A9601_10821		P9215_11111	P9301_10821		PMT9312_1004		P9515_10791
	6170																																									A9601_10971		P9215_11261	P9301_10971		PMT9312_1018		P9515_10931
	6194																																									A9601_11121		P9215_11411	P9301_11111		PMT9312_1886
	6199																																									A9601_11171		P9215_11461	P9301_11161		PMT9312_1889		P9515_11081
	6201																																									A9601_11191		P9215_11481	P9301_11181		PMT9312_1031		P9515_11101
	6338																																									A9601_12271		P9215_12571	P9301_12271		PMT9312_1131		P9515_12121
	6378																																									A9601_12701		P9215_13101	P9301_12781				P9515_15671
	6398																																									A9601_12861		P9215_13191	P9301_12931		PMT9312_1218		P9515_07221
	6404																																									A9601_12921		P9215_13271	P9301_12991		PMT9312_1220		P9515_12861
	6487																																									A9601_13691		P9215_13901	P9301_13771		PMT9312_1277		P9515_13481
	6689																																									A9601_15931		P9215_16191	P9301_15771		PMT9312_1950		P9515_15611
7	adjacency score														0.2353																												0.15			0.1905		0.1905
	3774														Cyagr_0229																												P9211_11051			P9303_09801		PMT_1070
	4513														Cyagr_2306																												P9211_17911			P9303_00521		PMT_0051
	5597																																										P9211_07301			P9303_12451		PMT_0913
	5641														Cyagr_2461																															P9303_29831		PMT_2238
	6304														Cyagr_0547																												P9211_10861			P9303_09661		PMT_1082
	6960														Cyagr_0321																												P9211_17591			P9303_01591		PMT_0123
	7650														Cyagr_2870																												P9211_01791			P9303_26941		PMT_2024
	10694														Cyagr_0697																												P9211_09261			P9303_14391		PMT_0773
	20295														Cyagr_0061																												P9211_05191			P9303_07551		PMT_1250
	20350														Cyagr_0423																												P9211_07271			P9303_17821		PMT_0488
	20351														Cyagr_0425																												P9211_06861			P9303_17811		PMT_0489
	20354														Cyagr_0453																												P9211_07101			P9303_16111		PMT_0627
	20362														Cyagr_0535																												P9211_09031			P9303_14631		PMT_0753
	20517														Cyagr_1590																												P9211_01061			P9303_02371		PMT_1642
	20518														Cyagr_1592																												P9211_01071			P9303_02311		PMT_1644
	20527														Cyagr_1658																												P9211_17031			P9303_22661		PMT_1705
	20608														Cyagr_2310																												P9211_00421			P9303_00481		PMT_0047
	20658														Cyagr_2668																												P9211_18121			P9303_29161		PMT_2193
	20659														Cyagr_2669																												P9211_18111			P9303_29151		PMT_2192
	23661																																										P9211_06201			P9303_23811		PMT_1796
	23887																																										P9211_16441			P9303_23441		PMT_2812
	23895																																										P9211_17371			P9303_01961		PMT_0159
8	adjacency score	0.1176	0.05	0.0526	0.1053	0.0625	0.05	0.05	0.05	0.2	0.1053	0.1053	0.1111	0.2	1	0.05	0.05	0.1053	0.05	0.05	0.05	0.05	0.0556		0.05	0.25	0.25	0.15	0.0556	0.1111	0.1053	0.0625	0.0556	0.0526	0.1	0.15	0.1	0.05	0.0526	0.0526	0.1
	2488	AM1_5528	Anacy_3342	ANA_C13743	Ava_1021	NIES39_N00870	IJ00_20065	Cal6303_1885	Cal7507_5182		Chro_3508	Cri9333_1676				cce_0220	PCC7424_0602	Cyan7425_0345	Cyan7822_1721	PCC8801_4234	Cyan8802_4296	Cylst_3315	Dacsa_3475		GEI7407_3237			Glo7428_2523			Mic7113_0271	MAE_31720	NSP_45030	Aazo_5073	Npun_F2889	Nos7107_2076	all2883	Nos7524_3799	Oscil6304_1436	Osc7112_6230	Ple7327_4406
	2832	AM1_3830	Anacy_1818~Anacy_1938	ANA_C10757~ANA_C13558	Ava_4409~Ava_0502	NIES39_L05550	IJ00_25650	Cal6303_1529~Cal6303_3903	Cal7507_1110			Cri9333_3132~Cri9333_2385				cce_1720	PCC7424_0391	Cyan7425_4631	Cyan7822_4400	PCC8801_2617	Cyan8802_3486	Cylst_0506~Cylst_3981~Cylst_1856			GEI7407_3788~GEI7407_3789			Glo7428_0438~Glo7428_0439	PCC7418_1050		Mic7113_0595~Mic7113_4345	MAE_17420	NSP_39240	Aazo_0086	Npun_F1194~Npun_R6559	Nos7107_3665~Nos7107_4373	all1154~all2573	Nos7524_3116~Nos7524_2340	Oscil6304_0070	Osc7112_1383~Osc7112_2947	Ple7327_0315
	4645	AM1_2532	Anacy_3313	ANA_C12530	Ava_2023	NIES39_J00990	IJ00_18770	Cal6303_4614	Cal7507_2984		Chro_1702	Cri9333_0154				cce_4124	PCC7424_1402	Cyan7425_4300	Cyan7822_4623	PCC8801_3616	Cyan8802_2498	Cylst_3523	Dacsa_0850		GEI7407_1268	GKIL_2781	glr0029	Glo7428_2675	PCC7418_0343				NSP_12020	Aazo_4616	Npun_F6083	Nos7107_2358	alr4642	Nos7524_3888	Oscil6304_3515	Osc7112_4635	Ple7327_4136
	5519	AM1_5904	Anacy_2052	ANA_C20102	Ava_1765	NIES39_H00210	IJ00_24055	Cal6303_4137	Cal7507_2205	Cha6605_5369	Chro_4052	Cri9333_4640	Cyan10605_2422	Cyast_2538		cce_3192	PCC7424_0723	Cyan7425_0232	Cyan7822_1039	PCC8801_3125	Cyan8802_2995	Cylst_4336	Dacsa_0589		GEI7407_3799			Glo7428_2750	PCC7418_3449	Lepto7376_4485	Mic7113_4663	MAE_42530	NSP_19860	Aazo_0316	Npun_F5012	Nos7107_0883	alr3937	Nos7524_5129	Oscil6304_2311	Osc7112_3085	Ple7327_2283
	5659	AM1_2911	Anacy_3551	ANA_C11173	Ava_3119	NIES39_E01450	IJ00_01035	Cal6303_3516	Cal7507_5495	Cha6605_0447	Chro_5032	Cri9333_3579				cce_4046	PCC7424_3087	Cyan7425_3961	Cyan7822_2331	PCC8801_0209	Cyan8802_0205	Cylst_0846	Dacsa_1861		GEI7407_3341	GKIL_4181	glr3908	Glo7428_0187	PCC7418_1918	Lepto7376_2462	Mic7113_4316	MAE_25150	NSP_47530	Aazo_2287	Npun_R2712	Nos7107_4781	alr2074	Nos7524_0657	Oscil6304_2210	Osc7112_3419	Ple7327_0285
	6435	AM1_1815	Anacy_2687~Anacy_0221	ANA_C12549~ANA_C10895	Ava_4529~Ava_3959	NIES39_J01970	IJ00_18300~IJ00_26395	Cal6303_4661~Cal6303_1163	Cal7507_1959~Cal7507_0052	Cha6605_2281~Cha6605_3256	Chro_3335~Chro_4597	Cri9333_4137				cce_0477~cce_0546	PCC7424_5226	Cyan7425_0205~Cyan7425_2372	Cyan7822_3525	PCC8801_2452~PCC8801_1773	Cyan8802_3657~Cyan8802_1801	Cylst_5099~Cylst_5390	Dacsa_0063		GEI7407_1386	GKIL_2442	gll2565	Glo7428_4655~Glo7428_1806	PCC7418_0908~PCC7418_1771		Mic7113_5476~Mic7113_1303	MAE_53000	NSP_9800	Aazo_0568~Aazo_1369	Npun_F5801~Npun_F0433	Nos7107_4035~Nos7107_3306	all0596~alr1410	Nos7524_4866~Nos7524_5262	Oscil6304_1207	Osc7112_5723	Ple7327_2408~Ple7327_3514
	7724	AM1_2347	Anacy_2903	ANA_C20141	Ava_3388		IJ00_22485	Cal6303_0915	Cal7507_1974		Chro_3161					cce_2775	PCC7424_1972	Cyan7425_2277	Cyan7822_2543	PCC8801_3944	Cyan8802_3993	Cylst_3783	Dacsa_2295		GEI7407_3847			Glo7428_2421	PCC7418_1099		Mic7113_4768	MAE_17590	NSP_52750	Aazo_1774	Npun_R6166	Nos7107_0324	alr3397	Nos7524_3359	Oscil6304_3193	Osc7112_5653	Ple7327_0485
	8817	AM1_1448	Anacy_3760		Ava_4582		IJ00_16590	Cal6303_5600	Cal7507_3802		Chro_5211	Cri9333_0935	Cyan10605_1872	Cyast_0686		cce_1622	PCC7424_3054	Cyan7425_1890	Cyan7822_1764	PCC8801_4113	Cyan8802_4153	Cylst_3182	Dacsa_0893		GEI7407_0137			Glo7428_3234	PCC7418_0864		Mic7113_5398	MAE_06020	NSP_35970	Aazo_2621	Npun_R5167	Nos7107_2521	alr0651	Nos7524_0188			Ple7327_1027
	8821	AM1_1455	Anacy_2985	ANA_C10741	Ava_1978	NIES39_A01750	IJ00_01710	Cal6303_1242	Cal7507_3169	Cha6605_4148	Chro_4705	Cri9333_3352	Cyan10605_2289	Cyast_1990	Cyagr_0026	cce_3737	PCC7424_2081	Cyan7425_4381	Cyan7822_2004	PCC8801_3388	Cyan8802_2725	Cylst_3858	Dacsa_1363		GEI7407_3093			Glo7428_0302	PCC7418_1254	Lepto7376_3243	Mic7113_3525	MAE_45790	NSP_7410	Aazo_4660	Npun_R2397	Nos7107_0894	all4689	Nos7524_0838	Oscil6304_5542	Osc7112_0760	Ple7327_1694
	8822	AM1_1456	Anacy_2986	ANA_C10740	Ava_1979	NIES39_A01740	IJ00_01715	Cal6303_1243	Cal7507_3170	Cha6605_4147	Chro_4706	Cri9333_3351	Cyan10605_2288	Cyast_1991	Cyagr_0025	cce_1478	PCC7424_2080	Cyan7425_4380	Cyan7822_2005	PCC8801_3389	Cyan8802_2724	Cylst_3859	Dacsa_1360		GEI7407_3094			Glo7428_0303	PCC7418_1256	Lepto7376_3244	Mic7113_3524	MAE_45800	NSP_7420	Aazo_4661	Npun_R2396	Nos7107_0895	all4688	Nos7524_0837	Oscil6304_5541	Osc7112_0759	Ple7327_1693
	9347	AM1_2174	Anacy_0323	ANA_C12019	Ava_0181	NIES39_Q01320	IJ00_21300	Cal6303_5229	Cal7507_1506	Cha6605_5147	Chro_3372	Cri9333_3794				cce_1634	PCC7424_0524		Cyan7822_1601	PCC8801_4033	Cyan8802_4071	Cylst_4670			GEI7407_0588			Glo7428_2760			Mic7113_4301	MAE_40290	NSP_15050	Aazo_2027	Npun_F4223	Nos7107_1925	asl2360	Nos7524_2395	Oscil6304_3889	Osc7112_3535	Ple7327_2090
	9871	AM1_2627	Anacy_1987	ANA_C20123	Ava_0863		IJ00_00655	Cal6303_2092	Cal7507_4203		Chro_5569	Cri9333_3383				cce_3953	PCC7424_1173	Cyan7425_0563	Cyan7822_3161	PCC8801_1323	Cyan8802_1352	Cylst_4723	Dacsa_2369		GEI7407_3533	GKIL_2149~GKIL_1994	glr0609~gll4350	Glo7428_0812	PCC7418_1019		Mic7113_4737	MAE_00050	NSP_38340	Aazo_4757	Npun_R1043	Nos7107_3128	all3049	Nos7524_5169	Oscil6304_3909	Osc7112_0431	Ple7327_1642
	10069	AM1_2967	Anacy_4621	ANA_C13388	Ava_4233	NIES39_L03800	IJ00_03830	Cal6303_1463	Cal7507_1094		Chro_4055	Cri9333_3078	Cyan10605_2216	Cyast_0432		cce_3644	PCC7424_4388	Cyan7425_4175	Cyan7822_3077	PCC8801_1020	Cyan8802_1049	Cylst_1537	Dacsa_1641		GEI7407_3604			Glo7428_4418	PCC7418_2383	Lepto7376_2680	Mic7113_0898		NSP_16480	Aazo_2426	Npun_F0554	Nos7107_3298	alr1622	Nos7524_2248	Oscil6304_4239	Osc7112_3809	Ple7327_1861
	10138	AM1_3101	Anacy_0258	ANA_C11002	Ava_2324	NIES39_N00610	IJ00_14815	Cal6303_4012	Cal7507_0031		Chro_1544	Cri9333_2331	Cyan10605_1026	Cyast_0501		cce_1135	PCC7424_0031	Cyan7425_0981	Cyan7822_2152	PCC8801_2430	Cyan8802_3680	Cylst_5369	Dacsa_2432		GEI7407_2294			Glo7428_3598	PCC7418_2344		Mic7113_3302	MAE_00290	NSP_47320	Aazo_0819	Npun_R0450	Nos7107_2273	all5069	Nos7524_0620	Oscil6304_0584	Osc7112_4889	Ple7327_4055
	10148	AM1_3121	Anacy_3682	ANA_C12979	Ava_3661	NIES39_A08220	IJ00_13265	Cal6303_3313	Cal7507_0016		Chro_3190	Cri9333_2084				cce_0435	PCC7424_5028	Cyan7425_1544	Cyan7822_2319	PCC8801_2778	Cyan8802_3323	Cylst_1720	Dacsa_1704		GEI7407_3213			Glo7428_0120	PCC7418_0445		Mic7113_0521	MAE_15790	NSP_4450	Aazo_0014	Npun_F2508	Nos7107_1945	all3328	Nos7524_4832	Oscil6304_3822	Osc7112_2074	Ple7327_3945
	10416	AM1_3659	Anacy_5585	ANA_C11814	Ava_2649	NIES39_R00730	IJ00_14740	Cal6303_1319	Cal7507_6065	Cha6605_5958	Chro_2436	Cri9333_4124	Cyan10605_0549	Cyast_2121		cce_1893	PCC7424_4009	Cyan7425_5045	Cyan7822_1687	PCC8801_0903	Cyan8802_0930	Cylst_5838	Dacsa_3385		GEI7407_0455			Glo7428_0363	PCC7418_1584	Lepto7376_3984	Mic7113_0856~Mic7113_3627~Mic7113_3628	MAE_38030	NSP_20580	Aazo_1997	Npun_F0109	Nos7107_0168	all0047	Nos7524_4070	Oscil6304_5093	Osc7112_2847	Ple7327_1833
	10751	AM1_4359	Anacy_3583	ANA_C12568	Ava_1925		IJ00_26840	Cal6303_1938	Cal7507_5461	Cha6605_2685	Chro_2878	Cri9333_3575				cce_2299	PCC7424_3802	Cyan7425_5049	Cyan7822_1288	PCC8801_3488	Cyan8802_2628	Cylst_1948	Dacsa_3327		GEI7407_1248	GKIL_1990	gsl2555	Glo7428_3187	PCC7418_3469	Lepto7376_3168	Mic7113_5692			Aazo_0102	Npun_R4177	Nos7107_0173	asr4747	Nos7524_3531	Oscil6304_0923	Osc7112_6151	Ple7327_3645
	10864	AM1_4638	Anacy_5282	ANA_C20672	Ava_4801	NIES39_C02500	IJ00_11610	Cal6303_2071	Cal7507_0595		Chro_0638	Cri9333_1612		Cyast_2206		cce_0437	PCC7424_1467	Cyan7425_4353	Cyan7822_4148	PCC8801_4358	Cyan8802_4420	Cylst_2827	Dacsa_0808		GEI7407_1731			Glo7428_4769	PCC7418_2323		Mic7113_5156	MAE_58970	NSP_49110	Aazo_3468	Npun_F6028	Nos7107_1264	all1797	Nos7524_4358	Oscil6304_5385	Osc7112_2917	Ple7327_3860
	13509		Anacy_3537	ANA_C12056		NIES39_A03290	IJ00_07590	Cal6303_1301	Cal7507_1430	Cha6605_5243	Chro_0108	Cri9333_2043	Cyan10605_1978	Cyast_2494		cce_4273	PCC7424_0107	Cyan7425_2339	Cyan7822_5171	PCC8801_0849	Cyan8802_0876	Cylst_2159	Dacsa_0970		GEI7407_0665			Glo7428_0805	PCC7418_3685	Lepto7376_1805	Mic7113_1984	MAE_09490	NSP_4990	Aazo_4095	Npun_F4731	Nos7107_4599	asr4657	Nos7524_5098	Oscil6304_1968	Osc7112_0904	Ple7327_2082
	13931		Anacy_4701	ANA_C13363	Ava_4490	NIES39_J04410	IJ00_07285	Cal6303_0800	Cal7507_5080	Cha6605_2873	Chro_0547	Cri9333_2945	Cyan10605_1697	Cyast_0979		cce_4700	PCC7424_1598	Cyan7425_3523	Cyan7822_4277	PCC8801_2544	Cyan8802_3562	Cylst_2122	Dacsa_1886		GEI7407_3680			Glo7428_0535	PCC7418_1196	Lepto7376_1290	Mic7113_1988				Npun_R2511	Nos7107_4334	all0887	Nos7524_2379	Oscil6304_2451	Osc7112_1666	Ple7327_0953
	14168		Anacy_4807	ANA_C20498	Ava_0174	NIES39_L05370	IJ00_19845	Cal6303_4195	Cal7507_2187	Cha6605_4142	Chro_2720	Cri9333_4090	Cyan10605_1259	Cyast_2210		cce_3582	PCC7424_2058	Cyan7425_2719	Cyan7822_2470	PCC8801_0673	Cyan8802_0692	Cylst_6068	Dacsa_3197		GEI7407_1194			Glo7428_4455	PCC7418_2356	Lepto7376_1438	Mic7113_0990	MAE_60780	NSP_330	Aazo_3582	Npun_F3992	Nos7107_5144	asl2353	Nos7524_3673	Oscil6304_1623	Osc7112_0200	Ple7327_0633
9	adjacency score		0.75	0.7	0.8		0.9	0.6842	0.8		1					0.95	1	0.8421	0.95	0.9	0.9	0.8421		0.5				0.8	0.95		0.9474		0.9	0.9	0.8947	0.9	0.8	0.8333			0.9
	3549		Anacy_4935	ANA_C11453	Ava_0454		IJ00_24525	Cal6303_3923	Cal7507_0163							cce_0586	PCC7424_2102		Cyan7822_3693	PCC8801_1241	Cyan8802_1271	Cylst_5493							PCC7418_1773		Mic7113_0962		NSP_41300	Aazo_3402	Npun_F0345	Nos7107_0742	asr2523	Nos7524_4659		Osc7112_5809	Ple7327_2105
	7028		Anacy_2104	ANA_C13415	Ava_3912~Ava_4244		IJ00_26345	Cal6303_0399	Cal7507_0077		Chro_4589					cce_0554	PCC7424_2124	Cyan7425_2361	Cyan7822_3671	PCC8801_1780	Cyan8802_1808	Cylst_5403							PCC7418_1781		Mic7113_1295		NSP_40650	Aazo_1358	Npun_R0420	Nos7107_3323	all1517	Nos7524_1246			Ple7327_3525
	9069	AM1_1817	Anacy_0215	ANA_C10900	Ava_3954		IJ00_26370		Cal7507_0058		Chro_4591					cce_0552		Cyan7425_4792	Cyan7822_2021	PCC8801_1778	Cyan8802_1806	Cylst_5396							PCC7418_1779		Mic7113_1297		NSP_40560	Aazo_1374	Npun_F0428	Nos7107_3313	asr1405	Nos7524_5255			Ple7327_3521
	10387		Anacy_2107	ANA_C13418	Ava_3915~Ava_4246		IJ00_26330	Cal6303_0396	Cal7507_0080		Chro_4586					cce_0558	PCC7424_2121	Cyan7425_2363	Cyan7822_3674	PCC8801_1784	Cyan8802_1812	Cylst_5406		ECO111_3253					PCC7418_1784		Mic7113_1293		NSP_40690	Aazo_1355	Npun_R0417	Nos7107_3363	all1456	Nos7524_1239			Ple7327_3528~Ple7327_3990
	11824		Anacy_0077	ANA_C10494	Ava_0444~Ava_4260		IJ00_15715	Cal6303_2016	Cal7507_0176		Chro_4567~Chro_2491					cce_1898	PCC7424_2132	Cyan7425_5231	Cyan7822_3694	PCC8801_2251	Cyan8802_2303	Cylst_5510		ECO111_3288				Glo7428_5191	PCC7418_1218		Mic7113_0969		NSP_41440	Aazo_2644	Npun_R0334	Nos7107_0753	all2512	Nos7524_4670			Ple7327_0638~Ple7327_0056
	12918		Anacy_0078	ANA_C10493	Ava_0445~Ava_4259		IJ00_15710	Cal6303_2018	Cal7507_0174		Chro_4572					cce_0579	PCC7424_2104	Cyan7425_4805	Cyan7822_3691	PCC8801_1802	Cyan8802_1830	Cylst_5509						Glo7428_1795	PCC7418_1775		Mic7113_0968		NSP_41430	Aazo_2643	Npun_F0335	Nos7107_0752	asr2513	Nos7524_4669			Ple7327_3545
	13121		Anacy_0220	ANA_C10896	Ava_3958~Ava_4242		IJ00_26390	Cal6303_1162	Cal7507_0053		Chro_4596					cce_0547	PCC7424_2129	Cyan7425_2369	Cyan7822_3666	PCC8801_1774	Cyan8802_1802	Cylst_5391						Glo7428_1805	PCC7418_1776		Mic7113_1302		NSP_40520	Aazo_1370	Npun_F0432	Nos7107_3308	asr1409	Nos7524_5260			Ple7327_3516
	13122		Anacy_0219	ANA_C10897	Ava_3957~Ava_4243		IJ00_26385	Cal6303_1161	Cal7507_0054		Chro_4595					cce_0548	PCC7424_2128	Cyan7425_2368	Cyan7822_3667	PCC8801_1775	Cyan8802_1803	Cylst_5392							PCC7418_1788		Mic7113_1301		NSP_40530	Aazo_1371	Npun_F0431	Nos7107_3309	asr1408	Nos7524_5259			Ple7327_3517
	13124		Anacy_0218	ANA_C10898	Ava_3956~Ava_0938		IJ00_26380	Cal6303_1160	Cal7507_0055~Cal7507_3999		Chro_4594					cce_0549	PCC7424_2127	Cyan7425_2367	Cyan7822_3668	PCC8801_1776	Cyan8802_1804	Cylst_5393							PCC7418_1777		Mic7113_1300		NSP_40540~NSP_35410	Aazo_1372	Npun_F0430	Nos7107_3310~Nos7107_0175	alr1407~alr2968	Nos7524_5258~Nos7524_2286			Ple7327_3518
	13940		Anacy_2105	ANA_C13416	Ava_3913		IJ00_26340	Cal6303_0398	Cal7507_0078		Chro_4588					cce_0556	PCC7424_2123	Cyan7425_3539	Cyan7822_3672	PCC8801_1782	Cyan8802_1810	Cylst_5404							PCC7418_1782				NSP_40670	Aazo_1357	Npun_R0419	Nos7107_3324	all1516	Nos7524_1245			Ple7327_3526
	13942		Anacy_3452	ANA_C13419	Ava_3916~Ava_4478~Ava_4247		IJ00_17410~IJ00_26325	Cal6303_0395	Cal7507_0082~Cal7507_5523		Chro_4585					cce_0559	PCC7424_2120	Cyan7425_2364	Cyan7822_3675	PCC8801_1785	Cyan8802_1813	Cylst_0568~Cylst_5408							PCC7418_1785		Mic7113_1292		NSP_34540~NSP_40720	Aazo_1354~Aazo_3771	Npun_R0415~Npun_R1035	Nos7107_1016~Nos7107_3365	all1455~alr0874				Ple7327_3529
	13983		Anacy_2117	ANA_C13511	Ava_4248~Ava_3917		IJ00_26320	Cal6303_0238	Cal7507_0083		Chro_4584					cce_0560	PCC7424_2119	Cyan7425_2365	Cyan7822_3676	PCC8801_1786	Cyan8802_1814								PCC7418_1786		Mic7113_1291		NSP_40770	Aazo_1353		Nos7107_3366	all1454	Nos7524_1229			Ple7327_3530
	13992		Anacy_2216	ANA_C13533	Ava_3930~Ava_4249		IJ00_26315	Cal6303_0222	Cal7507_0113		Chro_4583					cce_0561	PCC7424_2118	Cyan7425_2366	Cyan7822_3677	PCC8801_1787	Cyan8802_1815	Cylst_5433							PCC7418_1787		Mic7113_1290		NSP_40800	Aazo_1352	Npun_R0390	Nos7107_3375	all1440				Ple7327_3531
	13993		Anacy_2218	ANA_C13534	Ava_3932		IJ00_26305	Cal6303_0221	Cal7507_0115							cce_0563	PCC7424_2117	Cyan7425_4796	Cyan7822_3678	PCC8801_1788	Cyan8802_1816	Cylst_5435							PCC7418_1789		Mic7113_1288		NSP_40820	Aazo_1350	Npun_R0388	Nos7107_3377	all1438	Nos7524_1200			Ple7327_3533
	13994		Anacy_2219	ANA_C13535	Ava_4251~Ava_3933		IJ00_26300	Cal6303_0201	Cal7507_0116		Chro_4581					cce_0564	PCC7424_2116	Cyan7425_4797	Cyan7822_3679	PCC8801_1789	Cyan8802_1817	Cylst_5436~Cylst_0030							PCC7418_1790		Mic7113_1287		NSP_40830	Aazo_1349	Npun_R0387~Npun_F5905	Nos7107_3378	all1437	Nos7524_1199			Ple7327_3534
	13995		Anacy_2220	ANA_C13536	Ava_3934~Ava_4252		IJ00_26295	Cal6303_0202	Cal7507_0117		Chro_4580					cce_0565	PCC7424_2114	Cyan7425_4798	Cyan7822_3681	PCC8801_1790	Cyan8802_1818	Cylst_5437						Glo7428_1803	PCC7418_1791		Mic7113_1286		NSP_40840	Aazo_1348	Npun_R0386	Nos7107_3379	all1436	Nos7524_1198			Ple7327_3536
	13996		Anacy_2221	ANA_C13537	Ava_3935~Ava_4253		IJ00_26290	Cal6303_0203	Cal7507_0118		Chro_4579					cce_0566	PCC7424_2113	Cyan7425_4799	Cyan7822_3682	PCC8801_1791	Cyan8802_1819	Cylst_5438							PCC7418_1792		Mic7113_1285		NSP_40850	Aazo_1347	Npun_R0385	Nos7107_3380	all1435	Nos7524_1197			Ple7327_3537
	13997		Anacy_2222	ANA_C13538	Ava_3936~Ava_4254		IJ00_26285	Cal6303_0204	Cal7507_0119		Chro_4578					cce_0567	PCC7424_2112	Cyan7425_4800	Cyan7822_3683	PCC8801_1792	Cyan8802_1820	Cylst_5439						Glo7428_1801	PCC7418_1793		Mic7113_1284		NSP_40860	Aazo_1346	Npun_R0384	Nos7107_3381	asl1434	Nos7524_1196			Ple7327_3538
	13998		Anacy_2223	ANA_C13539	Ava_3937~Ava_4255		IJ00_26280	Cal6303_0205	Cal7507_0120		Chro_4577					cce_0568	PCC7424_2111	Cyan7425_4801	Cyan7822_3684	PCC8801_1793	Cyan8802_1821	Cylst_5440							PCC7418_1794		Mic7113_1283		NSP_40870	Aazo_1345	Npun_R0383	Nos7107_3382	all1433	Nos7524_1195			Ple7327_3539
	13999		Anacy_2224	ANA_C13540	Ava_3938~Ava_4256		IJ00_26275	Cal6303_0206	Cal7507_0121		Chro_4576					cce_0569	PCC7424_2110	Cyan7425_4802	Cyan7822_3685	PCC8801_1794	Cyan8802_1822	Cylst_5441							PCC7418_1795		Mic7113_1282		NSP_40880	Aazo_1344	Npun_R0382	Nos7107_3383	all1432	Nos7524_1194			Ple7327_3540
	14000		Anacy_2225	ANA_C13541	Ava_3939~Ava_4257		IJ00_26270	Cal6303_0207	Cal7507_0122		Chro_4575					cce_0570	PCC7424_2109	Cyan7425_4803	Cyan7822_3686	PCC8801_1795	Cyan8802_1823	Cylst_5442		ECO111_2153~ECO111_3252				Glo7428_1798	PCC7418_1796		Mic7113_1280		NSP_40890	Aazo_1343	Npun_R0381	Nos7107_3384	all1431	Nos7524_1193			Ple7327_3541
10	adjacency score																																									0.2105	0.2632	0.3684	0.2105		0.3158		0.2105
	4484																																									A9601_00671	P9211_00621	P9215_00671	P9301_00661		PMT9312_0057		P9515_00641
	4490																																									A9601_00741	P9211_00701	P9215_00741	P9301_00731		PMT9312_0064		P9515_00711
	4499																																									A9601_13041	P9211_11651	P9215_13331	P9301_13181		PMT9312_1228		P9515_12921
	4792																																									A9601_01441	P9211_03741	P9215_01441	P9301_01461		PMT9312_0129		P9515_01551
	4922																																									A9601_07961	P9211_08341	P9215_08301	P9301_07961		PMT9312_0744		P9515_08481
	5129																																									A9601_03641	P9211_13671	P9215_03631	P9301_03631		PMT9312_0340		P9515_03691
	5286																																									A9601_10511	P9211_06661	P9215_10831	P9301_10501		PMT9312_0980		P9515_10501
	5327																																									A9601_05211	P9211_04651	P9215_05451	P9301_04901		PMT9312_0465		P9515_05291
	5601																																									A9601_06821	P9211_07311	P9215_07081	P9301_06521		PMT9312_0626		P9515_06911
	5606																																									A9601_06871	P9211_07391	P9215_07141	P9301_06581		PMT9312_0631		P9515_06971
	5734																																									A9601_07681	P9211_14891	P9215_08021	P9301_07661		PMT9312_0713		P9515_08711
	5769																																									A9601_07971	P9211_08361	P9215_08311	P9301_07971		PMT9312_0745		P9515_08471
	5936																																									A9601_09221	P9211_07061	P9215_09521	P9301_09201		PMT9312_0861		P9515_10211
	6127																																									A9601_10621	P9211_12011	P9215_10931	P9301_10621		PMT9312_0989		P9515_10611
	6137																																									A9601_10731	P9211_06431	P9215_11031	P9301_10731		PMT9312_0998		P9515_07241
	6157																																									A9601_10841	P9211_06441	P9215_11131	P9301_10841		PMT9312_1005		P9515_10801
	6179																																									A9601_11041	P9211_14871	P9215_11331	P9301_11031		PMT9312_1024		P9515_10981
	6191																																									A9601_11111	P9211_14371	P9215_11401	P9301_11101		PMT9312_1029		P9515_11051
	6476																																									A9601_13611	P9211_08061	P9215_13821	P9301_13701		PMT9312_1269		P9515_13401
	6660																																									A9601_15671	P9211_14131	P9215_15951	P9301_15521		PMT9312_1462		P9515_15301
11	adjacency score																																									0.3684		0.3158	0.3684		0.3684
	5135																																									A9601_03681		P9215_03671	P9301_03671		PMT9312_1822
	5170																																									A9601_12621		P9215_13051	P9301_12691		PMT9312_1206
	5182																																									A9601_03961		P9215_04011	P9301_03951		PMT9312_0363
	5696																																									A9601_07401		P9215_07751	P9301_07381		PMT9312_1844
	5703																																									A9601_07441		P9215_07791	P9301_07421		PMT9312_1847
	5729																																									A9601_07661		P9215_08001	P9301_07641		PMT9312_1853
	5766																																									A9601_07931		P9215_08271	P9301_07931		PMT9312_0742
	5871																																									A9601_08791		P9215_09091	P9301_08761		PMT9312_1866
	6184																																									A9601_11081		P9215_11371	P9301_11071		PMT9312_1885
	6196																																									A9601_11141		P9215_11431	P9301_11131		PMT9312_1888
	6212																																									A9601_11271		P9215_11571	P9301_11271		PMT9312_1892
	6222																																									A9601_11391		P9215_11701	P9301_11401		PMT9312_1047
	6381																																									A9601_12721		P9215_13121	P9301_12791		PMT9312_1918
	6383																																									A9601_12741		P9215_12781	P9301_12811		PMT9312_1210
	6390																																									A9601_12801		P9215_13141	P9301_12871		PMT9312_1921
	6423																																									A9601_13111		P9215_13401	P9301_13251		PMT9312_1931
	6424																																									A9601_13121		P9215_13411	P9301_13261		PMT9312_1932
	6667																																									A9601_15761		P9215_16041	P9301_15611		PMT9312_1941
	6708																																									A9601_16141		P9215_16321	P9301_15961		PMT9312_1957
	6714																																									A9601_16191		P9215_16351	P9301_15981		PMT9312_1962
12	adjacency score		0.4444		0.4444	0.3529	0.4286	0.3529	0.3529		0			0.2941		0.2353	0	1	0.3889	0.3333	0.3333	0.4444			0.2941	0		0			0.2	0.3333	0.4444	0.4706	0.4444	0.4118	0.4444	0.375	0.3333	0.3529	0.2778
	387		Anacy_4762		Ava_3445		IJ00_20400	Cal6303_0140	Cal7507_3598					Cyast_0953		cce_4589			Cyan7822_5151	PCC8801_0197	Cyan8802_0192	Cylst_0821			GEI7407_3546						Mic7113_6034	MAE_37750	NSP_45240	Aazo_1540	Npun_F0314	Nos7107_4471	alr3425	Nos7524_3962	Oscil6304_1452	Osc7112_0158	Ple7327_1199
	1603		Anacy_4994		Ava_3874	NIES39_D01350	IJ00_16475	Cal6303_3139	Cal7507_6022					Cyast_1594		cce_3334			Cyan7822_1397	PCC8801_2107	Cyan8802_2151	Cylst_1675			GEI7407_1058							MAE_03170	NSP_3250	Aazo_4531	Npun_R5614	Nos7107_2030	alr3176	Nos7524_1058	Oscil6304_1268	Osc7112_3743	Ple7327_0806
	2156		Anacy_3848		Ava_1366	NIES39_A00710	IJ00_17015	Cal6303_0111	Cal7507_2375					Cyast_1512		cce_0253			Cyan7822_3064	PCC8801_2191	Cyan8802_2253	Cylst_3148			GEI7407_3733						Mic7113_3675	MAE_49200	NSP_14800	Aazo_2856	Npun_R0638	Nos7107_3279	all4441		Oscil6304_0510	Osc7112_4533	Ple7327_0028
	2243		Anacy_3523		Ava_2908	NIES39_K02750		Cal6303_0131	Cal7507_0021					Cyast_2162		cce_1994			Cyan7822_3790	PCC8801_2514	Cyan8802_3592	Cylst_5990			GEI7407_3152							MAE_37160	NSP_47410	Aazo_0828	Npun_F0459	Nos7107_2283	all0493	Nos7524_4799	Oscil6304_1907	Osc7112_6177	Ple7327_4396
	2414		Anacy_3614	ANA_C10381	Ava_4699	NIES39_C02160	IJ00_19410	Cal6303_1589	Cal7507_2621					Cyast_0348		cce_3337~cce_3333	PCC7424_3252		Cyan7822_1395	PCC8801_0300~PCC8801_4192	Cyan8802_0300~Cyan8802_4231	Cylst_0913	Dacsa_0002		GEI7407_3601				PCC7418_0005		Mic7113_3568	MAE_03140~MAE_55700	NSP_17160	Aazo_2482	Npun_F1388	Nos7107_2190	alr1117	Nos7524_0225	Oscil6304_3836	Osc7112_6023	Ple7327_0808
	2683		Anacy_3849		Ava_1365	NIES39_K02100	IJ00_17020~IJ00_06575	Cal6303_0110	Cal7507_2374		Chro_0795			Cyast_1158		cce_0254			Cyan7822_3065	PCC8801_2192	Cyan8802_2254	Cylst_3147			GEI7407_3732						Mic7113_3674	MAE_49210	NSP_14820	Aazo_2857	Npun_R0637		all4437		Oscil6304_0509	Osc7112_4532	Ple7327_0177
	3920		Anacy_1542		Ava_0300	NIES39_A07350	IJ00_26715	Cal6303_1269	Cal7507_2125		Chro_0876			Cyast_1484		cce_0962		Cyan7425_1959	Cyan7822_0321	PCC8801_1214	Cyan8802_1244	Cylst_3662			GEI7407_3206	GKIL_2395		Glo7428_0932				MAE_45850	NSP_34600	Aazo_2989	Npun_R1506	Nos7107_0437	all1737	Nos7524_4327	Oscil6304_0447	Osc7112_2046	Ple7327_0045
	4336		Anacy_3427		Ava_0326	NIES39_N00230	IJ00_07005	Cal6303_1999	Cal7507_3713				Cyan10605_1355	Cyast_0068		cce_0126		Cyan7425_1950	Cyan7822_3731	PCC8801_4413	Cyan8802_4476	Cylst_0447			GEI7407_0648							MAE_59100	NSP_51490	Aazo_2899	Npun_BR128~Npun_R2827	Nos7107_3681	alr0582	Nos7524_2232	Oscil6304_1953	Osc7112_3610	Ple7327_1601
	4371		Anacy_5157		Ava_3528	NIES39_A07090		Cal6303_4175	Cal7507_4899			Cri9333_2570		Cyast_1626		cce_2926			Cyan7822_4402	PCC8801_0696	Cyan8802_0724	Cylst_6105			GEI7407_1102							MAE_36470	NSP_42580	Aazo_5152	Npun_R4663	Nos7107_0871	all3549	Nos7524_5290	Oscil6304_1565	Osc7112_4556	Ple7327_1958
	4987		Anacy_0810		Ava_0798	NIES39_Q03000	IJ00_19040~IJ00_25425	Cal6303_3088~Cal6303_1681	Cal7507_3431		Chro_4822			Cyast_1503		cce_3750	PCC7424_5773		Cyan7822_5722~Cyan7822_3892	PCC8801_1531	Cyan8802_1558	Cylst_2064		ECO111_2093	GEI7407_0525	GKIL_0479		Glo7428_0105				MAE_08790	NSP_49530	Aazo_3200	Npun_F1234	Nos7107_3955~Nos7107_0138	all4106	Nos7524_1545	Oscil6304_1294	Osc7112_3481	Ple7327_0564
	6724		Anacy_3522		Ava_2909	NIES39_K02740	IJ00_13460	Cal6303_0132	Cal7507_0022					Cyast_2161		cce_4188			Cyan7822_3789	PCC8801_2513	Cyan8802_3593	Cylst_5989			GEI7407_3151							MAE_37150	NSP_47400	Aazo_0827	Npun_F0458	Nos7107_2282	all0495	Nos7524_4798	Oscil6304_1908	Osc7112_6176	Ple7327_4395
	9097		Anacy_3520		Ava_2911	NIES39_K02720	IJ00_13435	Cal6303_4825	Cal7507_0024					Cyast_2159		cce_4494			Cyan7822_3787	PCC8801_2511	Cyan8802_3595	Cylst_5987			GEI7407_3149							MAE_37130	NSP_47380	Aazo_0825	Npun_F0456	Nos7107_2280	all0497	Nos7524_4796	Oscil6304_1910	Osc7112_6174	Ple7327_3446
	13202		Anacy_1540		Ava_0298	NIES39_G00490	IJ00_26705	Cal6303_1271	Cal7507_0841					Cyast_2856		cce_3720	PCC7424_0930		Cyan7822_4604	PCC8801_3831	Cyan8802_3881	Cylst_3659			GEI7407_2395						Mic7113_0335	MAE_59880	NSP_34580	Aazo_2992	Npun_F1508	Nos7107_0435	alr1740	Nos7524_4325	Oscil6304_0696		Ple7327_1122
	14387		Anacy_4456		Ava_0442	NIES39_R01480	IJ00_22325	Cal6303_1148	Cal7507_3459					Cyast_0772		cce_2596			Cyan7822_1029	PCC8801_1825	Cyan8802_1851	Cylst_0657			GEI7407_3115						Mic7113_0193~Mic7113_5760	MAE_02120	NSP_32890	Aazo_0131	Npun_R5683	Nos7107_3593	alr2510	Nos7524_1874	Oscil6304_5372	Osc7112_4744	Ple7327_3025
	14453		Anacy_3521		Ava_2910	NIES39_K02730	IJ00_13440	Cal6303_4826	Cal7507_0023					Cyast_2160					Cyan7822_3788	PCC8801_2512	Cyan8802_3594	Cylst_5988			GEI7407_3150							MAE_37140	NSP_47390	Aazo_0826	Npun_F0457	Nos7107_2281	all0496	Nos7524_4797	Oscil6304_1909	Osc7112_6175	Ple7327_3447
	14702		Anacy_3846		Ava_1367	NIES39_K02110~NIES39_Q00380		Cal6303_0112	Cal7507_2376					Cyast_1511~Cyast_2654		cce_0252~cce_4209			Cyan7822_3063~Cyan7822_4534	PCC8801_2190~PCC8801_4220	Cyan8802_2252~Cyan8802_4259	Cylst_3149			GEI7407_3734							MAE_49190~MAE_37500	NSP_14790	Aazo_2854	Npun_R0640	Nos7107_3278	all4442	Nos7524_0016	Oscil6304_0511	Osc7112_3682	Ple7327_0029~Ple7327_0680
	14709		Anacy_3431		Ava_0322	NIES39_N00180~NIES39_N00160	IJ00_07025~IJ00_07035							Cyast_1985		cce_1394		Cyan7425_1947~Cyan7425_1945	Cyan7822_4023	PCC8801_3763	Cyan8802_3812	Cylst_0443~Cylst_0441										MAE_49920~MAE_49910	NSP_51460	Aazo_2902	Npun_R2823~Npun_R2821	Nos7107_3685	alr0586	Nos7524_2235	Oscil6304_2449	Osc7112_3615~Osc7112_3617	Ple7327_2536
	14710		Anacy_3432		Ava_0321	NIES39_N00170	IJ00_07030	Cal6303_3100	Cal7507_3718					Cyast_0216		cce_1393		Cyan7425_1946	Cyan7822_4022	PCC8801_2593	Cyan8802_3513	Cylst_0442			GEI7407_1362							MAE_44980	NSP_51450	Aazo_2903	Npun_R2822	Nos7107_3686	alr0587	Nos7524_2237	Oscil6304_2448	Osc7112_3616	Ple7327_2535
	15682		Anacy_4590		Ava_0786	NIES39_A01300		Cal6303_4582	Cal7507_6085							cce_3956			Cyan7822_4719	PCC8801_2199	Cyan8802_2261	Cylst_5732			GEI7407_0820							MAE_01250	NSP_21830		Npun_R1128	Nos7107_1667	all4117	Nos7524_1567	Oscil6304_2246	Osc7112_0051	Ple7327_2288
13	adjacency score	0	0.1333	0.1429	0.1333	0.2	0.1333	0.1333	0.1333	0.0833	0.1333	0.1333	0	0.0667		0.0714	0.0667	0	0.0667	0	0	0.2	0.1538	1	0.1429	0.3333	0.3333	0.2	0	0.1333	0.0714	0.2	0.1429	0.1429	0.1333	0.2	0.1333	0.1333	0.0769	0.1333	0.0667
	2473		Anacy_5541	ANA_C12720	Ava_1221	NIES39_M02430	IJ00_14775	Cal6303_5331	Cal7507_4772	Cha6605_3079	Chro_4864	Cri9333_4620	Cyan10605_0531	Cyast_1607		cce_1414	PCC7424_1557		Cyan7822_5139	PCC8801_0794	Cyan8802_0822	Cylst_0176	Dacsa_1126					Glo7428_0441	PCC7418_3507	Lepto7376_3977	Mic7113_0586	MAE_56350	NSP_28800	Aazo_2354	Npun_R0914	Nos7107_3864	alr4271	Nos7524_3557	Oscil6304_2193	Osc7112_0088	Ple7327_2446
	2891	AM1_2461	Anacy_3127	ANA_C10647	Ava_0951	NIES39_M02690	IJ00_04540	Cal6303_1451	Cal7507_2536	Cha6605_0318	Chro_4149	Cri9333_3809	Cyan10605_1704	Cyast_1633		cce_4442	PCC7424_0079	Cyan7425_1709	Cyan7822_1538	PCC8801_0563	Cyan8802_0580	Cylst_1472	Dacsa_2425		GEI7407_1421	GKIL_3274	glr1364	Glo7428_2777	PCC7418_2403	Lepto7376_3524	Mic7113_4009	MAE_39980	NSP_37300	Aazo_4175	Npun_F3593	Nos7107_2393	all2951	Nos7524_5473	Oscil6304_5765	Osc7112_0575	Ple7327_1040
	3924	AM1_3546	Anacy_1637	ANA_C12243	Ava_1717	NIES39_D07500	IJ00_24875	Cal6303_4102	Cal7507_3359		Chro_2927~Chro_0138	Cri9333_3636	Cyan10605_0162	Cyast_0934		cce_1908	PCC7424_1648	Cyan7425_2542	Cyan7822_2666~Cyan7822_1214	PCC8801_1287	Cyan8802_1316	Cylst_3701	Dacsa_0071		GEI7407_2889			Glo7428_4071	PCC7418_1209	Lepto7376_2441	Mic7113_4372~Mic7113_2772	MAE_29890~MAE_30610	NSP_30970	Aazo_2735	Npun_R4059	Nos7107_4436	all3984	Nos7524_2193		Osc7112_3596	Ple7327_2976
	6746	AM1_1353	Anacy_2659	ANA_C13710	Ava_1823	NIES39_A01970	IJ00_12875	Cal6303_5092	Cal7507_0837	Cha6605_3886	Chro_2524	Cri9333_4144	Cyan10605_0380	Cyast_2268		cce_2066	PCC7424_5152		Cyan7822_4196	PCC8801_2639	Cyan8802_3464	Cylst_5110	Dacsa_0066		GEI7407_2768			Glo7428_1257	PCC7418_0317	Lepto7376_3570	Mic7113_5437	MAE_31150	NSP_9770	Aazo_1187	Npun_R5813	Nos7107_4014	all3870	Nos7524_4607	Oscil6304_0277	Osc7112_4872	Ple7327_0617
	7180	AM1_0054	Anacy_3126	ANA_C10648	Ava_0952	NIES39_M02450	IJ00_04535	Cal6303_0804	Cal7507_2537	Cha6605_2679	Chro_4150	Cri9333_4507	Cyan10605_1950	Cyast_0102		cce_2289	PCC7424_0826	Cyan7425_3498	Cyan7822_4426	PCC8801_0330	Cyan8802_0337	Cylst_1473	Dacsa_0159		GEI7407_1312	GKIL_3273	glr1365	Glo7428_2776	PCC7418_2444	Lepto7376_2359	Mic7113_3983	MAE_45700	NSP_37290	Aazo_4174	Npun_F3594	Nos7107_2394	all2950	Nos7524_5472	Oscil6304_1319	Osc7112_0573	Ple7327_1915
	7721		Anacy_0827	ANA_C10910	Ava_1784	NIES39_D05570	IJ00_01460	Cal6303_4533	Cal7507_2577	Cha6605_3678	Chro_2603	Cri9333_1785	Cyan10605_0749	Cyast_2119		cce_2358	PCC7424_0299		Cyan7822_3783	PCC8801_1189	Cyan8802_1216	Cylst_1466		ECO111_0745	GEI7407_0430			Glo7428_2637		Lepto7376_1269	Mic7113_3963	MAE_29120	NSP_5990	Aazo_1151	Npun_F5184	Nos7107_2038	all3913	Nos7524_3931	Oscil6304_2438	Osc7112_3680	Ple7327_0602
	8012	AM1_0629	Anacy_4530	ANA_C13117	Ava_3523	NIES39_J02560	IJ00_05545	Cal6303_1418	Cal7507_5382	Cha6605_5523	Chro_4565	Cri9333_2842	Cyan10605_1374	Cyast_2589			PCC7424_0120		Cyan7822_4345	PCC8801_3484	Cyan8802_2632	Cylst_1309	Dacsa_1003		GEI7407_3764			Glo7428_3877	PCC7418_2001	Lepto7376_4276	Mic7113_3589	MAE_33530	NSP_22070	Aazo_4082	Npun_F3551	Nos7107_0298	asr3544	Nos7524_5295	Oscil6304_4360	Osc7112_4047	Ple7327_3766
	9435	AM1_2334~AM1_6039	Anacy_1845		Ava_2962	NIES39_M02360	IJ00_26590~IJ00_26585	Cal6303_4532	Cal7507_5742~Cal7507_5743	Cha6605_3631~Cha6605_3630	Chro_0426	Cri9333_1784	Cyan10605_1315	Cyast_1329		cce_3699	PCC7424_0871		Cyan7822_5526	PCC8801_2247	Cyan8802_2299	Cylst_2954	Dacsa_1779		GEI7407_0431			Glo7428_2642	PCC7418_0249	Lepto7376_1728~Lepto7376_1729	Mic7113_3719~Mic7113_1792~Mic7113_3718	MAE_45760			Npun_F2806	Nos7107_5386~Nos7107_5387	alr0971	Nos7524_0638~Nos7524_0639	Oscil6304_2295~Oscil6304_2297~Oscil6304_2298~Oscil6304_2296	Osc7112_1678	Ple7327_0197
	9885	AM1_2689	Anacy_4297	ANA_C13373	Ava_0567	NIES39_Q00710	IJ00_22220	Cal6303_5025	Cal7507_4082		Chro_2343	Cri9333_1948	Cyan10605_1669	Cyast_2120		cce_0128	PCC7424_0614	Cyan7425_4457	Cyan7822_2708	PCC8801_2595	Cyan8802_3511	Cylst_2804	Dacsa_2549		GEI7407_2350	GKIL_1019	gsl0558	Glo7428_0077	PCC7418_3366	Lepto7376_4314	Mic7113_3251	MAE_08360	NSP_15560	Aazo_4723	Npun_R1916	Nos7107_2405	asr0785	Nos7524_4845	Oscil6304_2515	Osc7112_1854	Ple7327_1715
	10394	AM1_3603	Anacy_5081	ANA_C20445	Ava_1245	NIES39_K04540	IJ00_26510	Cal6303_0121	Cal7507_0356	Cha6605_5542	Chro_0401	Cri9333_0099	Cyan10605_2476	Cyast_1156		cce_0992	PCC7424_2208		Cyan7822_3394	PCC8801_2265	Cyan8802_2316	Cylst_0646	Dacsa_3088		GEI7407_3822			Glo7428_2833	PCC7418_3191	Lepto7376_0239	Mic7113_0066	MAE_15640	NSP_32530	Aazo_2415	Npun_F5681	Nos7107_4197	alr4293	Nos7524_2139		Osc7112_5201	Ple7327_4027
	10850	AM1_4598	Anacy_4458	ANA_C20537	Ava_0441	NIES39_C03240	IJ00_22335	Cal6303_1146	Cal7507_3457		Chro_0901	Cri9333_1508	Cyan10605_2439	Cyast_2807		cce_1632	PCC7424_2777	Cyan7425_4726	Cyan7822_5418	PCC8801_0607	Cyan8802_0623	Cylst_0660	Dacsa_3230		GEI7407_2336	GKIL_2958	glr2690	Glo7428_0224	PCC7418_3820	Lepto7376_0918	Mic7113_4781	MAE_17610	NSP_32910	Aazo_0133	Npun_F1309	Nos7107_3595	all2509	Nos7524_1876	Oscil6304_1994	Osc7112_2488	Ple7327_0870
	11312	AM1_5738	Anacy_2912	ANA_C20479	Ava_1738	NIES39_D06280	IJ00_22445	Cal6303_4717	Cal7507_1947	Cha6605_1304	Chro_0479	Cri9333_1960	Cyan10605_3006	Cyast_0024		cce_0816	PCC7424_5099		Cyan7822_4980	PCC8801_1340	Cyan8802_1369	Cylst_3773	Dacsa_1723		GEI7407_3107			Glo7428_0312	PCC7418_2589	Lepto7376_2349		MAE_31110	NSP_52650	Aazo_1766	Npun_F6174	Nos7107_0333	all3963	Nos7524_0833	Oscil6304_3936	Osc7112_4221	Ple7327_4116
	12947		Anacy_3644	ANA_C10543	Ava_1514	NIES39_L03200	IJ00_25490	Cal6303_4666	Cal7507_0632	Cha6605_2969	Chro_0502	Cri9333_1798	Cyan10605_0311	Cyast_0850		cce_3572	PCC7424_3522		Cyan7822_2539	PCC8801_1227	Cyan8802_1257	Cylst_0275	Dacsa_2556		GEI7407_1481			Glo7428_2813	PCC7418_2578	Lepto7376_3045	Mic7113_5034	MAE_46220	NSP_16360	Aazo_0425	Npun_R4450	Nos7107_2295	alr0145	Nos7524_5354	Oscil6304_0645	Osc7112_4418	Ple7327_4497
	13127		Anacy_0826	ANA_C10909	Ava_1783	NIES39_D05580	IJ00_01465	Cal6303_4534	Cal7507_2576	Cha6605_3679	Chro_2604	Cri9333_1786	Cyan10605_1126	Cyast_0252		cce_2357	PCC7424_0300		Cyan7822_3782	PCC8801_0526	Cyan8802_0543	Cylst_1465		ECO111_0744	GEI7407_0429			Glo7428_2636		Lepto7376_1270	Mic7113_3964	MAE_29860	NSP_5980	Aazo_1152	Npun_F5183	Nos7107_2037	all3914	Nos7524_3930	Oscil6304_2437	Osc7112_3679	Ple7327_0603
	14044		Anacy_3262~Anacy_3264~Anacy_3263	ANA_C13665~ANA_C13666	Ava_1066~Ava_1065	NIES39_Q00520	IJ00_23845~IJ00_23850	Cal6303_3905~Cal6303_3906	Cal7507_3936~Cal7507_3937	Cha6605_2793	Chro_1685	Cri9333_2321~Cri9333_2320~Cri9333_2319	Cyan10605_2488	Cyast_2559		cce_3268	PCC7424_1281~PCC7424_4905		Cyan7822_3831~Cyan7822_5263~Cyan7822_3830	PCC8801_0655	Cyan8802_0675	Cylst_2455~Cylst_2454	Dacsa_3650		GEI7407_1211~GEI7407_1212~GEI7407_3417			Glo7428_3294	PCC7418_3133	Lepto7376_2643	Mic7113_6312~Mic7113_6313~Mic7113_6315	MAE_06250	NSP_4850	Aazo_3021	Npun_F3264	Nos7107_2431~Nos7107_2432	all2110~all2108~all2109	Nos7524_3775~Nos7524_3774	Oscil6304_2719~Oscil6304_2720~Oscil6304_2721	Osc7112_5230~Osc7112_2977	Ple7327_1828~Ple7327_4176~Ple7327_2093
	14092		Anacy_0959	ANA_C20093	Ava_2135	NIES39_Q02810	IJ00_04040	Cal6303_1249	Cal7507_6142	Cha6605_5444	Chro_1140	Cri9333_0949	Cyan10605_3356	Cyast_2156		cce_0610	PCC7424_4237		Cyan7822_2646	PCC8801_3468	Cyan8802_2648	Cylst_5692	Dacsa_1745		GEI7407_3412			Glo7428_3646	PCC7418_3854	Lepto7376_3251	Mic7113_4766	MAE_38830	NSP_35260	Aazo_1697	Npun_F5458	Nos7107_5327	asl4862	Nos7524_2550	Oscil6304_4787	Osc7112_0328	Ple7327_0118
14	adjacency score	0.1429	0.3571	0.3571	0.3571	0.2143	0.3077	0.2857	0.4286	0.2857	0.3571	0.3571	0.1429	0.1538	0.2857	0.2143	0.3571	0.2857	0.3571	0.2143	0.2143	0.3571	0.2143		0.3571	0.5714	0.5	0.3571	0.1429	0.2857	0.3571	0.2143	0.3571	0.4286	0.2857	0.4286	0.3571	0.3571	0.2143	0.2143	0.3571
	2883		Anacy_4317	ANA_C12034	Ava_4486	NIES39_E04060	IJ00_01010	Cal6303_3736	Cal7507_0485	Cha6605_3376	Chro_5592	Cri9333_1659	Cyan10605_2236	Cyast_1238	Cyagr_1619	cce_4272	PCC7424_3500	Cyan7425_4076	Cyan7822_2186	PCC8801_2454	Cyan8802_3655	Cylst_4074	Dacsa_3568		GEI7407_1114	GKIL_2891	glr1832	Glo7428_3789	PCC7418_3861	Lepto7376_0730	Mic7113_6358	MAE_48380	NSP_38570	Aazo_0501	Npun_R0279	Nos7107_2812	alr0882	Nos7524_0367	Oscil6304_1465	Osc7112_4192	Ple7327_3595
	8728	AM1_1380	Anacy_3896	ANA_C10424	Ava_0401	NIES39_Q00670	IJ00_22915	Cal6303_0585	Cal7507_3615	Cha6605_4894	Chro_5210	Cri9333_1887	Cyan10605_1700	Cyast_1535	Cyagr_3148	cce_3154	PCC7424_2245	Cyan7425_4683	Cyan7822_5189	PCC8801_0997	Cyan8802_1026	Cylst_3117	Dacsa_1371		GEI7407_0230			Glo7428_2000	PCC7418_0758	Lepto7376_0726	Mic7113_1966	MAE_01240	NSP_44430	Aazo_3517	Npun_R0618	Nos7107_2368	asl2469	Nos7524_0045	Oscil6304_4636	Osc7112_5928	Ple7327_0095
	9597	AM1_2376	Anacy_1731	ANA_C20283	Ava_2622	NIES39_C04530	IJ00_02080	Cal6303_1569	Cal7507_0496~Cal7507_0262	Cha6605_3805	Chro_1033~Chro_4321~Chro_4356	Cri9333_1935	Cyan10605_1948	Cyast_0154	Cyagr_3073	cce_2909	PCC7424_2635	Cyan7425_4995	Cyan7822_5521	PCC8801_2787	Cyan8802_3314	Cylst_0540	Dacsa_3033		GEI7407_2363	GKIL_1346	glr1247	Glo7428_1055~Glo7428_3840	PCC7418_2007	Lepto7376_2532	Mic7113_3234	MAE_10260	NSP_24030	Aazo_2433	Npun_R4841	Nos7107_3419	alr0022	Nos7524_5337	Oscil6304_0843	Osc7112_3248	Ple7327_4534~Ple7327_1893
	10483	AM1_3795	Anacy_4613	ANA_C20008	Ava_5036	NIES39_Q00210	IJ00_14375	Cal6303_3185	Cal7507_0749	Cha6605_0150	Chro_5012	Cri9333_1185	Cyan10605_2747	Cyast_2233	Cyagr_2417	cce_0776	PCC7424_0198	Cyan7425_1784	Cyan7822_5451	PCC8801_2110	Cyan8802_2154	Cylst_5553	Dacsa_0202		GEI7407_1231			Glo7428_4468	PCC7418_2314	Lepto7376_2704	Mic7113_2449	MAE_50080	NSP_29870	Aazo_1460	Npun_F5242	Nos7107_4993	all1355	Nos7524_5448	Oscil6304_4259	Osc7112_1987	Ple7327_2860
	10595	AM1_4031	Anacy_4596	ANA_C10344	Ava_1641	NIES39_A05620	IJ00_13845	Cal6303_5618	Cal7507_6079	Cha6605_4178	Chro_0987	Cri9333_3200	Cyan10605_0742	Cyast_2782	Cyagr_1536	cce_3398	PCC7424_3748	Cyan7425_2504	Cyan7822_5020	PCC8801_1523	Cyan8802_1550	Cylst_5739	Dacsa_1793		GEI7407_2235~GEI7407_0831			Glo7428_0472	PCC7418_2694	Lepto7376_2582	Mic7113_4861	MAE_51290	NSP_21890	Aazo_4385	Npun_R1134	Nos7107_5178	alr4065	Nos7524_3878	Oscil6304_5431	Osc7112_0045	Ple7327_0536
	11210	AM1_5347	Anacy_0919	ANA_C13756	Ava_4315	NIES39_N00070	IJ00_20565	Cal6303_1909~Cal6303_2825	Cal7507_0978	Cha6605_0169	Chro_5035	Cri9333_2671	Cyan10605_1349	Cyast_2286	Cyagr_2085	cce_3736	PCC7424_2152	Cyan7425_3374	Cyan7822_1014	PCC8801_3613	Cyan8802_2501	Cylst_5366	Dacsa_0160		GEI7407_3158			Glo7428_3651	PCC7418_2445	Lepto7376_0347	Mic7113_5572	MAE_41890	NSP_36850	Aazo_3698	Npun_F0084	Nos7107_5174~Nos7107_3504	alr2749~alr1514	Nos7524_2263	Oscil6304_0110	Osc7112_4706	Ple7327_4007
	12249	AM1_C0092~AM1_C0102~AM1_C0203	Anacy_1904~Anacy_2028~Anacy_1902~Anacy_1903	ANA_C11077~ANA_C11074~ANA_C11075~ANA_C11076	Ava_2938~Ava_2939~Ava_2937~Ava_2936	NIES39_J03730	IJ00_13860~IJ00_14670~IJ00_14560~IJ00_14655	Cal6303_1540~Cal6303_1013~Cal6303_1012	Cal7507_3707~Cal7507_3708~Cal7507_3705~Cal7507_3706	Cha6605_2865~Cha6605_0823~Cha6605_3320	Chro_3415~Chro_3414~Chro_3413	Cri9333_1816~Cri9333_1818~Cri9333_1817	Cyan10605_2937	Cyast_1363	Cyagr_1541~Cyagr_0844	cce_3208	PCC7424_3508	Cyan7425_1700~Cyan7425_1699	Cyan7822_2532	PCC8801_1353	Cyan8802_1383	Cylst_0759~Cylst_0757~Cylst_0758	Dacsa_0796		GEI7407_3502~GEI7407_3503~GEI7407_3504			Glo7428_4598~Glo7428_4599~Glo7428_4600	PCC7418_1041	Lepto7376_0479~Lepto7376_2937~Lepto7376_0100	Mic7113_2583	MAE_48340	NSP_24960~NSP_24980~NSP_24970	Aazo_3481~Aazo_3482~Aazo_3483	Npun_F3795~Npun_F3811	Nos7107_3136~Nos7107_3137~Nos7107_3138~Nos7107_3139	alr0536~alr0537~alr0535~alr0534	Nos7524_4181~Nos7524_4182~Nos7524_4180~Nos7524_4179	Oscil6304_1128	Osc7112_3153	Ple7327_2222~Ple7327_2103
	12250		Anacy_1733	ANA_C20287	Ava_2620	NIES39_A00830		Cal6303_1571	Cal7507_0498~Cal7507_0260	Cha6605_0747	Chro_4319~Chro_1035	Cri9333_1937	Cyan10605_0251	Cyast_0034	Cyagr_3075	cce_0920	PCC7424_2632	Cyan7425_5149	Cyan7822_5518	PCC8801_2071	Cyan8802_2095	Cylst_0538	Dacsa_0030		GEI7407_2361	GKIL_1348	glr1245	Glo7428_1057	PCC7418_0181	Lepto7376_2900	Mic7113_3236	MAE_49370	NSP_24060	Aazo_2430	Npun_R4843	Nos7107_3421	alr0020	Nos7524_5335	Oscil6304_1175	Osc7112_1820	Ple7327_4538~Ple7327_1895
	12251	AM1_C0094~AM1_C0215	Anacy_1898~Anacy_2031	ANA_C11070	Ava_2932~Ava_2927	NIES39_D02030~NIES39_D02040	IJ00_13535~IJ00_14550~IJ00_13875~IJ00_13880~IJ00_14545~IJ00_13540	Cal6303_1330~Cal6303_5107~Cal6303_5108~Cal6303_1539	Cal7507_3701~Cal7507_3696	Cha6605_4065~Cha6605_4076~Cha6605_4075~Cha6605_4064	Chro_3408~Chro_3403	Cri9333_1812	Cyan10605_2117		Cyagr_1679	cce_2653~cce_2654	PCC7424_0158~PCC7424_0159	Cyan7425_1694~Cyan7425_1695	Cyan7822_1649~Cyan7822_1650	PCC8801_3077~PCC8801_3076	Cyan8802_3043~Cyan8802_3044	Cylst_0753~Cylst_0748	Dacsa_0534		GEI7407_3509	GKIL_4300~GKIL_4297~GKIL_1581~GKIL_4299~GKIL_2345	glr1265~gll3219~glr1262~glr0950~glr1264	Glo7428_4605	PCC7418_3212	Lepto7376_0478~Lepto7376_3110~Lepto7376_3495~Lepto7376_1837~Lepto7376_0650	Mic7113_2590~Mic7113_4754~Mic7113_2591~Mic7113_4753	MAE_24470~MAE_24480	NSP_24920	Aazo_3487~Aazo_0295	Npun_F5292~Npun_F0736~Npun_F5291	Nos7107_3143~Nos7107_3149	alr0530~alr0525	Nos7524_4175~Nos7524_4170	Oscil6304_1237	Osc7112_1026~Osc7112_2006~Osc7112_2007	Ple7327_2226~Ple7327_2228~Ple7327_2227
	12261	AM1_C0118	Anacy_1900~Anacy_2030	ANA_C11072	Ava_2934~Ava_2928	NIES39_D02010	IJ00_14510	Cal6303_3401	Cal7507_3703~Cal7507_3697	Cha6605_1301	Chro_3411~Chro_3404	Cri9333_1814	Cyan10605_1973	Cyast_0723	Cyagr_1640	cce_2656	PCC7424_0156	Cyan7425_1692	Cyan7822_1647	PCC8801_3079	Cyan8802_3041	Cylst_0755~Cylst_0749	Dacsa_0532		GEI7407_3506	GKIL_4303	glr1268	Glo7428_4602	PCC7418_2470	Lepto7376_2325	Mic7113_2593	MAE_27970	NSP_24940	Aazo_3485~Aazo_0294	Npun_F5294	Nos7107_3141~Nos7107_3148	alr0532~alr0526	Nos7524_4177~Nos7524_4171	Oscil6304_1239	Osc7112_2004	Ple7327_2230
	13609		Anacy_1535	ANA_C12267	Ava_0829	NIES39_A01200	IJ00_25055	Cal6303_5155	Cal7507_3399	Cha6605_1299	Chro_4495	Cri9333_2412	Cyan10605_0899	Cyast_1644	Cyagr_1497	cce_4609	PCC7424_2067	Cyan7425_2534	Cyan7822_0654	PCC8801_3964	Cyan8802_4009	Cylst_3681	Dacsa_2848		GEI7407_3840		gsr4429	Glo7428_3399	PCC7418_2848	Lepto7376_1607	Mic7113_0915	MAE_14500	NSP_31210	Aazo_2721	Npun_F4047	Nos7107_0823	asr3080	Nos7524_2169	Oscil6304_3605	Osc7112_4749	Ple7327_2700
	13677		Anacy_0305	ANA_C12477	Ava_0146	NIES39_J00490	IJ00_26895	Cal6303_5609	Cal7507_5609	Cha6605_2858	Chro_4732	Cri9333_4400	Cyan10605_1307	Cyast_0588	Cyagr_0476	cce_1944	PCC7424_2202	Cyan7425_1838	Cyan7822_3399	PCC8801_0807	Cyan8802_0836	Cylst_0716	Dacsa_0568		GEI7407_1577			Glo7428_2479	PCC7418_0955	Lepto7376_2654	Mic7113_1137	MAE_21640	NSP_16170	Aazo_3714	Npun_F5388	Nos7107_3899	all2327	Nos7524_4136	Oscil6304_2060	Osc7112_5313	Ple7327_2369
	14071		Anacy_5564	ANA_C20030	Ava_3635	NIES39_L00400	IJ00_12465	Cal6303_0790	Cal7507_4813	Cha6605_0804	Chro_0290	Cri9333_1797	Cyan10605_0310	Cyast_0851	Cyagr_0553	cce_3571	PCC7424_1969	Cyan7425_1034	Cyan7822_2540	PCC8801_1226	Cyan8802_1256	Cylst_0220	Dacsa_2557		GEI7407_3292	GKIL_4276	glr1181	Glo7428_1222	PCC7418_2577	Lepto7376_3327	Mic7113_5033	MAE_46230	NSP_52170	Aazo_3655	Npun_F0878	Nos7107_2943	all3653	Nos7524_2913	Oscil6304_2415	Osc7112_5331	Ple7327_4496
	14126		Anacy_1730	ANA_C20282	Ava_2623	NIES39_C04520	IJ00_02075	Cal6303_1568	Cal7507_0495	Cha6605_3806	Chro_4322	Cri9333_1934	Cyan10605_1947	Cyast_0153	Cyagr_3072	cce_2911	PCC7424_2636	Cyan7425_4996	Cyan7822_5522	PCC8801_2788	Cyan8802_3313	Cylst_0541	Dacsa_3032		GEI7407_2364	GKIL_1345	gsr1248	Glo7428_1054	PCC7418_2006	Lepto7376_2533	Mic7113_3233	MAE_10240	NSP_24020	Aazo_2434	Npun_R4840	Nos7107_3418	asr0023	Nos7524_5338	Oscil6304_0844	Osc7112_3249	Ple7327_4533
	14127		Anacy_1732	ANA_C20284	Ava_2621	NIES39_C04540	IJ00_02085~IJ00_02895	Cal6303_1570~Cal6303_1133	Cal7507_0497~Cal7507_5521	Cha6605_3804	Chro_4320~Chro_2509	Cri9333_1936	Cyan10605_1949	Cyast_0155	Cyagr_3074	cce_2908	PCC7424_2634	Cyan7425_4994	Cyan7822_5520	PCC8801_2786	Cyan8802_3315	Cylst_0539	Dacsa_3034		GEI7407_2362	GKIL_1347	glr1246	Glo7428_1056~Glo7428_2453	PCC7418_2008	Lepto7376_2531	Mic7113_3235	MAE_10270	NSP_24040	Aazo_2432	Npun_R4842	Nos7107_3420~Nos7107_2864	alr0021~all0450	Nos7524_5336	Oscil6304_0842	Osc7112_3247	Ple7327_4535
15	adjacency score		0.6429	0.7692	0.7143		0.5714	0.5833	0.7143							0.2143	0.5833	0	0.5385	0.2308	0.2308	0.6429		1									0.7857	0.6429	0.7857	0.6429	0.7143	0.7143			0
	2807		Anacy_1795	ANA_C11445	Ava_4599		IJ00_24195	Cal6303_0499	Cal7507_0144							cce_1854	PCC7424_1816		Cyan7822_1667	PCC8801_1254	Cyan8802_1285	Cylst_5465											NSP_41120	Aazo_3867	Npun_R0367	Nos7107_4689	alr0691	Nos7524_1170
	2892		Anacy_1799	ANA_C11466	Ava_4601		IJ00_24215	Cal6303_0495	Cal7507_0148							cce_2897	PCC7424_1812		Cyan7822_1663	PCC8801_0113	Cyan8802_0109	Cylst_5470											NSP_41160	Aazo_3874	Npun_R0363	Nos7107_0761	alr0693	Nos7524_1167
	10175		Anacy_1798		Ava_4600		IJ00_24210		Cal7507_0147							cce_1857	PCC7424_1813		Cyan7822_1664	PCC8801_1251	Cyan8802_1282	Cylst_5469											NSP_41150	Aazo_3870	Npun_R0364	Nos7107_4686	alr0692	Nos7524_1168
	13238		Anacy_3250	ANA_C11227~ANA_P20005	Ava_2708~Ava_2042		IJ00_00055	Cal6303_4683	Cal7507_2678							cce_1901	PCC7424_1547		Cyan7822_4220	PCC8801_0036	Cyan8802_0034	Cylst_1594						Glo7428_2260					NSP_870	Aazo_1501	Npun_R3774	Nos7107_0671	all0217~alr4619	Nos7524_3741~Nos7524_2757
	13305		Anacy_2235	ANA_C11418	Ava_3946		IJ00_26245	Cal6303_0209	Cal7507_0129							cce_4691				PCC8801_1044	Cyan8802_1073	Cylst_5448											NSP_40970	Aazo_1317	Npun_R0375	Nos7107_3392	all1424	Nos7524_1187
	13309		Anacy_4939	ANA_C11457	Ava_0458		IJ00_24540	Cal6303_3920	Cal7507_0159							cce_4344			Cyan7822_0351	PCC8801_2421	Cyan8802_3690	Cylst_5488											NSP_41260	Aazo_3406	Npun_F0349	Nos7107_0738	alr2527	Nos7524_4655
	13310		Anacy_2236	ANA_C11419	Ava_3947		IJ00_26240	Cal6303_0210	Cal7507_0130							cce_1743	PCC7424_1819	Cyan7425_2659	Cyan7822_1670	PCC8801_0326	Cyan8802_0333	Cylst_5449		ECO111_1086~ECO111_3823									NSP_40980	Aazo_1318	Npun_F0374	Nos7107_3393	alr1423	Nos7524_1186
	13328		Anacy_1794	ANA_C11439	Ava_4596		IJ00_19745	Cal6303_0414	Cal7507_0143							cce_1063	PCC7424_1817		Cyan7822_1668	PCC8801_3212	Cyan8802_2908	Cylst_5464		ECO111_1083~ECO111_3827									NSP_41100	Aazo_3866	Npun_F0368	Nos7107_4690	all0688	Nos7524_1174
	13329		Anacy_1796	ANA_C11446	Ava_4597		IJ00_24200	Cal6303_0498	Cal7507_0145							cce_1855	PCC7424_1815		Cyan7822_1666	PCC8801_1253	Cyan8802_1284	Cylst_5466											NSP_41130	Aazo_3868	Npun_R0366	Nos7107_4688	asr0689	Nos7524_1173
	13330		Anacy_1797	ANA_C11447	Ava_4598		IJ00_24205	Cal6303_0497	Cal7507_0146							cce_1856	PCC7424_1814		Cyan7822_1665	PCC8801_1252	Cyan8802_1283	Cylst_5467											NSP_41140	Aazo_3869	Npun_R0365	Nos7107_4687	asr0690	Nos7524_1172
	13332		Anacy_4936	ANA_C11454	Ava_0455		IJ00_24530	Cal6303_3922	Cal7507_0162							cce_4154	PCC7424_2383		Cyan7822_4077	PCC8801_2850	Cyan8802_3246	Cylst_5492											NSP_41290	Aazo_3403	Npun_F0346	Nos7107_0741	alr2524	Nos7524_4658			Ple7327_2106
	13333		Anacy_4937	ANA_C11455	Ava_0456		IJ00_24535	Cal6303_3921	Cal7507_0161							cce_0573	PCC7424_2106		Cyan7822_3689	PCC8801_1798	Cyan8802_1826	Cylst_5490									Mic7113_0961		NSP_41280	Aazo_3404	Npun_F0347	Nos7107_0740	alr2525	Nos7524_4657			Ple7327_3543
	13341		Anacy_0086	ANA_C11474	Ava_0449		IJ00_15685	Cal6303_2879	Cal7507_0170							cce_0584	PCC7424_2103	Cyan7425_3955	Cyan7822_3692			Cylst_5505											NSP_41390	Aazo_2634	Npun_F0339	Nos7107_0748	alr2517	Nos7524_4665			Ple7327_3660
	13343		Anacy_0089	ANA_C11477	Ava_0451		IJ00_15675	Cal6303_2881	Cal7507_0168							cce_0545	PCC7424_1840	Cyan7425_4806	Cyan7822_1607	PCC8801_1772	Cyan8802_1800	Cylst_5503											NSP_41360	Aazo_2631	Npun_F0341	Nos7107_0745	alr2520	Nos7524_4662			Ple7327_3513
	13825		Anacy_1721	ANA_C12961	Ava_4902		IJ00_21805		Cal7507_1202							cce_2699	PCC7424_2666		Cyan7822_1003	PCC8801_2311	Cyan8802_2363	Cylst_0977											NSP_36290	Aazo_4160	Npun_R1681	Nos7107_3424	alr3247	Nos7524_0605
16	adjacency score	0.0714	0.1429	0.0714	0.1429	0.0714	0.0769	0.0714	0.0714	0.0714	0.0714	0.0714	0.1429	0.1429	0.2143	0.1429	0.0714	0.1429	0.1429	0.0714	0.0714	0.0714	0	0.5	0.0714	0.0714	0.1429	0.2143	0.0714	0.1429	0.0714	0.1429	0.0714	0.1429	0.0714	0.0714	0.1429	0.0714	0.1429	0.1429	0.0714					0.2143		0.2143
	3010	AM1_0793	Anacy_3586	ANA_C12565	Ava_1923	NIES39_O05310	IJ00_26830	Cal6303_4976	Cal7507_5453	Cha6605_3742	Chro_2050	Cri9333_2711	Cyan10605_3399	Cyast_0277	Cyagr_1244	cce_3189	PCC7424_0921	Cyan7425_4902	Cyan7822_4596	PCC8801_2299	Cyan8802_2350	Cylst_1953	Dacsa_0753		GEI7407_2568	GKIL_4378	glr1929	Glo7428_3182	PCC7418_2482	Lepto7376_0419	Mic7113_5688	MAE_25450	NSP_39420	Aazo_0106	Npun_R4159	Nos7107_2214	all4749	Nos7524_3534	Oscil6304_4449	Osc7112_5973~Osc7112_6148	Ple7327_3473					P9303_19321		PMT_0369
	6594	AM1_1070	Anacy_2669	ANA_C12928	Ava_2520	NIES39_A06600	IJ00_15570	Cal6303_5291	Cal7507_2747	Cha6605_2772	Chro_4190	Cri9333_0104	Cyan10605_1278	Cyast_2224	Cyagr_1081	cce_0061	PCC7424_3186	Cyan7425_0558	Cyan7822_2482	PCC8801_0822	Cyan8802_0851	Cylst_3484	Dacsa_0055	ECO111_3801	GEI7407_0262	GKIL_1376	glr3069	Glo7428_4285	PCC7418_2205	Lepto7376_1928	Mic7113_2468	MAE_52600	NSP_48990	Aazo_1664	Npun_R6128	Nos7107_4932	alr5269	Nos7524_2728	Oscil6304_0930	Osc7112_4701	Ple7327_0690					P9303_06971		PMT_1295
	6813	AM1_3577~AM1_3997	Anacy_5050~Anacy_1552	ANA_C20087~ANA_C13793	Ava_1277~Ava_0017~Ava_0159	NIES39_J05350~NIES39_J00030~NIES39_E01980	IJ00_18205~IJ00_18455	Cal6303_2908~Cal6303_2124	Cal7507_2942~Cal7507_1018~Cal7507_0782	Cha6605_3209~Cha6605_3222	Chro_1296~Chro_5305	Cri9333_4506~Cri9333_3854	Cyan10605_2106~Cyan10605_0403	Cyast_0756~Cyast_0679	Cyagr_3196	cce_3727~cce_1029	PCC7424_4019~PCC7424_2142	Cyan7425_3600~Cyan7425_5101	Cyan7822_1631~Cyan7822_3460	PCC8801_2238~PCC8801_3869	Cyan8802_2292~Cyan8802_3918	Cylst_4990~Cylst_1023~Cylst_4912	Dacsa_2050~Dacsa_3303~Dacsa_2356	ECO111_3115	GEI7407_1145~GEI7407_3632	GKIL_3332~GKIL_2010	glr4108~glr3468	Glo7428_1914~Glo7428_1835	PCC7418_3360~PCC7418_3172~PCC7418_1221	Lepto7376_0564~Lepto7376_0917	Mic7113_4496~Mic7113_5611	MAE_44340~MAE_56870	NSP_33480~NSP_51350	Aazo_3357~Aazo_0911	Npun_R5094~Npun_R3961	Nos7107_2694~Nos7107_3781~Nos7107_4824	all4327~alr2765~all2340	Nos7524_4239~Nos7524_1614~Nos7524_1638	Oscil6304_4156~Oscil6304_3269~Oscil6304_5191	Osc7112_2188~Osc7112_3440	Ple7327_3124~Ple7327_0527					P9303_06221		PMT_1360
	7715	AM1_0429	Anacy_0163	ANA_C10604	Ava_0965	NIES39_O06370	IJ00_17345	Cal6303_1433	Cal7507_0530	Cha6605_0575	Chro_5519	Cri9333_3012	Cyan10605_1285	Cyast_0765	Cyagr_1644	cce_3687	PCC7424_5339	Cyan7425_3340	Cyan7822_5600	PCC8801_1079	Cyan8802_1108	Cylst_3989	Dacsa_1072		GEI7407_2825	GKIL_1649	glr1148	Glo7428_1572	PCC7418_0168	Lepto7376_0562	Mic7113_0470	MAE_42190	NSP_31600	Aazo_4283	Npun_R6493	Nos7107_1506	alr2935	Nos7524_1030	Oscil6304_4167	Osc7112_2236	Ple7327_2787					P9303_22481		PMT_1690
	7924	AM1_0525~AM1_4757~AM1_4984	Anacy_0126~Anacy_4665	ANA_C13691	Ava_1844~Ava_3085~Ava_D0022	NIES39_D05870	IJ00_23660~IJ00_01990	Cal6303_0821~Cal6303_4031	Cal7507_1690~Cal7507_5922	Cha6605_5532~Cha6605_2787	Chro_1403~Chro_2572~Chro_5560	Cri9333_3233~Cri9333_3441	Cyan10605_2461	Cyast_0550	Cyagr_0557~Cyagr_0683	cce_2566~cce_3586	PCC7424_4930~PCC7424_2055	Cyan7425_3949~Cyan7425_1686	Cyan7822_3521~Cyan7822_2473	PCC8801_4329~PCC8801_0670	Cyan8802_4392~Cyan8802_0689	Cylst_4264~Cylst_2215	Dacsa_0930	ECO111_0292	GEI7407_0821~GEI7407_0207	GKIL_2173	glr2668	Glo7428_0918~Glo7428_0325	PCC7418_0989	Lepto7376_2101~Lepto7376_0146	Mic7113_0085~Mic7113_0750	MAE_52920	NSP_14280~NSP_25830	Aazo_1897~Aazo_4576	Npun_F4811~Npun_R1337	Nos7107_4550~Nos7107_5038	all3853~alr0277	Nos7524_3577~Nos7524_1076	Oscil6304_1109~Oscil6304_2288	Osc7112_1686	Ple7327_0661~Ple7327_0321					P9303_14271		PMT_0784
	8851	AM1_1486	Anacy_1836	ANA_C12468	Ava_3108	NIES39_D01270	IJ00_00825	Cal6303_1634	Cal7507_1587	Cha6605_3462	Chro_4532	Cri9333_4686	Cyan10605_2418	Cyast_0488	Cyagr_0629	cce_0073	PCC7424_3328	Cyan7425_2288	Cyan7822_5303	PCC8801_0878	Cyan8802_0904	Cylst_2874	Dacsa_1212		GEI7407_3167	GKIL_1864~GKIL_3665	glr3301	Glo7428_3515	PCC7418_0387	Lepto7376_2123	Mic7113_5493	MAE_07290	NSP_37170	Aazo_0995	Npun_R4229	Nos7107_0033	alr2060	Nos7524_5172	Oscil6304_3611	Osc7112_1813	Ple7327_0513					P9303_15411		PMT_0681
	9199	AM1_1982	Anacy_1815	ANA_C13673	Ava_1415	NIES39_D06000	IJ00_20200	Cal6303_5051	Cal7507_1614	Cha6605_0326	Chro_0978	Cri9333_0910	Cyan10605_1019	Cyast_2803	Cyagr_3207	cce_2341	PCC7424_0242	Cyan7425_4387	Cyan7822_1905	PCC8801_1219	Cyan8802_1249	Cylst_3546	Dacsa_0612		GEI7407_0545	GKIL_2327	gll1862	Glo7428_0405	PCC7418_1113	Lepto7376_2845	Mic7113_1224	MAE_32440	NSP_29410	Aazo_2763	Npun_F0060	Nos7107_4984	alr5259	Nos7524_3338	Oscil6304_1497	Osc7112_2996	Ple7327_3346					P9303_06361		PMT_1347
	9233	AM1_2056	Anacy_3470	ANA_C12991	Ava_0145	NIES39_O00100		Cal6303_1291	Cal7507_3149	Cha6605_5234	Chro_4876	Cri9333_1537	Cyan10605_0808	Cyast_1462	Cyagr_0588	cce_1613	PCC7424_4799	Cyan7425_1433	Cyan7822_1192	PCC8801_2803	Cyan8802_3297	Cylst_0399	Dacsa_2589		GEI7407_0742	GKIL_1092	glr3541	Glo7428_3505	PCC7418_1695	Lepto7376_3410	Mic7113_1687	MAE_39100	NSP_50330	Aazo_3762	Npun_R4278	Nos7107_3554	alr2326	Nos7524_1701	Oscil6304_3029	Osc7112_4614	Ple7327_0557					P9303_15101		PMT_0711
	9502	AM1_2350	Anacy_1128	ANA_C11651	Ava_3087	NIES39_E00260	IJ00_07635	Cal6303_0438	Cal7507_5990	Cha6605_0715	Chro_4840	Cri9333_3601	Cyan10605_0556	Cyast_2801	Cyagr_0581	cce_4144	PCC7424_5144	Cyan7425_0550	Cyan7822_4187	PCC8801_2429	Cyan8802_3681	Cylst_1291	Dacsa_3631		GEI7407_1035	GKIL_2774	gsr3030	Glo7428_1685	PCC7418_3516	Lepto7376_1110	Mic7113_4355	MAE_59450	NSP_4710	Aazo_1419	Npun_F5230	Nos7107_0128	asl2047	Nos7524_0236	Oscil6304_1279	Osc7112_2182	Ple7327_1423					P9303_15051		PMT_2423
	9912	AM1_2743	Anacy_2087	ANA_C12732	Ava_4555	NIES39_Q02080	IJ00_23965	Cal6303_0094	Cal7507_1032	Cha6605_3970	Chro_2614	Cri9333_0037	Cyan10605_3405	Cyast_0419	Cyagr_2161	cce_3708	PCC7424_5350	Cyan7425_3389	Cyan7822_1441	PCC8801_1953	Cyan8802_1980	Cylst_4433		ECO111_0340~ECO111_3799	GEI7407_2439	GKIL_0133	glr3072	Glo7428_4289	PCC7418_3761	Lepto7376_2718	Mic7113_5448	MAE_44310	NSP_18980	Aazo_0353	Npun_F0763	Nos7107_4261	all0623	Nos7524_0757	Oscil6304_2343	Osc7112_0655	Ple7327_2000					P9303_25781		PMT_1937
	9913	AM1_2744	Anacy_2086	ANA_C12731	Ava_4556	NIES39_Q02090	IJ00_23970	Cal6303_0095	Cal7507_1033	Cha6605_5316	Chro_2613	Cri9333_0038	Cyan10605_0015	Cyast_0515	Cyagr_2163	cce_3707	PCC7424_5351	Cyan7425_3390	Cyan7822_1442	PCC8801_1954	Cyan8802_1981	Cylst_4434	Dacsa_3514	ECO111_3497~ECO111_3800	GEI7407_2440	GKIL_0132	glr3071	Glo7428_4287	PCC7418_3760	Lepto7376_4315	Mic7113_5447	MAE_44320	NSP_19000	Aazo_0352	Npun_F0762	Nos7107_4262	all0624	Nos7524_0758	Oscil6304_2342	Osc7112_0656	Ple7327_2001					P9303_25811		PMT_1939
	10533	AM1_3885~AM1_3886	Anacy_1862	ANA_C11626	Ava_2746	NIES39_J05870~NIES39_J05860	IJ00_25035	Cal6303_0876	Cal7507_0253~Cal7507_5747	Cha6605_3717	Chro_0440~Chro_0441	Cri9333_4279	Cyan10605_2004	Cyast_1548	Cyagr_3133	cce_2955	PCC7424_3109	Cyan7425_3864~Cyan7425_3863	Cyan7822_3792	PCC8801_4309	Cyan8802_4370	Cylst_2937	Dacsa_1193		GEI7407_1275~GEI7407_1274	GKIL_2477~GKIL_2476	gll2338~gll2337	Glo7428_2650~Glo7428_2651	PCC7418_1582	Lepto7376_3021	Mic7113_3726~Mic7113_3727	MAE_11820	NSP_5100	Aazo_0961	Npun_R2790	Nos7107_5407	all0259	Nos7524_5421	Oscil6304_2844~Oscil6304_2845	Osc7112_4836~Osc7112_4835	Ple7327_3443					P9303_05311		PMT_1427
	10611	AM1_4067	Anacy_1562	ANA_C10996	Ava_1965	NIES39_J00710	IJ00_17040	Cal6303_4598	Cal7507_0793	Cha6605_4921	Chro_4396	Cri9333_4573	Cyan10605_2738	Cyast_2341	Cyagr_0575	cce_0609	PCC7424_1993	Cyan7425_3309	Cyan7822_3384	PCC8801_0610	Cyan8802_0626	Cylst_4927			GEI7407_0018	GKIL_4020	glr0848	Glo7428_0003	PCC7418_2953	Lepto7376_3073	Mic7113_5639	MAE_06805	NSP_19560	Aazo_0902	Npun_R3949	Nos7107_0594	alr4701	Nos7524_1816	Oscil6304_4446	Osc7112_3693	Ple7327_3811					P9303_14971		PMT_0721
	10989	AM1_4887	Anacy_3372	ANA_C10195	Ava_4871	NIES39_M02230	IJ00_27395	Cal6303_3396	Cal7507_5964	Cha6605_3713	Chro_5579	Cri9333_1065	Cyan10605_1317	Cyast_0872	Cyagr_0652	cce_0150	PCC7424_1305	Cyan7425_5006	Cyan7822_1979	PCC8801_3162	Cyan8802_2956	Cylst_2188	Dacsa_1643		GEI7407_2480	GKIL_2561	gll3816	Glo7428_2350	PCC7418_2931	Lepto7376_3015	Mic7113_2157	MAE_48850	NSP_45890	Aazo_2408	Npun_F1366	Nos7107_2636	alr3213	Nos7524_1463	Oscil6304_1836	Osc7112_4642	Ple7327_2044					P9303_15611		PMT_0663
	11321	AM1_5747	Anacy_0918	ANA_C13757	Ava_4316	NIES39_N00080	IJ00_20560	Cal6303_1908	Cal7507_0977	Cha6605_5382	Chro_5036	Cri9333_2672	Cyan10605_1603	Cyast_1516	Cyagr_2084	cce_3694	PCC7424_1656	Cyan7425_2775	Cyan7822_4369	PCC8801_3929	Cyan8802_3978	Cylst_5365	Dacsa_2565		GEI7407_3156	GKIL_1411	glr3497	Glo7428_3650	PCC7418_2176	Lepto7376_0348	Mic7113_5571	MAE_23580	NSP_36840	Aazo_3699	Npun_R0085	Nos7107_5173	all2750	Nos7524_2262	Oscil6304_0109	Osc7112_0676	Ple7327_4561					P9303_24831		PMT_1855
17	adjacency score	0.8182				0.9167	0.8182	1	1								0.6667		0.6364			1				0.8182	0.8182				1				0.8333	0.8333			0.9091	1
	3464	AM1_0277				NIES39_R00940	IJ00_03715	Cal6303_2405	Cal7507_2295								PCC7424_1634		Cyan7822_1925			Cylst_1927				GKIL_2679	gll0431				Mic7113_5975				Npun_R1108	Nos7107_1467			Oscil6304_1085
	7550	AM1_0266				NIES39_R00910	IJ00_03645	Cal6303_2389									PCC7424_3814		Cyan7822_1819			Cylst_1919									Mic7113_5983				Npun_R3463	Nos7107_1778			Oscil6304_1050
	7557					NIES39_R00960	IJ00_03690	Cal6303_2398	Cal7507_2298								PCC7424_1630		Cyan7822_1928			Cylst_1929				GKIL_2676	gll0428				Mic7113_5973				Npun_R1101	Nos7107_1465
	7561	AM1_0274				NIES39_R00860	IJ00_03665	Cal6303_2393									PCC7424_0802		Cyan7822_4451			Cylst_1912				GKIL_3337	glr4103				Mic7113_5990				Npun_F1114	Nos7107_1785			Oscil6304_1040
	7563	AM1_0273				NIES39_R00870	IJ00_03660	Cal6303_2392									PCC7424_0803~PCC7424_1729		Cyan7822_4450			Cylst_1913				GKIL_3339	glr4101				Mic7113_5989				Npun_F1113	Nos7107_1784			Oscil6304_1041
	7564	AM1_0276				NIES39_R00840	IJ00_03675	Cal6303_2395									PCC7424_0800		Cyan7822_4453			Cylst_1910				GKIL_3335	glr4105				Mic7113_5992				Npun_F1116	Nos7107_1787			Oscil6304_1038
	11417	AM1_5910				NIES39_R00980	IJ00_03700	Cal6303_2401	Cal7507_2300								PCC7424_1744~PCC7424_1627		Cyan7822_1930			Cylst_1931				GKIL_2674	gll0426				Mic7113_5971				Npun_R1099	Nos7107_3699			Oscil6304_1082
	11422	AM1_5911				NIES39_R00990	IJ00_03705	Cal6303_2402	Cal7507_2301								PCC7424_1626		Cyan7822_1931			Cylst_1932				GKIL_2673	gll0425				Mic7113_5970				Npun_R1098	Nos7107_3700			Oscil6304_1081
	11749	AM1_6400				NIES39_G00680	IJ00_11235	Cal6303_2375	Cal7507_2309								PCC7424_1749					Cylst_1939				GKIL_2745	gll1407				Mic7113_6003				Npun_F4832	Nos7107_3709			Oscil6304_1073
	11750	AM1_6401				NIES39_G00690	IJ00_03565	Cal6303_2376	Cal7507_2308								PCC7424_1748~PCC7424_1955		Cyan7822_2033			Cylst_1938				GKIL_2746	gll1408				Mic7113_6002				Npun_F4831	Nos7107_3708			Oscil6304_1074
	11753	AM1_6403				NIES39_G00710	IJ00_03575	Cal6303_2379	Cal7507_2306								PCC7424_1139		Cyan7822_3877			Cylst_1937				GKIL_2748	gll1410				Mic7113_6000			Aazo_0558	Npun_R1092	Nos7107_3707			Oscil6304_1076
	11756	AM1_6404				NIES39_G00720		Cal6303_2380	Cal7507_2305								PCC7424_1138		Cyan7822_3876			Cylst_1936				GKIL_2749	gll1411				Mic7113_5999				Npun_R1093	Nos7107_3706			Oscil6304_1077	Osc7112_6886
	11766	AM1_6405				NIES39_G00730	IJ00_03585	Cal6303_2381	Cal7507_2304								PCC7424_1136		Cyan7822_3875			Cylst_1935				GKIL_2750	gll1412				Mic7113_5998				Npun_R1094	Nos7107_3705			Oscil6304_1078	Osc7112_6887
18	adjacency score	0.0909	0.0909	0.0909	0.0909	0.0909	0.1	0.1	0.1818	0.0909	0.0909	0.0909	0.0909	0.0909	0.1818	0.0909	0.1818	0.0909	0.1818	0.0909	0	0.0909	0.0909		0.1818			0.0909	0.0909	0.0909	0.0909	0.1818	0.0909	0.0909	0.0909	0.0909	0.0909	0.0909	0.0909	0.0909	0.0909					0.2727		0.2727
	4665	AM1_0009~AM1_6410	Anacy_2695	ANA_C12164	Ava_1889	NIES39_D03900	IJ00_18825		Cal7507_1541	Cha6605_0233	Chro_0990	Cri9333_0874	Cyan10605_2138	Cyast_1914	Cyagr_0764	cce_4166	PCC7424_4929	Cyan7425_4751	Cyan7822_3520	PCC8801_3960	Cyan8802_4005	Cylst_5092	Dacsa_1201		GEI7407_0129			Glo7428_4689	PCC7418_3614	Lepto7376_0559	Mic7113_4081	MAE_18530	NSP_9890	Aazo_0576	Npun_R5794	Nos7107_4027	alr3813	Nos7524_4873	Oscil6304_1781	Osc7112_0711	Ple7327_2012					P9303_17501		PMT_0517
	7712	AM1_0428	Anacy_0803	ANA_C20127	Ava_0806	NIES39_K03920	IJ00_25745	Cal6303_5465	Cal7507_3436	Cha6605_5909	Chro_1283	Cri9333_0924	Cyan10605_1253	Cyast_1191	Cyagr_0541	cce_4116	PCC7424_3379	Cyan7425_4385	Cyan7822_4068	PCC8801_3599	Cyan8802_2515	Cylst_2073	Dacsa_3264		GEI7407_2993			Glo7428_0249	PCC7418_0669	Lepto7376_0086	Mic7113_5368	MAE_21700	NSP_7160	Aazo_3192	Npun_R1240	Nos7107_1168	alr4100	Nos7524_1539	Oscil6304_3319	Osc7112_3142	Ple7327_2311					P9303_14701		PMT_0747
	8294	AM1_0789	Anacy_1030	ANA_C12459	Ava_3693	NIES39_H00340	IJ00_13200	Cal6303_1311	Cal7507_4568	Cha6605_5250	Chro_2534	Cri9333_2112	Cyan10605_2298	Cyast_2860	Cyagr_0724	cce_3824	PCC7424_5177	Cyan7425_2722	Cyan7822_4902	PCC8801_4155	Cyan8802_4195	Cylst_4209	Dacsa_3042~Dacsa_2145		GEI7407_1316			Glo7428_3243	PCC7418_1474~PCC7418_2459	Lepto7376_0093	Mic7113_5725	MAE_41360	NSP_50390	Aazo_1951	Npun_R1615	Nos7107_4772	alr1037	Nos7524_3860	Oscil6304_0580	Osc7112_4214	Ple7327_1814~Ple7327_0392					P9303_14611		PMT_0755
	8565	AM1_1226	Anacy_1679	ANA_C13079	Ava_0423	NIES39_C05390	IJ00_17690	Cal6303_4940	Cal7507_4260	Cha6605_0222	Chro_2007~Chro_2824	Cri9333_1008	Cyan10605_1297	Cyast_1592	Cyagr_1537	cce_0683	PCC7424_3070	Cyan7425_3451	Cyan7822_3138	PCC8801_0414	Cyan8802_0425	Cylst_6027	Dacsa_1275		GEI7407_2234			Glo7428_4354	PCC7418_2161	Lepto7376_0159	Mic7113_4381	MAE_23100	NSP_190	Aazo_0795	Npun_R4821	Nos7107_1438	all2491	Nos7524_4033	Oscil6304_5432	Osc7112_3270	Ple7327_4556					P9303_03001		PMT_1607
	9719	AM1_2456	Anacy_4367	ANA_C13721	Ava_2404	NIES39_D05960		Cal6303_0793	Cal7507_4573	Cha6605_2951	Chro_5025	Cri9333_2083	Cyan10605_1358	Cyast_1825	Cyagr_1854	cce_3743	PCC7424_0405	Cyan7425_4672	Cyan7822_4991	PCC8801_2184	Cyan8802_2246	Cylst_1748	Dacsa_1657		GEI7407_3203			Glo7428_1023	PCC7418_1502	Lepto7376_4339	Mic7113_0519	MAE_47550	NSP_41500	Aazo_0549	Npun_R3817	Nos7107_0958	all5153	Nos7524_4537	Oscil6304_5819	Osc7112_2069	Ple7327_2489					P9303_23491		PMT_1771
	9872	AM1_2628	Anacy_1488	ANA_C11733	Ava_4545	NIES39_D07060	IJ00_19210	Cal6303_1032	Cal7507_2114	Cha6605_3504	Chro_0908~Chro_1506	Cri9333_3673	Cyan10605_1128	Cyast_1559	Cyagr_3338	cce_1687	PCC7424_4723	Cyan7425_4921~Cyan7425_4185	Cyan7822_4933	PCC8801_1398	Cyan8802_1432	Cylst_3618	Dacsa_3026		GEI7407_0757			Glo7428_1950	PCC7418_0917	Lepto7376_2722	Mic7113_0125	MAE_20040	NSP_24330	Aazo_2707	Npun_R1525	Nos7107_2249	alr0613	Nos7524_4337	Oscil6304_0487	Osc7112_5683	Ple7327_1538					P9303_18211		PMT_0460
	10254	AM1_3328	Anacy_1923	ANA_C10096	Ava_0968	NIES39_L01760	IJ00_23080	Cal6303_5159	Cal7507_0540	Cha6605_5687	Chro_2035	Cri9333_3958	Cyan10605_3062	Cyast_0964	Cyagr_1117	cce_4612	PCC7424_1356	Cyan7425_0885	Cyan7822_2914	PCC8801_1976	Cyan8802_2003	Cylst_3977	Dacsa_3018		GEI7407_3033			Glo7428_4008	PCC7418_3613	Lepto7376_3886	Mic7113_4313	MAE_31860	NSP_31720	Aazo_3158	Npun_R5307	Nos7107_1984	asr2932	Nos7524_2061	Oscil6304_3469	Osc7112_1105	Ple7327_1141					P9303_06771		PMT_1310
	10391	AM1_3597	Anacy_2885	ANA_C12357	Ava_1169	NIES39_E02740	IJ00_04280	Cal6303_3986	Cal7507_2854	Cha6605_4454	Chro_1987	Cri9333_3654	Cyan10605_0568	Cyast_2229	Cyagr_0355	cce_0820	PCC7424_0698	Cyan7425_3343	Cyan7822_1562	PCC8801_1051	Cyan8802_1080	Cylst_3447	Dacsa_2773		GEI7407_2391			Glo7428_0728	PCC7418_2135	Lepto7376_1582	Mic7113_2744	MAE_36050	NSP_35710	Aazo_4850	Npun_R1002	Nos7107_1517	alr1687	Nos7524_0319	Oscil6304_4718	Osc7112_3110	Ple7327_4526					P9303_18851		PMT_0402
	10520	AM1_3847	Anacy_0338	ANA_C13107	Ava_3209	NIES39_H00160	IJ00_18930	Cal6303_1604	Cal7507_2441	Cha6605_3294	Chro_1223	Cri9333_0903	Cyan10605_0331	Cyast_0736	Cyagr_3317	cce_3506	PCC7424_4945	Cyan7425_1141	Cyan7822_1512	PCC8801_1480		Cylst_4606	Dacsa_1375		GEI7407_2377			Glo7428_2170	PCC7418_0760	Lepto7376_2977	Mic7113_0234	MAE_02000	NSP_25320	Aazo_4807	Npun_F3995	Nos7107_1319	alr3362	Nos7524_4381	Oscil6304_3751	Osc7112_0005	Ple7327_1560					P9303_29311		PMT_2206
	10521	AM1_3848	Anacy_0339	ANA_C13108	Ava_3208	NIES39_H00150	IJ00_18925	Cal6303_1605	Cal7507_2442	Cha6605_3295	Chro_1224	Cri9333_0902	Cyan10605_0330	Cyast_0737	Cyagr_3318	cce_3507	PCC7424_4946	Cyan7425_1140	Cyan7822_1511	PCC8801_1479	Cyan8802_1506	Cylst_4605	Dacsa_1142		GEI7407_2376			Glo7428_2169	PCC7418_2817	Lepto7376_0864	Mic7113_0235	MAE_02010	NSP_25330	Aazo_4808	Npun_F3994	Nos7107_1320	alr3361	Nos7524_4380	Oscil6304_3750	Osc7112_0004	Ple7327_1559					P9303_29321		PMT_2207
	10565	AM1_3966~AM1_5046~AM1_G0114	Anacy_4875	ANA_C13321	Ava_0635	NIES39_B00960	IJ00_14790	Cal6303_4653	Cal7507_5271	Cha6605_3769	Chro_3498	Cri9333_4366	Cyan10605_1782	Cyast_2672	Cyagr_2964	cce_2625	PCC7424_0395	Cyan7425_2376	Cyan7822_4404	PCC8801_3827	Cyan8802_3877	Cylst_1378	Dacsa_0184		GEI7407_2995			Glo7428_3867	PCC7418_0148	Lepto7376_3078	Mic7113_4590	MAE_36490	NSP_2020	Aazo_0450	Npun_F4509	Nos7107_0772	alr1216	Nos7524_2492	Oscil6304_3111	Osc7112_4738	Ple7327_0043					P9303_02191		PMT_0178
	10809	AM1_4479	Anacy_3109~Anacy_1822	ANA_C12105~ANA_C20706	Ava_1182	NIES39_D01380	IJ00_05345~IJ00_03140	Cal6303_3162~Cal6303_0075	Cal7507_0413~Cal7507_1107	Cha6605_2759	Chro_5722~Chro_0621~Chro_4197	Cri9333_3917~Cri9333_3908	Cyan10605_1575	Cyast_1736	Cyagr_0540	cce_0287	PCC7424_3669~PCC7424_2745	Cyan7425_1010~Cyan7425_1525	Cyan7822_4715~Cyan7822_4941~Cyan7822_0837	PCC8801_3701	Cyan8802_3754	Cylst_1659~Cylst_0302	Dacsa_2462		GEI7407_1055			Glo7428_4427~Glo7428_4569	PCC7418_2688	Lepto7376_0782	Mic7113_5813	MAE_57840~MAE_36120	NSP_31470	Aazo_3046~Aazo_0421	Npun_F4249~Npun_F0259	Nos7107_3797~Nos7107_1738	all1673	Nos7524_3142~Nos7524_4805	Oscil6304_0991	Osc7112_1969	Ple7327_4128					P9303_14691		PMT_0748
19	adjacency score	0	0.2222	0	0.1	0	0	0.1111	0.1	0.25	0.3	0.1111				0.1429	0.2	0.2	0.2			0.2			0.1429	0	0.125	0.3	0		0.1		0.1	0.1	0.1	0.2	0.1	0.1	0.1	0.1	0.4
	2246		Anacy_0329~Anacy_3881	ANA_C12295	Ava_1915				Cal7507_5444~Cal7507_3627	Cha6605_3936	Chro_1252	Cri9333_4426				cce_2639~cce_0221	PCC7424_0892~PCC7424_4058	Cyan7425_0417	Cyan7822_0734~Cyan7822_2794			Cylst_1962~Cylst_3125	Dacsa_2345		GEI7407_2726	GKIL_0301	glr0200~gll1088	Glo7428_1026~Glo7428_2380	PCC7418_3370		Mic7113_3380~Mic7113_3376		NSP_45480~NSP_44520	Aazo_2508~Aazo_2629	Npun_F4167~Npun_R3250	Nos7107_4113~Nos7107_2351	alr3790	Nos7524_3543~Nos7524_0395	Oscil6304_3759	Osc7112_1388	Ple7327_0220
	9757	AM1_2520~AM1_2729	Anacy_0747	ANA_C13398	Ava_2108~Ava_1771	NIES39_J02590	IJ00_14825~IJ00_21110	Cal6303_1258~Cal6303_1259	Cal7507_0020	Cha6605_3814	Chro_1606~Chro_4260~Chro_4722	Cri9333_4277				cce_2954	PCC7424_4172~PCC7424_4278	Cyan7425_0228	Cyan7822_3791			Cylst_5993~Cylst_5991			GEI7407_0248	GKIL_2115	gll4263	Glo7428_2653~Glo7428_2654	PCC7418_2277		Mic7113_3730~Mic7113_3729		NSP_47480~NSP_47420	Aazo_4331	Npun_R0461~Npun_R0460	Nos7107_2285~Nos7107_2284	alr4837~alr3931	Nos7524_1591~Nos7524_4800	Oscil6304_2848	Osc7112_1973	Ple7327_1486~Ple7327_1780
	11015	AM1_4999	Anacy_5322	ANA_C10583	Ava_2429	NIES39_C02620	IJ00_05870	Cal6303_4830	Cal7507_0605	Cha6605_5671~Cha6605_0156	Chro_1560	Cri9333_3418				cce_3541	PCC7424_3193	Cyan7425_2077	Cyan7822_1571			Cylst_0110			GEI7407_3568	GKIL_1315	gsl3553	Glo7428_2290			Mic7113_0720		NSP_8870	Aazo_1430	Npun_F3467	Nos7107_1819	asr5183	Nos7524_2098	Oscil6304_2500	Osc7112_6098	Ple7327_0207
	11016		Anacy_1677	ANA_C13092	Ava_0421			Cal6303_3978	Cal7507_4257	Cha6605_2722	Chro_2120~Chro_4098						PCC7424_4817	Cyan7425_3346	Cyan7822_3714			Cylst_6023				GKIL_1031	glr2750	Glo7428_2796			Mic7113_2846		NSP_210	Aazo_3211	Npun_F4818	Nos7107_1435	alr2489	Nos7524_4031	Oscil6304_5551	Osc7112_0269	Ple7327_1786
	12900		Anacy_3099	ANA_C10436	Ava_3098		IJ00_05705~IJ00_14470	Cal6303_2798~Cal6303_4024	Cal7507_5736	Cha6605_4990~Cha6605_5901	Chro_1538~Chro_0321	Cri9333_2506					PCC7424_0323	Cyan7425_4712	Cyan7822_0301			Cylst_1701				GKIL_2803	gsl0741~gsr3094	Glo7428_2784~Glo7428_2967		Lepto7376_3173	Mic7113_2541~Mic7113_4740		NSP_43230	Aazo_4406	Npun_R2661~Npun_R0733	Nos7107_2003	asl2052	Nos7524_0627	Oscil6304_0623	Osc7112_1523	Ple7327_1781~Ple7327_2695
	13598		Anacy_1068~Anacy_1067	ANA_C12209~ANA_C20430	Ava_1657~Ava_1656			Cal6303_1608	Cal7507_2453~Cal7507_2454	Cha6605_2485~Cha6605_4779	Chro_2522~Chro_3827~Chro_0007~Chro_2492	Cri9333_1146~Cri9333_1453				cce_4648	PCC7424_3366~PCC7424_4491	Cyan7425_1878~Cyan7425_3180	Cyan7822_4238~Cyan7822_2860			Cylst_4120~Cylst_4119			GEI7407_1653	GKIL_0851	glr2751	Glo7428_1619~Glo7428_2186~Glo7428_2185			Mic7113_2873~Mic7113_0485~Mic7113_0979		NSP_5720~NSP_37610~NSP_37590	Aazo_4687~Aazo_4688	Npun_R3068~Npun_F5452~Npun_F5451	Nos7107_1995~Nos7107_1996	all5315~all4050~all4051	Nos7524_5406~Nos7524_1019~Nos7524_1020	Oscil6304_5552~Oscil6304_1386	Osc7112_4070	Ple7327_3820
	14455		Anacy_5095		Ava_1602		IJ00_13070	Cal6303_3942	Cal7507_5147		Chro_4500~Chro_0323	Cri9333_4070				cce_1374	PCC7424_1936	Cyan7425_2789	Cyan7822_0597	PCC8801_2737	Cyan8802_3365	Cylst_2253			GEI7407_0886	GKIL_0007	gsl1469	Glo7428_2352~Glo7428_3403			Mic7113_5503		NSP_16060	Aazo_0845	Npun_F5259	Nos7107_1093	alr3577	Nos7524_4130	Oscil6304_3393	Osc7112_1094	Ple7327_2969~Ple7327_0429
	14520		Anacy_5315		Ava_3897		IJ00_03785	Cal6303_2898	Cal7507_1083	Cha6605_5223	Chro_0333~Chro_5165	Cri9333_3647~Cri9333_3648				cce_1796	PCC7424_4534~PCC7424_5327	Cyan7425_1791~Cyan7425_2146	Cyan7822_2971~Cyan7822_5288			Cylst_0099			GEI7407_1792	GKIL_0107	gll2282	Glo7428_2276~Glo7428_3673~Glo7428_2956~Glo7428_2275			Mic7113_2433		NSP_41740	Aazo_1490	Npun_R0971	Nos7107_2408	alr3199	Nos7524_0485	Oscil6304_2010	Osc7112_3228	Ple7327_1460
	14765		Anacy_0229		Ava_3821		IJ00_19735	Cal6303_0674	Cal7507_1468		Chro_5223~Chro_5629	Cri9333_4317					PCC7424_1620~PCC7424_3293	Cyan7425_2921	Cyan7822_4289~Cyan7822_2377			Cylst_3220			GEI7407_1313	GKIL_2539	gll4374	Glo7428_4612			Mic7113_2404		NSP_4770	Aazo_3384	Npun_R4582	Nos7107_5427	alr3090	Nos7524_3430	Oscil6304_3027	Osc7112_3208	Ple7327_1785
	14871		Anacy_1070		Ava_1658			Cal6303_1607	Cal7507_2451	Cha6605_2486	Chro_0008	Cri9333_1454				cce_4649	PCC7424_3365	Cyan7425_1879	Cyan7822_4239			Cylst_4121			GEI7407_1652			Glo7428_2187			Mic7113_0484		NSP_37620	Aazo_4686	Npun_F5453	Nos7107_1994	all4049	Nos7524_1018	Oscil6304_1387	Osc7112_4071	Ple7327_3821
	14875				Ava_4494			Cal6303_0902	Cal7507_5574	Cha6605_1169~Cha6605_5659	Chro_1794~Chro_1771	Cri9333_2857				cce_4235	PCC7424_1932	Cyan7425_2793	Cyan7822_0600			Cylst_2438						Glo7428_2958~Glo7428_3124			Mic7113_2254		NSP_13490	Aazo_4769	Npun_F6241	Nos7107_4160	all0891	Nos7524_2681	Oscil6304_4234	Osc7112_2407	Ple7327_2333~Ple7327_2400
20	adjacency score			1	1	1					1								1				1									1	1						1
	1446			ANA_C13467	Ava_A0003	NIES39_J03450					Chro_3940								Cyan7822_6383				Dacsa_1318									MAE_40830	NSP_30050						Oscil6304_4280
	1464			ANA_C13472	Ava_A0008	NIES39_J03490					Chro_3937								Cyan7822_6377				Dacsa_1313									MAE_40660	NSP_30010						Oscil6304_4285
	3841			ANA_C13471	Ava_A0009						Chro_3936								Cyan7822_6376				Dacsa_1310										NSP_30000						Oscil6304_4286
	7158			ANA_C13478	Ava_A0014						Chro_3931								Cyan7822_6371				Dacsa_1305									MAE_40720	NSP_29950						Oscil6304_4291
	9594			ANA_C13466	Ava_A0002	NIES39_J03440					Chro_3941	Cri9333_3700							Cyan7822_6384				Dacsa_1319									MAE_40820	NSP_30060						Oscil6304_4279
	13956			ANA_C13468	Ava_A0004	NIES39_J03460					Chro_3939								Cyan7822_6382				Dacsa_1317									MAE_40840	NSP_30040						Oscil6304_4281
	13957			ANA_C13469	Ava_A0005	NIES39_J03470					Chro_3938								Cyan7822_6381				Dacsa_1316									MAE_40850	NSP_30030						Oscil6304_4282
	13958			ANA_C13474	Ava_A0010	NIES39_J03510					Chro_3935								Cyan7822_6375				Dacsa_1309									MAE_40670	NSP_29990						Oscil6304_4287
	13961			ANA_C13475	Ava_A0011	NIES39_J03520					Chro_3934								Cyan7822_6374				Dacsa_1308									MAE_40680	NSP_29980						Oscil6304_4288
	13965			ANA_C13476	Ava_A0012						Chro_3933								Cyan7822_6373				Dacsa_1307									MAE_40700	NSP_29970						Oscil6304_4289
	13968			ANA_C13479	Ava_A0015	NIES39_J03590					Chro_3930								Cyan7822_6370				Dacsa_1304									MAE_40730	NSP_29940						Oscil6304_4292
21	adjacency score																																										0.4
	23562																																										P9211_05111
	23592																																										P9211_11721
	23604																																										P9211_06721
	23610																																										P9211_06501
	23612																																										P9211_08041
	23635																																										P9211_11771
	23711																																										P9211_11831
	23758																																										P9211_08011
	23816																																										P9211_08101
	23835																																										P9211_06281
	23851																																										P9211_07341
22	adjacency score	1	0.3333	0.2222	0.2222		0.3333	0.25	0.3333		0.2222	0.3333										0.4444			0.5			0			0.3333		0.3333	0.4444	0.4444	0.3333	0.2222	0.2222
	2586	AM1_1894	Anacy_0316	ANA_C20193	Ava_3573		IJ00_14100	Cal6303_4292	Cal7507_4585		Chro_2301	Cri9333_2763						Cyan7425_1089				Cylst_4711			GEI7407_2194			Glo7428_1320			Mic7113_0108		NSP_41970	Aazo_3111	Npun_F2954	Nos7107_4580	alr3699	Nos7524_3499
	3780	AM1_1910	Anacy_0284~Anacy_5006	ANA_C10032~ANA_C11686	Ava_1116~Ava_2661		IJ00_21195~IJ00_00475	Cal6303_1825~Cal6303_0467	Cal7507_1481		Chro_2300~Chro_4637	Cri9333_2761										Cylst_4696~Cylst_1687			GEI7407_2184						Mic7113_0093		NSP_30580~NSP_49720	Aazo_3125~Aazo_4516	Npun_R1070~Npun_R5250	Nos7107_1290~Nos7107_1004	alr2833~all0059	Nos7524_0433~Nos7524_3436
	5988		Anacy_3399	ANA_C11204	Ava_2539		IJ00_07845		Cal7507_5579		Chro_1412	Cri9333_4408										Cylst_0690									Mic7113_1129		NSP_7310	Aazo_3379	Npun_R1705	Nos7107_1022	asr5289	Nos7524_4313
	7916		Anacy_0283	ANA_C10033	Ava_1117		IJ00_21190	Cal6303_1826	Cal7507_1480		Chro_2465	Cri9333_2786										Cylst_4697			GEI7407_2185			Glo7428_3706			Mic7113_0095		NSP_30570	Aazo_3124	Npun_R1069	Nos7107_1289	alr2834	Nos7524_0434
	9118	AM1_1903	Anacy_0276	ANA_C10040	Ava_1124		IJ00_21160	Cal6303_1834	Cal7507_1473		Chro_0237	Cri9333_2767										Cylst_4706			GEI7407_2192						Mic7113_0102		NSP_30500	Aazo_3117	Npun_R1062	Nos7107_1282	alr2841	Nos7524_0443
	12670		Anacy_0317	ANA_C10016	Ava_3961		IJ00_14095	Cal6303_4050	Cal7507_4583		Chro_3500	Cri9333_3239										Cylst_4712			GEI7407_0028			Glo7428_4860			Mic7113_4964		NSP_41990	Aazo_3110	Npun_R2955	Nos7107_4575	asl1412	Nos7524_3173			Ple7327_1448
	13501		Anacy_0050	ANA_C12030	Ava_2262		IJ00_27515	Cal6303_2923	Cal7507_0009		Chro_3060	Cri9333_1575										Cylst_0610			GEI7407_2015			Glo7428_4411			Mic7113_3890		NSP_37710	Aazo_2593	Npun_R5610	Nos7107_2890	alr5005	Nos7524_3399		Osc7112_3490
	13623		Anacy_5598	ANA_C12314	Ava_5040		IJ00_17730	Cal6303_3245	Cal7507_2020		Chro_5129	Cri9333_2795										Cylst_5299						Glo7428_1987			Mic7113_1539		NSP_8400	Aazo_0763	Npun_F0870	Nos7107_5416	all1351	Nos7524_3056
	13694		Anacy_1865	ANA_C12527	Ava_2743		IJ00_14685	Cal6303_4065	Cal7507_4357		Chro_3050	Cri9333_3971										Cylst_2934						Glo7428_3994			Mic7113_1446		NSP_6260	Aazo_0958	Npun_F2787	Nos7107_2998	alr0255	Nos7524_2889
	13731		Anacy_4995	ANA_C12687	Ava_3873		IJ00_16480	Cal6303_3138	Cal7507_6021		Chro_5089	Cri9333_3919										Cylst_1676			GEI7407_1059			Glo7428_4428		Lepto7376_3918	Mic7113_3462		NSP_3240	Aazo_4530	Npun_R5615	Nos7107_2031	alr3175	Nos7524_1057
23	adjacency score		1						1																					1					1			1
	7551		Anacy_0207						Cal7507_3196																					Lepto7376_0620					Npun_F1400			Nos7524_1279
	11419		Anacy_0197						Cal7507_3206																					Lepto7376_0630					Npun_F1409			Nos7524_1269
	11752		Anacy_0209						Cal7507_3212																					Lepto7376_0636					Npun_F1415			Nos7524_1263
	11755		Anacy_0192						Cal7507_3211																					Lepto7376_0635					Npun_F1414			Nos7524_1264
	11762		Anacy_0194						Cal7507_3209																					Lepto7376_0633					Npun_F1412			Nos7524_1266
	11763		Anacy_0193						Cal7507_3210																					Lepto7376_0634					Npun_F1413			Nos7524_1265
	14998		Anacy_0191						Cal7507_3213																					Lepto7376_0637					Npun_F1416			Nos7524_1262
	15000		Anacy_0199						Cal7507_3204																					Lepto7376_0628					Npun_F1407			Nos7524_1271
	15002		Anacy_0206						Cal7507_3197																					Lepto7376_0621					Npun_F1401			Nos7524_1278
	15003		Anacy_0208						Cal7507_3214																					Lepto7376_0638					Npun_F1417			Nos7524_1261
24	adjacency score			1	1	0.3333																	0.6667		0.4444		0		0.6667			1	0.8889		1		1		0.8889
	6878			ANA_C12906	Ava_0074																		Dacsa_1392		GEI7407_0957				PCC7418_0485			MAE_37660	NSP_15430		Npun_F2155		all2249		Oscil6304_0158
	9511			ANA_C12904	Ava_0076	NIES39_H01080																	Dacsa_1387	ECO111_p1-046	GEI7407_0955				PCC7418_0489			MAE_37630	NSP_15410		Npun_F2153		all2251		Oscil6304_0154
	13792			ANA_C12898~ANA_C12899~ANA_C12901	Ava_0079	NIES39_H01060																	Dacsa_1385		GEI7407_0953				PCC7418_0491			MAE_37590	NSP_35630		Npun_F2159		asl2254		Oscil6304_0156
	13794			ANA_C12905	Ava_0075	NIES39_H01090																	Dacsa_1390		GEI7407_0956				PCC7418_0488			MAE_37640	NSP_15420		Npun_F2154		all2250		Oscil6304_0157
	13795			ANA_C12907	Ava_0073																		Dacsa_1393		GEI7407_1661				PCC7418_0484			MAE_37670	NSP_15440		Npun_F2156		all2248		Oscil6304_0159
	13796			ANA_C12909	Ava_0071	NIES39_M02440																	Dacsa_3099		GEI7407_1601				PCC7418_2669			MAE_37690	NSP_15460				alr2246		Oscil6304_0161
	13797			ANA_C12910	Ava_0070	NIES39_D07750																	Dacsa_1378		GEI7407_3256	GKIL_2492	glr2318		PCC7418_0492			MAE_37700	NSP_15470		Npun_F2158		all2245		Oscil6304_5440
	13798			ANA_C12911	Ava_0069	NIES39_A00750																	Dacsa_1528		GEI7407_0475				PCC7418_1278			MAE_37710	NSP_15480		Npun_F2147		all2244		Oscil6304_0152
	13799			ANA_C12912	Ava_0068	NIES39_E01140												Cyan7425_2025					Dacsa_1829		GEI7407_0503		gll0242		PCC7418_1535			MAE_37720	NSP_15490		Npun_F2157		all2243		Oscil6304_0151
	16105				Ava_0072																		Dacsa_1394		GEI7407_1660				PCC7418_0483			MAE_37680	NSP_15450		Npun_R2152		all2247		Oscil6304_0160
25	adjacency score				1			0.8889																													1
	12881				Ava_C0207			Cal6303_2551																													all7666
	16917				Ava_C0203			Cal6303_2548																													all7662
	16918				Ava_C0204			Cal6303_2445																													all7663
	16923				Ava_C0211			Cal6303_2554																													all7673
	16924				Ava_C0212			Cal6303_2555																													all7674
	16925				Ava_C0213			Cal6303_2556																													all7675
	16926				Ava_C0214			Cal6303_2557																													all7676
	16927				Ava_C0215			Cal6303_2558																													asl7677
	16928				Ava_C0216			Cal6303_2559																													asl7678
	16929				Ava_C0217			Cal6303_2560																													all7679
26	adjacency score
	8389
	23516
	23618
	23652
	23664
	23693
	23697
	23825
	23872
	23894
27	adjacency score	0	0.125	0.125	0.125	0.125	0.125	0.125	0.125	0	0	0.125	0	0.125		0	0.125	0.25	0.125	0	0	0.125	0.125		0.125	0.125	0.125	0.25	0.125	0	0.125	0.125	0.125	0.1429	0.125	0.125	0.125	0.125	0.125	0.125	0.125
	2653	AM1_5313	Anacy_1459~Anacy_1458	ANA_C12184	Ava_2268	NIES39_G00830	IJ00_07090	Cal6303_3651	Cal7507_5324	Cha6605_5641~Cha6605_4588	Chro_4709	Cri9333_3386	Cyan10605_1518	Cyast_0749		cce_1903	PCC7424_3265	Cyan7425_1825	Cyan7822_5488	PCC8801_3067	Cyan8802_3053	Cylst_2760	Dacsa_2962		GEI7407_2732	GKIL_1405	gll0522	Glo7428_0810	PCC7418_3226	Lepto7376_4248	Mic7113_4993	MAE_60940	NSP_18730	Aazo_4053	Npun_R6032	Nos7107_0652	all4999	Nos7524_2960	Oscil6304_3827	Osc7112_4152	Ple7327_1255
	5382		Anacy_2953	ANA_C20616	Ava_0556	NIES39_M01960	IJ00_04785	Cal6303_3543	Cal7507_3014	Cha6605_3973	Chro_4969	Cri9333_2840	Cyan10605_0158	Cyast_2101		cce_0112	PCC7424_3421	Cyan7425_3287	Cyan7822_0094	PCC8801_1519	Cyan8802_1546	Cylst_3826	Dacsa_3599		GEI7407_1396	GKIL_4265	glr2777	Glo7428_0384	PCC7418_2099	Lepto7376_0744	Mic7113_4289	MAE_23870	NSP_2570	Aazo_1852	Npun_R6286	Nos7107_1642	alr1247	Nos7524_0780	Oscil6304_2034	Osc7112_0192	Ple7327_2149
	5780	AM1_1712	Anacy_0145	ANA_C12746	Ava_4370	NIES39_E00150	IJ00_20885	Cal6303_0125	Cal7507_1665		Chro_0951	Cri9333_4561	Cyan10605_0120	Cyast_1867		cce_3195	PCC7424_2346	Cyan7425_2753	Cyan7822_1896	PCC8801_2745	Cyan8802_3357	Cylst_5335	Dacsa_0309		GEI7407_2283	GKIL_3767	glr3686	Glo7428_3057	PCC7418_2468	Lepto7376_0037	Mic7113_0653	MAE_02590	NSP_8130	Aazo_0739	Npun_R2847	Nos7107_2334	all1940	Nos7524_1348	Oscil6304_0088	Osc7112_3751~Osc7112_1931	Ple7327_4191
	5781	AM1_0841	Anacy_0146	ANA_C12747	Ava_4371	NIES39_E00160	IJ00_20880	Cal6303_0128	Cal7507_1664		Chro_4465	Cri9333_4562	Cyan10605_1766	Cyast_2126		cce_2291	PCC7424_2345	Cyan7425_2752	Cyan7822_1895	PCC8801_0658	Cyan8802_0678	Cylst_5336	Dacsa_0310		GEI7407_2282	GKIL_3768	glr3687	Glo7428_3056	PCC7418_2467	Lepto7376_2143	Mic7113_0654	MAE_02600	NSP_8120	Aazo_0738	Npun_R2846	Nos7107_2333	all1939	Nos7524_1347	Oscil6304_0089	Osc7112_1930	Ple7327_4190
	9175	AM1_1937	Anacy_3799	ANA_C10389	Ava_2075	NIES39_L06310	IJ00_18000	Cal6303_3220	Cal7507_3781	Cha6605_0328	Chro_3070	Cri9333_0136	Cyan10605_0061	Cyast_2563		cce_0409	PCC7424_4803	Cyan7425_1679	Cyan7822_1466	PCC8801_0757	Cyan8802_0783	Cylst_3199	Dacsa_3165		GEI7407_0005	GKIL_1859	gsr3296	Glo7428_2936	PCC7418_0131	Lepto7376_3354	Mic7113_3866	MAE_49930	NSP_12750		Npun_F5556	Nos7107_2020	asl4805	Nos7524_0200	Oscil6304_5274	Osc7112_2371	Ple7327_1524
	9595	AM1_2374	Anacy_1483~Anacy_3897	ANA_C11729~ANA_C10425	Ava_0304~Ava_0402	NIES39_J01920~NIES39_A03470	IJ00_22910	Cal6303_1265~Cal6303_0586	Cal7507_2120~Cal7507_3614	Cha6605_3706~Cha6605_3055	Chro_4499	Cri9333_2417~Cri9333_1890	Cyan10605_0764	Cyast_0173		cce_2930	PCC7424_3475	Cyan7425_4502	Cyan7822_1731	PCC8801_0093	Cyan8802_0090	Cylst_3612~Cylst_3116	Dacsa_2134		GEI7407_3420~GEI7407_0229	GKIL_2743~GKIL_4305~GKIL_3394	gll2757~gll0158~gll1405	Glo7428_3402	PCC7418_2211	Lepto7376_4307~Lepto7376_3530	Mic7113_5500~Mic7113_1965	MAE_18620	NSP_24260~NSP_44420	Aazo_2712~Aazo_3516	Npun_F1519~Npun_R6578	Nos7107_2241~Nos7107_2367	all1731~all2470	Nos7524_4331~Nos7524_0046	Oscil6304_3962~Oscil6304_4637	Osc7112_0020~Osc7112_3499	Ple7327_3650
	10610	AM1_4066	Anacy_1530	ANA_C12262	Ava_1733	NIES39_H00560	IJ00_21150	Cal6303_4865	Cal7507_3375	Cha6605_0724	Chro_1495	Cri9333_0201	Cyan10605_1902	Cyast_1102		cce_0082	PCC7424_2823	Cyan7425_3310	Cyan7822_2210	PCC8801_1902	Cyan8802_1926	Cylst_3686	Dacsa_0726		GEI7407_0438	GKIL_2989	gll4060	Glo7428_3394	PCC7418_2335	Lepto7376_1730	Mic7113_3717	MAE_44570	NSP_31120	Aazo_2725	Npun_R4038	Nos7107_3971	alr3968	Nos7524_2179	Oscil6304_2096	Osc7112_1188	Ple7327_1964
	13303		Anacy_2798	ANA_C11401	Ava_0775	NIES39_L02990	IJ00_18750	Cal6303_4393	Cal7507_2039	Cha6605_0213	Chro_1933	Cri9333_0183	Cyan10605_1120	Cyast_0246		cce_4539	PCC7424_1434	Cyan7425_3281	Cyan7822_2858	PCC8801_3080	Cyan8802_3040	Cylst_3746	Dacsa_2777		GEI7407_2659	GKIL_2220	glr0776	Glo7428_1689	PCC7418_2609	Lepto7376_2105	Mic7113_5310	MAE_44400	NSP_10910	Aazo_0194	Npun_R6205	Nos7107_3642	alr4129	Nos7524_0859	Oscil6304_4047	Osc7112_3345	Ple7327_4035
	13508		Anacy_4497	ANA_C12049	Ava_1598	NIES39_K03090	IJ00_16965	Cal6303_0714	Cal7507_3054	Cha6605_3166	Chro_4336	Cri9333_1653	Cyan10605_2647	Cyast_0748		cce_2717	PCC7424_0367	Cyan7425_0829	Cyan7822_3246	PCC8801_3695	Cyan8802_3749	Cylst_4247	Dacsa_0058		GEI7407_1065	GKIL_0029	gll2100	Glo7428_1587	PCC7418_0903	Lepto7376_3249	Mic7113_0382	MAE_05370	NSP_14410	Aazo_0829	Npun_F4799	Nos7107_4537	alr3573	Nos7524_3594	Oscil6304_5521	Osc7112_4712	Ple7327_2924
28	adjacency score														0.125																															0.125		0.125
	10042														Cyagr_1097																															P9303_04031		PMT_1536
	10240														Cyagr_1406																															P9303_20821		PMT_0264
	10992														Cyagr_2286																															P9303_00781		PMT_0070
	20417														Cyagr_0920																															P9303_19511		PMT_2357
	20477														Cyagr_1410																															P9303_20851		PMT_2332
	20516														Cyagr_1588																															P9303_02391		PMT_2769
	20695														Cyagr_3047																															P9303_04551		PMT_2719
	20703														Cyagr_3111																															P9303_05551		PMT_2698
	20728														Cyagr_3428																															P9303_13351		PMT_0861
29	adjacency score																																													0		0
	5671																																													P9303_13491		PMT_0850
	11319																																													P9303_07001		PMT_1293
	21485																																													P9303_09261		PMT_1114
	25365																																													P9303_17541		PMT_0513
	25383																																													P9303_14021		PMT_0807
	25409																																													P9303_22601		PMT_1700
	25441																																													P9303_15941		PMT_0640
	25498																																													P9303_17061		PMT_2399
	25578																																													P9303_20711		PMT_0267
30	adjacency score		1				1		1									1											1		1		1	1		1	1		1	1
	14643		Anacy_4215				IJ00_02125		Cal7507_2687																				PCC7418_0678		Mic7113_6604		NSP_34000	Aazo_2384		Nos7107_2827	all1479		Oscil6304_0407	Osc7112_2907
	14645		Anacy_4216				IJ00_02130		Cal7507_2688																				PCC7418_0679		Mic7113_6603		NSP_33990	Aazo_2385		Nos7107_2828	all1478		Oscil6304_0406	Osc7112_2906
	14647		Anacy_4217				IJ00_02135		Cal7507_2689														Dacsa_0339						PCC7418_0680		Mic7113_6602		NSP_33980	Aazo_2386		Nos7107_2829	all1477		Oscil6304_0405	Osc7112_2905
	14649		Anacy_4218				IJ00_02140		Cal7507_2690																				PCC7418_0681		Mic7113_6601		NSP_33970	Aazo_2387		Nos7107_2830	all1476		Oscil6304_0404	Osc7112_2904
	14651		Anacy_4223				IJ00_02160		Cal7507_2692																				PCC7418_0685		Mic7113_6596		NSP_33930	Aazo_2392		Nos7107_2832	all1474		Oscil6304_0401	Osc7112_2900
	14652		Anacy_4221				IJ00_02155		Cal7507_2691																				PCC7418_0683		Mic7113_6599		NSP_33950	Aazo_2390		Nos7107_2831	all1475		Oscil6304_0402	Osc7112_2902
	14654		Anacy_4224						Cal7507_2693									Cyan7425_0159											PCC7418_0686		Mic7113_6595		NSP_33920	Aazo_2393		Nos7107_2833	all1473		Oscil6304_0400	Osc7112_2899
	14656		Anacy_4225				IJ00_02170		Cal7507_2694									Cyan7425_0158											PCC7418_0687		Mic7113_6594		NSP_33910	Aazo_2394		Nos7107_2834	all1472		Oscil6304_0399	Osc7112_2898
	14658		Anacy_4226				IJ00_02175		Cal7507_2695									Cyan7425_0157											PCC7418_0688		Mic7113_6593		NSP_33900	Aazo_2395		Nos7107_2835	all1471		Oscil6304_0398	Osc7112_2897
31	adjacency score																																									0.1667	0.1429	0.1429	0.1429		0.1667		0
	5169																																									A9601_07471	P9211_08051	P9215_07821	P9301_07451		PMT9312_0697
	5710																																									A9601_07501	P9211_11661	P9215_07841	P9301_07481		PMT9312_0700		P9515_08871
	5867																																									A9601_10601	P9211_08121	P9215_10911	P9301_10601		PMT9312_0988		P9515_10591
	5901																																									A9601_09031	P9211_06811	P9215_09331	P9301_09011
	6172																																									A9601_11001	P9211_06191	P9215_11291	P9301_11001		PMT9312_1882
	6227																																									A9601_11471	P9211_11501	P9215_11771	P9301_11481		PMT9312_1054		P9515_11331
	6669																																									A9601_15791	P9211_06371	P9215_16071	P9301_15641		PMT9312_1943		P9515_15411
	23398																																										P9211_07321	P9215_07091	P9301_06531		PMT9312_1836		P9515_06921
32	adjacency score	0.2857	0.1429	0.2857	0.1429	0.1429	0.1429	0.2857	0	0.4286	0	0	0.3333	0		0.1429	0.2857	0.1429	0.2857	0	0	0.1429	0		0	0.1429	0.1429	0	0	0.1429	0.1429	0	0.1429	0.1429	0.2857	0.2857	0.1429	0.1429	0.2857	0.1429	0.1667
	3101	AM1_5052~AM1_0515~AM1_1469	Anacy_1875~Anacy_2733~Anacy_5836~Anacy_5703	ANA_C10482~ANA_C10339	Ava_1558~Ava_4096~Ava_0661~Ava_C0194	NIES39_K04230~NIES39_O03890	IJ00_14895~IJ00_24015	Cal6303_0183~Cal6303_0231~Cal6303_5569~Cal6303_2220	Cal7507_2811	Cha6605_2737	Chro_0774~Chro_3451~Chro_2219~Chro_5810	Cri9333_3370	Cyan10605_1733			cce_2507~cce_4173	PCC7424_1418~PCC7424_0164	Cyan7425_1053~Cyan7425_4554~Cyan7425_1401	Cyan7822_5431~Cyan7822_1655~Cyan7822_0425	PCC8801_2367	Cyan8802_2417	Cylst_2962~Cylst_2367~Cylst_3406~Cylst_6283	Dacsa_0382		GEI7407_1483	GKIL_2945~GKIL_3442~GKIL_2974	glr4404~glr0244	Glo7428_1113~Glo7428_0781	PCC7418_3713	Lepto7376_1425	Mic7113_4150~Mic7113_2836	MAE_38440	NSP_34730~NSP_11740	Aazo_0930~Aazo_2840	Npun_F1453~Npun_F1776~Npun_R5136~Npun_R0956	Nos7107_4902~Nos7107_5371~Nos7107_0407	alr3768~alr8535~all1704~alr7652	Nos7524_0417~Nos7524_4411	Oscil6304_3971	Osc7112_1515~Osc7112_5589~Osc7112_6874	Ple7327_3023~Ple7327_4634
	3704	AM1_5058	Anacy_1873~Anacy_5571	ANA_C10484	Ava_1562~Ava_3616	NIES39_K04240~NIES39_E02600	IJ00_14905~IJ00_12360	Cal6303_0181~Cal6303_4913	Cal7507_0716~Cal7507_4831	Cha6605_2734	Chro_5500	Cri9333_2453				cce_3722~cce_2509	PCC7424_2188~PCC7424_0500~PCC7424_1422	Cyan7425_2570~Cyan7425_4555	Cyan7822_3406~Cyan7822_3945~Cyan7822_5427	PCC8801_2743	Cyan8802_3359	Cylst_2958~Cylst_0241	Dacsa_2325		GEI7407_2700	GKIL_2519~GKIL_0634	gll3122	Glo7428_0459	PCC7418_2178	Lepto7376_3239	Mic7113_3696	MAE_37480~MAE_44610	NSP_34770~NSP_51920	Aazo_0932	Npun_R1448~Npun_F0839	Nos7107_4906~Nos7107_2940	all3764~alr3671	Nos7524_0415~Nos7524_1598	Oscil6304_3974~Oscil6304_1285	Osc7112_1344~Osc7112_6875	Ple7327_3020~Ple7327_3154
	6513	AM1_5743	Anacy_2492	ANA_C10132	Ava_1292	NIES39_J05510	IJ00_20300	Cal6303_1507	Cal7507_2927	Cha6605_3352	Chro_4792	Cri9333_3017	Cyan10605_0418	Cyast_1406		cce_2771	PCC7424_0054	Cyan7425_3828	Cyan7822_2132	PCC8801_1114	Cyan8802_1143	Cylst_5004	Dacsa_0014		GEI7407_2829~GEI7407_2181	GKIL_0931	glr2138	Glo7428_3740	PCC7418_1377	Lepto7376_2428	Mic7113_6226	MAE_49020	NSP_10540	Aazo_0656	Npun_F3879	Nos7107_2678	all4342	Nos7524_4223	Oscil6304_4178	Osc7112_1582	Ple7327_2650
	7583	AM1_1042~AM1_1674	Anacy_1415~Anacy_4220~Anacy_1824	ANA_C10393~ANA_C10518~ANA_C10374~ANA_C10051~ANA_C20397	Ava_3926~Ava_0921~Ava_0761~Ava_0998~Ava_3711	NIES39_O01650	IJ00_02150~IJ00_05080	Cal6303_0844~Cal6303_0171~Cal6303_1752	Cal7507_3380~Cal7507_0296~Cal7507_2009~Cal7507_2503~Cal7507_2869~Cal7507_3065	Cha6605_0027~Cha6605_0225	Chro_0633~Chro_4318	Cri9333_0057	Cyan10605_1099~Cyan10605_0415~Cyan10605_2229~Cyan10605_0581	Cyast_0358~Cyast_2107~Cyast_0829~Cyast_1813		cce_4661~cce_2576~cce_3211	PCC7424_3655~PCC7424_5178~PCC7424_4303~PCC7424_1051~PCC7424_4506	Cyan7425_1109~Cyan7425_5076~Cyan7425_3611~Cyan7425_5029	Cyan7822_2991~Cyan7822_2093~Cyan7822_0357	PCC8801_0705~PCC8801_2879~PCC8801_0594~PCC8801_1035~PCC8801_2946~PCC8801_3923~PCC8801_4389	Cyan8802_0734~Cyan8802_3217~Cyan8802_4400~Cyan8802_0609~Cyan8802_1064~Cyan8802_3150~Cyan8802_4452	Cylst_3642	Dacsa_0467~Dacsa_0286~Dacsa_0299~Dacsa_3058~Dacsa_2265~Dacsa_2630		GEI7407_1302	GKIL_3769~GKIL_1313	glr0577~gll1896	Glo7428_0724	PCC7418_1272~PCC7418_0820~PCC7418_3498~PCC7418_2559~PCC7418_1696	Lepto7376_1222~Lepto7376_1280~Lepto7376_3500~Lepto7376_1340~Lepto7376_3768	Mic7113_5632~Mic7113_6004~Mic7113_1205~Mic7113_1145~Mic7113_1424	MAE_13510~MAE_13770~MAE_23560~MAE_20450	NSP_29670~NSP_31410~NSP_14080	Aazo_2694	Npun_R4112~Npun_R5077~Npun_F2721	Nos7107_0661~Nos7107_3977~Nos7107_4312~Nos7107_5013~Nos7107_2976~Nos7107_4222	alr1444~alr2988~all4142~all2905	Nos7524_1219~Nos7524_4891	Oscil6304_3180~Oscil6304_1685~Oscil6304_4408	Osc7112_5719~Osc7112_0341~Osc7112_3841~Osc7112_4149~Osc7112_5646~Osc7112_1300~Osc7112_4301
	9703	AM1_2430	Anacy_5164	ANA_C10369	Ava_2735	NIES39_E00630	IJ00_12825	Cal6303_4731	Cal7507_3269	Cha6605_5219	Chro_1644	Cri9333_2174				cce_3689	PCC7424_0003	Cyan7425_2596	Cyan7822_0003	PCC8801_1078	Cyan8802_1107	Cylst_5807	Dacsa_1404		GEI7407_2531	GKIL_0805	glr3089	Glo7428_3471	PCC7418_3554	Lepto7376_2265	Mic7113_1871	MAE_59750	NSP_29310	Aazo_3505	Npun_R0149	Nos7107_1763	all0245	Nos7524_3438	Oscil6304_3929	Osc7112_5394	Ple7327_0186
	10825	AM1_4541	Anacy_5289	ANA_C20682	Ava_3472	NIES39_E01300	IJ00_11645	Cal6303_2078	Cal7507_0601	Cha6605_5220	Chro_0306	Cri9333_1618				cce_0241	PCC7424_0002	Cyan7425_0726	Cyan7822_0002	PCC8801_0012	Cyan8802_0010	Cylst_2833	Dacsa_1480		GEI7407_0066	GKIL_2663	gll0283	Glo7428_4759	PCC7418_1398	Lepto7376_3018	Mic7113_1561	MAE_41250	NSP_7210	Aazo_3462	Npun_R1870	Nos7107_4224	alr3448	Nos7524_4365	Oscil6304_3681	Osc7112_4374	Ple7327_1939
	10837	AM1_4550	Anacy_1709	ANA_C12933	Ava_4666	NIES39_Q02710	IJ00_26545	Cal6303_0145	Cal7507_1158	Cha6605_5218	Chro_1460~Chro_3313	Cri9333_2156				cce_1311	PCC7424_1807	Cyan7425_5219	Cyan7822_0571	PCC8801_3411	Cyan8802_2705	Cylst_1048	Dacsa_2737		GEI7407_0200	GKIL_0803	glr3091	Glo7428_2372	PCC7418_2712	Lepto7376_0032	Mic7113_1152	MAE_17410	NSP_28960	Aazo_1328	Npun_R4104	Nos7107_5195	all0771	Nos7524_2620	Oscil6304_1676	Osc7112_3007	Ple7327_0420
	10993	AM1_5902	Anacy_2395~Anacy_4710	ANA_C10849~ANA_C12767	Ava_1532~Ava_4312	NIES39_L00950	IJ00_23685~IJ00_27390	Cal6303_3331~Cal6303_4438	Cal7507_3856~Cal7507_0983	Cha6605_2719~Cha6605_2582	Chro_4259~Chro_1480	Cri9333_4215	Cyan10605_3244	Cyast_1708~Cyast_2217		cce_1091	PCC7424_3316~PCC7424_0378	Cyan7425_0362~Cyan7425_3391	Cyan7822_3553~Cyan7822_4390	PCC8801_2118	Cyan8802_2165	Cylst_2343~Cylst_5980	Dacsa_2158		GEI7407_2443~GEI7407_1200	GKIL_0850	gll1556	Glo7428_2282~Glo7428_0100	PCC7418_0394	Lepto7376_2262	Mic7113_2520~Mic7113_1180	MAE_52075	NSP_1250~NSP_36880	Aazo_1873~Aazo_4088	Npun_R5423~Npun_R4067	Nos7107_4149~Nos7107_5345	all0164~alr2746	Nos7524_1932~Nos7524_2267	Oscil6304_0926	Osc7112_1937	Ple7327_0217
33	adjacency score		0.4286	0.1429	0.5714	0.1429	0.5	0.5	0.4286	0.5	0.2857	0.5714	0.1429	0.1667		0.1429	0.2857	0.1429	0.4286	0.2857	0.2857	0.4286	0.1429		0.5714	0.2857	0.2857	0.2857	0.1429		0.4286	0.3333	0.4286	0.2857	0.4286	0.4286	0.5714	0.4286	0.2857	0.4286	0.4286
	2789		Anacy_2474	ANA_C12542	Ava_1255	NIES39_L00910			Cal7507_2951		Chro_4386	Cri9333_0965	Cyan10605_3256			cce_1556	PCC7424_0555	Cyan7425_2381	Cyan7822_2239	PCC8801_1951	Cyan8802_1978	Cylst_4982	Dacsa_1401		GEI7407_2848	GKIL_0232	gll3192	Glo7428_1484	PCC7418_3548		Mic7113_0680	MAE_56750	NSP_10750	Aazo_0678	Npun_R3901	Nos7107_2704	all4304	Nos7524_4248	Oscil6304_0664	Osc7112_2492	Ple7327_4311
	8799		Anacy_3768	ANA_C13297	Ava_2758	NIES39_C03260			Cal7507_3791		Chro_3980	Cri9333_0956	Cyan10605_3299	Cyast_2495		cce_3140	PCC7424_0671	Cyan7425_1785	Cyan7822_2264	PCC8801_1735	Cyan8802_1759	Cylst_3190	Dacsa_3569		GEI7407_0760	GKIL_1272	gll0637	Glo7428_3374	PCC7418_3860		Mic7113_0688	MAE_34030	NSP_13040	Aazo_1551	Npun_F5159	Nos7107_2026	alr4611	Nos7524_0196	Oscil6304_0666	Osc7112_2495	Ple7327_1685
	10026	AM1_2906	Anacy_2470	ANA_C10778	Ava_1260	NIES39_O03190			Cal7507_2954		Chro_4389	Cri9333_0968	Cyan10605_1693	Cyast_0499		cce_2728	PCC7424_1569	Cyan7425_0834	Cyan7822_5208	PCC8801_2068	Cyan8802_2092	Cylst_4977	Dacsa_1444		GEI7407_2851	GKIL_0857	gll4390	Glo7428_1481	PCC7418_3381		Mic7113_0677		NSP_10780	Aazo_2792	Npun_F3904	Nos7107_2707	alr4309	Nos7524_4251	Oscil6304_1029	Osc7112_3701	Ple7327_2076
	13353		Anacy_0914	ANA_C11507	Ava_4322	NIES39_D00580	IJ00_15405		Cal7507_0971		Chro_0452	Cri9333_2678	Cyan10605_0862	Cyast_0862		cce_4677	PCC7424_4130	Cyan7425_3714	Cyan7822_2493	PCC8801_0435	Cyan8802_0446	Cylst_5360	Dacsa_2743	ECO111_2821	GEI7407_3081	GKIL_2819	glr0048	Glo7428_4120	PCC7418_0114		Mic7113_5555	MAE_27280	NSP_24560	Aazo_3691	Npun_R0089	Nos7107_4323	all2756	Nos7524_2257	Oscil6304_5267	Osc7112_6215	Ple7327_3165
	13387		Anacy_4793	ANA_C11665	Ava_4399	NIES39_L02720	IJ00_23370	Cal6303_2957	Cal7507_1075	Cha6605_3837	Chro_0608	Cri9333_1151	Cyan10605_2237	Cyast_1239		cce_3748	PCC7424_2003	Cyan7425_0328	Cyan7822_3371	PCC8801_2348	Cyan8802_2398	Cylst_3353	Dacsa_1108		GEI7407_3085	GKIL_0127	gll1515	Glo7428_1711	PCC7418_2454		Mic7113_2155	MAE_56770	NSP_38720	Aazo_3902	Npun_F0980	Nos7107_2221	alr1143	Nos7524_4789	Oscil6304_3352	Osc7112_1873	Ple7327_0975
	13388		Anacy_4794	ANA_C11666	Ava_4400	NIES39_L02730	IJ00_23375	Cal6303_2958	Cal7507_1074	Cha6605_3838	Chro_2071	Cri9333_1150	Cyan10605_2238	Cyast_1240		cce_3749	PCC7424_2002	Cyan7425_0329	Cyan7822_3372	PCC8801_2347	Cyan8802_2397	Cylst_3352	Dacsa_1109		GEI7407_3084	GKIL_0126	gll1514	Glo7428_1712	PCC7418_2455		Mic7113_2156	MAE_56780	NSP_38710	Aazo_3903	Npun_F0981	Nos7107_2220	alr1144	Nos7524_4788	Oscil6304_3351	Osc7112_1874	Ple7327_0976
	13902		Anacy_1828	ANA_C13224	Ava_2755	NIES39_K02170			Cal7507_4346		Chro_4775	Cri9333_0193	Cyan10605_3164	Cyast_2676		cce_3003	PCC7424_5267	Cyan7425_4069	Cyan7822_2241	PCC8801_2830	Cyan8802_3267	Cylst_0782	Dacsa_3361		GEI7407_3228	GKIL_2555	gll0169	Glo7428_3833	PCC7418_3487		Mic7113_6087	MAE_15910	NSP_28100	Aazo_4129	Npun_R1737	Nos7107_2735	all4615	Nos7524_4441	Oscil6304_3147	Osc7112_6120	Ple7327_4312
	14183		Anacy_1831	ANA_C20519	Ava_2754	NIES39_M01510		Cal6303_2784	Cal7507_4347	Cha6605_1170	Chro_4773	Cri9333_0194	Cyan10605_0747	Cyast_2576		cce_3158	PCC7424_0668	Cyan7425_4619	Cyan7822_2265	PCC8801_1734	Cyan8802_1758	Cylst_0783	Dacsa_3532		GEI7407_3230	GKIL_2554	glr0170	Glo7428_3479	PCC7418_0219		Mic7113_1960	MAE_34460	NSP_28110	Aazo_4130	Npun_F1738	Nos7107_2734~Nos7107_3515	alr4616	Nos7524_4442	Oscil6304_0910	Osc7112_6122	Ple7327_1684
34	adjacency score		1		1		1	1									0.8571		0.8571							0	0						1		1	1	1	1
	10487		Anacy_5305		Ava_2879		IJ00_00450	Cal6303_3118									PCC7424_3892		Cyan7822_0936														NSP_5550		Npun_F4263	Nos7107_4521	all0463	Nos7524_0779
	11800		Anacy_5302		Ava_2882		IJ00_00435	Cal6303_3115		Cha6605_1418							PCC7424_3176		Cyan7822_5709														NSP_5590		Npun_F4260	Nos7107_4524	all0466	Nos7524_0776
	11803		Anacy_5303		Ava_2881		IJ00_00440	Cal6303_3116									PCC7424_3175		Cyan7822_5708														NSP_5580		Npun_F4261	Nos7107_4523	all0465	Nos7524_0777
	12330		Anacy_5300		Ava_2884		IJ00_00425	Cal6303_3113									PCC7424_3178		Cyan7822_5711														NSP_5610		Npun_F4258	Nos7107_4526	all0468	Nos7524_0774
	12547		Anacy_5301		Ava_2883		IJ00_00430	Cal6303_3114									PCC7424_3177		Cyan7822_5710														NSP_5600		Npun_F4259	Nos7107_4525	all0467	Nos7524_0775
	12558		Anacy_5304		Ava_2880		IJ00_00445	Cal6303_3117									PCC7424_3181~PCC7424_5120		Cyan7822_5707							GKIL_1005	glr2037						NSP_5570		Npun_F4262	Nos7107_4522	all0464	Nos7524_0778
	15784		Anacy_5297		Ava_2887		IJ00_00410	Cal6303_3110									PCC7424_3182		Cyan7822_5706														NSP_5640		Npun_F4255	Nos7107_4529	all0471	Nos7524_0771
	15788		Anacy_5298		Ava_2886		IJ00_00415	Cal6303_3111									PCC7424_3183		Cyan7822_5705							GKIL_3804	gsl0618				Mic7113_6401		NSP_5630		Npun_F4256	Nos7107_4528	all0470	Nos7524_0772
35	adjacency score		0.8571	0.7143	0.8571	0.4286	0.6	0.8571	0.8571	0.1429	0.8571	1	0.1429	0.1667		0.5714	0.3333		0.4286	0.4286	0.4286	0.8571	0.2857	0				0.8571	0.2857		0.5714	0.2857	1		1	0.7143	0.8571	0.7143	1	0.7143	0.2857
	2654		Anacy_4847	ANA_C12995	Ava_2199	NIES39_L02620	IJ00_14405	Cal6303_4985	Cal7507_4495	Cha6605_2363	Chro_3957	Cri9333_1530	Cyan10605_3412	Cyast_0500		cce_0895	PCC7424_2593		Cyan7822_5467	PCC8801_2026	Cyan8802_2052	Cylst_1346	Dacsa_2582	ECO111_1216		GKIL_4478		Glo7428_1742	PCC7418_1320		Mic7113_6289	MAE_23220	NSP_2310		Npun_F4482	Nos7107_4705	alr4909	Nos7524_2599	Oscil6304_5311	Osc7112_5645	Ple7327_4391
	9962		Anacy_4850	ANA_C11979	Ava_2201	NIES39_L02640	IJ00_14415	Cal6303_4983	Cal7507_4525	Cha6605_4594	Chro_2671	Cri9333_1528	Cyan10605_2338	Cyast_2079		cce_3309			Cyan7822_4952	PCC8801_3199	Cyan8802_2920	Cylst_1348	Dacsa_3540					Glo7428_1933	PCC7418_1101		Mic7113_6291	MAE_36930	NSP_2290		Npun_F4484	Nos7107_4703	alr4911	Nos7524_2602	Oscil6304_5313	Osc7112_5643	Ple7327_4353
	13475		Anacy_4849	ANA_C11978	Ava_2200	NIES39_L02630		Cal6303_4984	Cal7507_4496	Cha6605_4595	Chro_2670	Cri9333_1529	Cyan10605_2337	Cyast_2078		cce_3310	PCC7424_0210		Cyan7822_4953	PCC8801_3200	Cyan8802_2919	Cylst_1347	Dacsa_3539					Glo7428_1932	PCC7418_1102		Mic7113_6290	MAE_36910	NSP_2300		Npun_F4483	Nos7107_4704	asr4910	Nos7524_2601	Oscil6304_5312	Osc7112_5644	Ple7327_4352
	13476		Anacy_4854	ANA_C11981	Ava_2205	NIES39_O03680	IJ00_14420	Cal6303_4982	Cal7507_4530	Cha6605_3603	Chro_2674	Cri9333_1523	Cyan10605_1740	Cyast_0581		cce_2948	PCC7424_0483		Cyan7822_3507	PCC8801_3790	Cyan8802_3841	Cylst_1351	Dacsa_0947					Glo7428_1934	PCC7418_0355		Mic7113_1596	MAE_08460	NSP_2260		Npun_F4487	Nos7107_5323	alr4914	Nos7524_2605	Oscil6304_5317	Osc7112_5639	Ple7327_4475
	13484		Anacy_4858	ANA_C11984	Ava_2209	NIES39_R01410	IJ00_14435	Cal6303_4979	Cal7507_4533	Cha6605_3302	Chro_2678	Cri9333_1513	Cyan10605_2077			cce_0212	PCC7424_4840		Cyan7822_4754	PCC8801_2401	Cyan8802_2458	Cylst_1354	Dacsa_1957	ECO111_p1-203				Glo7428_1937	PCC7418_3024		Mic7113_0951	MAE_59930	NSP_2230		Npun_F4491	Nos7107_5320	alr4917	Nos7524_2608	Oscil6304_5321	Osc7112_5622	Ple7327_3794
	13485		Anacy_4859	ANA_C11985	Ava_2210	NIES39_R01400	IJ00_14735	Cal6303_4978	Cal7507_4535	Cha6605_0784	Chro_2679	Cri9333_1512	Cyan10605_0405	Cyast_1386		cce_0213	PCC7424_4842		Cyan7822_4757	PCC8801_2400	Cyan8802_2457	Cylst_1357	Dacsa_1961					Glo7428_1940	PCC7418_3025		Mic7113_0950	MAE_36760	NSP_2220		Npun_F4493	Nos7107_5317	alr4919	Nos7524_0894	Oscil6304_5322	Osc7112_5620	Ple7327_2451
	13486		Anacy_4861	ANA_C11986	Ava_2211	NIES39_R01240	IJ00_15150	Cal6303_1936	Cal7507_4538	Cha6605_4224	Chro_2680	Cri9333_1510	Cyan10605_0027	Cyast_0357		cce_0214	PCC7424_4844		Cyan7822_4759	PCC8801_2399	Cyan8802_2456	Cylst_1358	Dacsa_2314					Glo7428_1941	PCC7418_1927		Mic7113_0932	MAE_36770	NSP_2190		Npun_F4494	Nos7107_5216	alr4922	Nos7524_2474	Oscil6304_5323	Osc7112_5619	Ple7327_2453
	13750		Anacy_0580	ANA_C12724	Ava_B0313~Ava_1399	NIES39_Q02760		Cal6303_1935	Cal7507_4539	Cha6605_4949	Chro_2681	Cri9333_1509	Cyan10605_1676	Cyast_2519		cce_3304	PCC7424_1219		Cyan7822_2425	PCC8801_0987	Cyan8802_1016	Cylst_4898	Dacsa_0976					Glo7428_1942	PCC7418_1842		Mic7113_0931	MAE_24340	NSP_2180		Npun_F4495	Nos7107_5215	alr4532	Nos7524_2476	Oscil6304_5325	Osc7112_4397	Ple7327_0497
36	adjacency score
	4641
	20328
	25845
	25926
	25927
	25939
	25955
	26007
37	adjacency score
	25322
	25452
	25477
	25494
	25527
	25547
	25577
	25606
38	adjacency score																																									0			0		0		0.1667
	4386																																									A9601_00291			P9301_00291		PMT9312_0030		P9515_00291
	5033																																									A9601_03281			P9301_03291		PMT9312_1818		P9515_03381
	5695																																									A9601_13001			P9301_13071		PMT9312_1227		P9515_12911
	6400																																									A9601_12881			P9301_12951		PMT9312_1926		P9515_12831
	6463																																									A9601_13491			P9301_13591		PMT9312_0692		P9515_01421
	6691																																									A9601_15971			P9301_15811		PMT9312_1951		P9515_15701
	6709																																									A9601_16151			P9301_15971		PMT9312_1958		P9515_04281
39	adjacency score																																									0.3333			0.3333		0.3333
	5706																																									A9601_07481			P9301_07461		PMT9312_1848
	5747																																									A9601_07781			P9301_07781		PMT9312_1858
	6382																																									A9601_12731			P9301_12801		PMT9312_1919
	6395																																									A9601_12841			P9301_12911		PMT9312_1923
	6399																																									A9601_12871			P9301_12941		PMT9312_1925
	6402																																									A9601_12901			P9301_12971		PMT9312_1927
	6704																																									A9601_16091			P9301_15921		PMT9312_1954
40	adjacency score	0	0	0	0	0	0.1667	0	0	0	0	0	0	0	0	0	0	0	0	0	0	0	0		0	0	0	0	0	0	0	0	0	0	0	0	0	0	0	0	0					0		0
	6507	AM1_2216	Anacy_3516	ANA_C11000	Ava_2327	NIES39_O04190	IJ00_13420	Cal6303_4822	Cal7507_0028	Cha6605_1658~Cha6605_0555	Chro_5105	Cri9333_3209	Cyan10605_0953	Cyast_0956	Cyagr_1958	cce_1827	PCC7424_4957	Cyan7425_4864	Cyan7822_4837	PCC8801_4227	Cyan8802_4286	Cylst_5984	Dacsa_2934		GEI7407_1215	GKIL_4482	gll3744	Glo7428_3586	PCC7418_2370	Lepto7376_3003	Mic7113_4875	MAE_36740	NSP_47350	Aazo_0822	Npun_R0453	Nos7107_2276	all5073	Nos7524_4793	Oscil6304_1292	Osc7112_2152	Ple7327_3073					P9303_24401		PMT_1821
	7291	AM1_0108	Anacy_2751	ANA_C13760	Ava_3304	NIES39_E02980	IJ00_15835	Cal6303_0816	Cal7507_2801	Cha6605_2596	Chro_1959	Cri9333_2698	Cyan10605_1830	Cyast_0161	Cyagr_0577	cce_3288	PCC7424_4037	Cyan7425_1612	Cyan7822_1208	PCC8801_0091	Cyan8802_0088	Cylst_3385	Dacsa_0436		GEI7407_1664	GKIL_2117	glr4266	Glo7428_2511	PCC7418_1546	Lepto7376_2784	Mic7113_4023	MAE_46800	NSP_11690	Aazo_1639	Npun_R4925	Nos7107_5364	alr4373	Nos7524_4209	Oscil6304_4660	Osc7112_2885	Ple7327_4030					P9303_14991		PMT_0719
	8502	AM1_1142	Anacy_1004	ANA_C11663	Ava_1661	NIES39_O04340	IJ00_26415	Cal6303_5457	Cal7507_3242	Cha6605_4660	Chro_3435	Cri9333_3627	Cyan10605_1848	Cyast_2811	Cyagr_2868	cce_1388	PCC7424_1162	Cyan7425_5123	Cyan7822_3377	PCC8801_0875	Cyan8802_0901	Cylst_4233	Dacsa_3497		GEI7407_2279	GKIL_3731	gll2271	Glo7428_3926	PCC7418_0448	Lepto7376_2904	Mic7113_5183	MAE_08140	NSP_42090	Aazo_1133	Npun_F5754	Nos7107_3695	alr4044	Nos7524_1307	Oscil6304_2232	Osc7112_2317	Ple7327_0169					P9303_26961		PMT_2026
	8977	AM1_1653	Anacy_4752	ANA_C20523	Ava_0126	NIES39_H00300	IJ00_23205	Cal6303_5581	Cal7507_4247	Cha6605_2518	Chro_0199	Cri9333_1716	Cyan10605_0386	Cyast_2580	Cyagr_1807	cce_2349	PCC7424_4555	Cyan7425_0600	Cyan7822_5265	PCC8801_1201	Cyan8802_1230	Cylst_1432	Dacsa_1993		GEI7407_0779	GKIL_1621	gll3768	Glo7428_0861	PCC7418_2328	Lepto7376_1074	Mic7113_6310	MAE_50590	NSP_47900	Aazo_2072	Npun_F5364	Nos7107_0318	alr2309	Nos7524_3698	Oscil6304_2716	Osc7112_1901	Ple7327_3231~Ple7327_0407					P9303_22991		PMT_1729
	9043	AM1_1748	Anacy_1623	ANA_C20348	Ava_3375	NIES39_A00730	IJ00_21050	Cal6303_4493	Cal7507_1670	Cha6605_2409	Chro_1871	Cri9333_3149	Cyan10605_2183	Cyast_1520	Cyagr_0620	cce_1662	PCC7424_4433	Cyan7425_4479	Cyan7822_4086	PCC8801_1706	Cyan8802_1731	Cylst_3555	Dacsa_1935		GEI7407_0356	GKIL_1084	glr0745	Glo7428_4202	PCC7418_1266	Lepto7376_0955	Mic7113_1078	MAE_08580	NSP_17970	Aazo_2747	Npun_F0054	Nos7107_3622	alr4509	Nos7524_2056	Oscil6304_0904	Osc7112_2926	Ple7327_4357					P9303_15321		PMT_0690
	10136	AM1_3090	Anacy_2826	ANA_C13238	Ava_3437	NIES39_Q02670	IJ00_26220	Cal6303_4356	Cal7507_3350	Cha6605_5331	Chro_0256	Cri9333_2738	Cyan10605_1138	Cyast_0894	Cyagr_1310	cce_1773	PCC7424_0963	Cyan7425_5263	Cyan7822_2075	PCC8801_0364	Cyan8802_0371	Cylst_3714	Dacsa_2047		GEI7407_3399	GKIL_1521	glr2233	Glo7428_3004	PCC7418_0899	Lepto7376_3204	Mic7113_5943	MAE_13020	NSP_30900	Aazo_0689	Npun_R1583	Nos7107_0198	alr3417	Nos7524_3605	Oscil6304_1924	Osc7112_0226	Ple7327_0319					P9303_06081		PMT_1372
	10835	AM1_4546	Anacy_2384~Anacy_1666	ANA_C10235~ANA_C10578	Ava_2679~Ava_0411	NIES39_Q02860~NIES39_O06960	IJ00_17175~IJ00_15865	Cal6303_1051~Cal6303_2954	Cal7507_3927~Cal7507_5809	Cha6605_5240	Chro_4458~Chro_4488	Cri9333_2549~Cri9333_4533~Cri9333_2660	Cyan10605_0666~Cyan10605_1674	Cyast_0072~Cyast_2266	Cyagr_0232~Cyagr_2403~Cyagr_0916	cce_2205~cce_1631	PCC7424_2953~PCC7424_2873	Cyan7425_3856	Cyan7822_3960~Cyan7822_3106	PCC8801_2524~PCC8801_1109	Cyan8802_3582~Cyan8802_1138	Cylst_3936~Cylst_6009	Dacsa_2530		GEI7407_1497~GEI7407_1604	GKIL_1335	gll3479	Glo7428_2733~Glo7428_4074	PCC7418_2917	Lepto7376_3627~Lepto7376_4202	Mic7113_0549~Mic7113_4678~Mic7113_2777	MAE_23350~MAE_03000	NSP_11820~NSP_53520	Aazo_1762~Aazo_3223	Npun_F5111~Npun_R1536	Nos7107_1231~Nos7107_4193	all0187~alr2479	Nos7524_0878~Nos7524_2109	Oscil6304_4250~Oscil6304_4380	Osc7112_1266~Osc7112_6194	Ple7327_3710~Ple7327_2495					P9303_09711~P9303_09781		PMT_1079~PMT_1072
41	adjacency score														0																												0.1667			0		0
	6961														Cyagr_0320																												P9211_17581			P9303_01601		PMT_0124
	8800														Cyagr_0217																												P9211_11001			P9303_09881		PMT_1064
	20338														Cyagr_0253																												P9211_11081			P9303_09771		PMT_1073
	20393														Cyagr_0827																												P9211_05691			P9303_13631		PMT_0843
	20491														Cyagr_1451																												P9211_02451			P9303_04061		PMT_1534
	20599														Cyagr_2214																												P9211_17421			P9303_01871		PMT_0150
	20610														Cyagr_2318																												P9211_00341			P9303_00401		PMT_0040
42	adjacency score	1								1					1								1							1															1
	3631	AM1_2225								Cha6605_2401					Cyagr_1962								Dacsa_2291							Lepto7376_1518															P9301_13111
	9377	AM1_2227								Cha6605_2400					Cyagr_1963								Dacsa_2290							Lepto7376_1519															P9301_13121
	9381	AM1_2228								Cha6605_2399					Cyagr_1964								Dacsa_2289							Lepto7376_1520															P9301_13131
	9383	AM1_2229								Cha6605_2398					Cyagr_1965								Dacsa_2288							Lepto7376_1521															P9301_13141
	9384	AM1_2230								Cha6605_2397					Cyagr_1966								Dacsa_2287							Lepto7376_1522															P9301_13151
	9388	AM1_2232								Cha6605_2396					Cyagr_1967								Dacsa_2286							Lepto7376_1523															P9301_13161
	9401	AM1_2238								Cha6605_2395					Cyagr_1968								Dacsa_2284							Lepto7376_1526															P9301_13171
43	adjacency score	1	1	1	1	1	1	1		1	1		0.8333	0.3333	1	1	1	1		1	1		1		1			1	1	1	1	1	1			1	1	1	1	1	1
	10164	AM1_3198	Anacy_2997	ANA_C20250	Ava_4786	NIES39_M02010	IJ00_10380	Cal6303_0662		Cha6605_5005	Chro_0909		Cyan10605_1528	Cyast_0437	Cyagr_2003	cce_1686	PCC7424_2572	Cyan7425_3542		PCC8801_2762	Cyan8802_3340		Dacsa_0723		GEI7407_3265			Glo7428_3662	PCC7418_0977	Lepto7376_1042	Mic7113_5163	MAE_23760~MAE_23780	NSP_21560			Nos7107_4589	all1843	Nos7524_4975	Oscil6304_4484	Osc7112_3173	Ple7327_3035
	10165	AM1_3199	Anacy_2996	ANA_C20249	Ava_4787	NIES39_M02020~NIES39_M02000	IJ00_10385	Cal6303_0661		Cha6605_5004	Chro_0910		Cyan10605_1409~Cyan10605_1529	Cyast_0438~Cyast_0440	Cyagr_2002	cce_1685~cce_2494	PCC7424_2571	Cyan7425_3543		PCC8801_2761	Cyan8802_3341		Dacsa_0722		GEI7407_3264			Glo7428_3663	PCC7418_0975~PCC7418_0976	Lepto7376_1041~Lepto7376_1040	Mic7113_5164	MAE_23750~MAE_23770~MAE_23790	NSP_21550			Nos7107_4590	all1842	Nos7524_4976	Oscil6304_4485	Osc7112_3174	Ple7327_3036
	10166	AM1_3200	Anacy_2995	ANA_C20248	Ava_4788	NIES39_M02030	IJ00_10390	Cal6303_0660		Cha6605_5003	Chro_0911		Cyan10605_2206	Cyast_0439	Cyagr_2001	cce_1684	PCC7424_2570	Cyan7425_3544		PCC8801_2760	Cyan8802_3342		Dacsa_0721		GEI7407_3263			Glo7428_3664	PCC7418_0974	Lepto7376_1039	Mic7113_5165	MAE_23740	NSP_21540			Nos7107_4591	all1841	Nos7524_4977	Oscil6304_4486	Osc7112_3175	Ple7327_3037
	10167	AM1_3201	Anacy_2994	ANA_C20247	Ava_4789	NIES39_M02040	IJ00_10395	Cal6303_0659		Cha6605_5002	Chro_0912		Cyan10605_2205	Cyast_0088	Cyagr_2000	cce_1683	PCC7424_2569	Cyan7425_3545		PCC8801_2759	Cyan8802_3343		Dacsa_0720		GEI7407_3262			Glo7428_3665	PCC7418_0973	Lepto7376_1038	Mic7113_5166	MAE_23730	NSP_21530			Nos7107_4592	asl1840	Nos7524_4978	Oscil6304_4487	Osc7112_3176	Ple7327_3038
	10168	AM1_3202	Anacy_2993	ANA_C20246		NIES39_M02050	IJ00_10400	Cal6303_0658		Cha6605_5001	Chro_0913		Cyan10605_2204	Cyast_0053	Cyagr_1999	cce_1682	PCC7424_2568	Cyan7425_3546		PCC8801_2758	Cyan8802_3344		Dacsa_0719		GEI7407_3261			Glo7428_3666	PCC7418_0972	Lepto7376_1037	Mic7113_5167	MAE_23720				Nos7107_4593	asl1839	Nos7524_4979	Oscil6304_4488	Osc7112_3177	Ple7327_3039
	10169	AM1_3203	Anacy_2992	ANA_C20245	Ava_4790	NIES39_M02060	IJ00_10405	Cal6303_0657		Cha6605_5000	Chro_0914		Cyan10605_2203	Cyast_1996	Cyagr_1998	cce_1681	PCC7424_2567	Cyan7425_3547		PCC8801_2757	Cyan8802_3345		Dacsa_0718		GEI7407_3260			Glo7428_3667	PCC7418_0971	Lepto7376_1036	Mic7113_5168	MAE_23710	NSP_21520			Nos7107_4594	all1838	Nos7524_4980	Oscil6304_4489	Osc7112_3178	Ple7327_3040
	10170	AM1_3204	Anacy_2991	ANA_C20244	Ava_4791	NIES39_M02070	IJ00_10410	Cal6303_0656		Cha6605_4999	Chro_0915		Cyan10605_2202	Cyast_0978	Cyagr_1997	cce_1680	PCC7424_2566	Cyan7425_3548		PCC8801_2756	Cyan8802_3346		Dacsa_0717		GEI7407_3259			Glo7428_3668	PCC7418_0970	Lepto7376_1035	Mic7113_5169	MAE_23700	NSP_21510			Nos7107_4595	all1837	Nos7524_4981	Oscil6304_4490	Osc7112_3179	Ple7327_3041
44	adjacency score						0.8333					1	1									0.8333			0.8333						1				1			1	0.8333
	10798						IJ00_18265					Cri9333_2217	Cyan10605_0916									Cylst_1970			GEI7407_2149						Mic7113_2561				Npun_R4692			Nos7524_4692	Oscil6304_0055
	13144						IJ00_18275					Cri9333_2215	Cyan10605_0918									Cylst_2010			GEI7407_2147						Mic7113_2559				Npun_R4688			Nos7524_4688	Oscil6304_0053
	15485		Anacy_3066				IJ00_18255					Cri9333_2218	Cyan10605_0915									Cylst_6457~Cylst_1971			GEI7407_2152						Mic7113_2562				Npun_R4693			Nos7524_4693	Oscil6304_0057
	17936						IJ00_18250	Cal6303_4711				Cri9333_2219	Cyan10605_0914									Cylst_1972			GEI7407_2153						Mic7113_2563				Npun_R4694			Nos7524_4694	Oscil6304_0058
	19817						IJ00_13085					Cri9333_2213	Cyan10605_0920									Cylst_2012			GEI7407_2129						Mic7113_2557				Npun_R4686			Nos7524_4680	Oscil6304_0051
	20069						IJ00_18280					Cri9333_2214	Cyan10605_0919									Cylst_2011			GEI7407_2146						Mic7113_2558				Npun_R4687			Nos7524_4687	Oscil6304_0052
	20070						IJ00_18240					Cri9333_2221	Cyan10605_0912									Cylst_1974			GEI7407_2155						Mic7113_2565				Npun_R4696			Nos7524_4696	Oscil6304_4866
45	adjacency score		0.1667	0.1667	0.1667	0.1667	0.1667	0.1667	0.1667	1	0.1667	0.1667	0.1667	0.1667		0.1667	0.1667	0.1667	0.3333	0.1667	0.1667	0.1667			0.1667	0	0.1667	0.1667		0.1667	0.1667	0.1667	0.1667	0.1667	0.1667	0.1667	0.1667	0.1667	0.1667	0.1667	0.1667
	5101		Anacy_2908	ANA_C20135	Ava_3393	NIES39_L05580	IJ00_22460	Cal6303_0910	Cal7507_1979	Cha6605_4520	Chro_4228	Cri9333_2019	Cyan10605_0987	Cyast_0821		cce_1589	PCC7424_3955	Cyan7425_0588	Cyan7822_0241	PCC8801_1088	Cyan8802_1117	Cylst_3777			GEI7407_1633		gll4323	Glo7428_2416		Lepto7376_0752	Mic7113_3285	MAE_05380	NSP_52700	Aazo_1770	Npun_F6171	Nos7107_0329	alr3376	Nos7524_0541	Oscil6304_1858	Osc7112_1920	Ple7327_2373
	8286		Anacy_2649	ANA_C11930	Ava_1814	NIES39_D05270	IJ00_16710	Cal6303_5141	Cal7507_0828	Cha6605_4525	Chro_3358~Chro_5290	Cri9333_2270	Cyan10605_2875	Cyast_1640		cce_2237	PCC7424_0873	Cyan7425_4852	Cyan7822_2816	PCC8801_0960	Cyan8802_0987	Cylst_5120			GEI7407_0857	GKIL_2419	gll4326	Glo7428_1238		Lepto7376_2228	Mic7113_1084	MAE_27460	NSP_9670	Aazo_1178	Npun_R5823	Nos7107_4003	all3879	Nos7524_4852	Oscil6304_5422	Osc7112_4717	Ple7327_2163
	8476		Anacy_5537	ANA_C12716	Ava_1775	NIES39_A07830	IJ00_12645	Cal6303_4503	Cal7507_4780		Chro_1081	Cri9333_1268	Cyan10605_1354	Cyast_0858		cce_3553	PCC7424_3544	Cyan7425_0896	Cyan7822_0741	PCC8801_3590	Cyan8802_2524	Cylst_0180			GEI7407_1040	GKIL_3425	glr0035	Glo7428_4152		Lepto7376_0296	Mic7113_1817	MAE_16860	NSP_28760	Aazo_2350	Npun_R0909	Nos7107_3856	all3922	Nos7524_3922	Oscil6304_4924	Osc7112_4122	Ple7327_4326
	11267	AM1_5526	Anacy_4169	ANA_C13816	Ava_3648	NIES39_Q02300	IJ00_21555	Cal6303_4998	Cal7507_5115		Chro_1738	Cri9333_1769	Cyan10605_0341	Cyast_1116		cce_3228	PCC7424_4068	Cyan7425_2526	Cyan7822_1072	PCC8801_2945	Cyan8802_3151	Cylst_1786			GEI7407_2962	GKIL_0020	glr2945	Glo7428_1370		Lepto7376_2604	Mic7113_4123	MAE_45610	NSP_21240	Aazo_1632	Npun_F4560	Nos7107_2722	all3341	Nos7524_5026	Oscil6304_3596	Osc7112_2223	Ple7327_1820
	13300		Anacy_4128~Anacy_4199	ANA_C11387	Ava_2666~Ava_4571	NIES39_A02960~NIES39_D03950	IJ00_24765	Cal6303_4837	Cal7507_1520~Cal7507_3903	Cha6605_4522	Chro_3346~Chro_2216~Chro_4401	Cri9333_2910~Cri9333_3117	Cyan10605_1924~Cyan10605_0152~Cyan10605_1433	Cyast_0330~Cyast_1537		cce_0536~cce_0537~cce_4355~cce_0308	PCC7424_3400~PCC7424_3399~PCC7424_1210	Cyan7425_0729	Cyan7822_4314~Cyan7822_4315~Cyan7822_4209	PCC8801_3102~PCC8801_3101~PCC8801_2005	Cyan8802_3018~Cyan8802_3019~Cyan8802_2030	Cylst_2307~Cylst_1821			GEI7407_2561	GKIL_0534	gsl3117	Glo7428_0734		Lepto7376_1100~Lepto7376_2169	Mic7113_1004~Mic7113_1789~Mic7113_0438	MAE_39690	NSP_12330~NSP_21980	Aazo_4926~Aazo_0228	Npun_F0704~Npun_F4946	Nos7107_4324~Nos7107_3589	asr0064~asl0639	Nos7524_1501~Nos7524_1851	Oscil6304_4710~Oscil6304_3055	Osc7112_5213	Ple7327_4570~Ple7327_4571~Ple7327_4628
	13469		Anacy_2648~Anacy_4580	ANA_C11929	Ava_1813~Ava_0337	NIES39_D05280	IJ00_16705	Cal6303_5142	Cal7507_0827~Cal7507_1069	Cha6605_4524	Chro_3357~Chro_1067	Cri9333_2271~Cri9333_3511	Cyan10605_2874	Cyast_1641		cce_2236	PCC7424_0874~PCC7424_4955	Cyan7425_4853~Cyan7425_2760	Cyan7822_2815~Cyan7822_1181	PCC8801_0959	Cyan8802_0986	Cylst_5121~Cylst_3347			GEI7407_0858	GKIL_1126	gll4127	Glo7428_1237~Glo7428_1456		Lepto7376_2227	Mic7113_1083~Mic7113_5772	MAE_27450~MAE_29150	NSP_9660	Aazo_1177	Npun_R5824~Npun_F1821~Npun_R0196	Nos7107_4002~Nos7107_5065	all3880~all0571	Nos7524_4853~Nos7524_0356	Oscil6304_5421	Osc7112_4718~Osc7112_1524	Ple7327_2164~Ple7327_0189
	13566		Anacy_0717	ANA_C12142	Ava_2273	NIES39_K04020	IJ00_25790	Cal6303_4803	Cal7507_5398	Cha6605_4523	Chro_5384	Cri9333_0830	Cyan10605_0853	Cyast_2086		cce_2552	PCC7424_3232	Cyan7425_3854	Cyan7822_0744	PCC8801_2742	Cyan8802_3360	Cylst_2757			GEI7407_1727	GKIL_1230	glr1758	Glo7428_0907		Lepto7376_0934	Mic7113_4989	MAE_40150	NSP_18770	Aazo_4047	Npun_F2429	Nos7107_0975	alr4995	Nos7524_2965	Oscil6304_0740	Osc7112_2263	Ple7327_1245
46	adjacency score															0	0		0	0	0
	21703															cce_4513	PCC7424_5533		Cyan7822_4168	PCC8801_1122	Cyan8802_1151
	21712															cce_3966	PCC7424_1661		Cyan7822_1938	PCC8801_0193	Cyan8802_0188
	21750															cce_3377	PCC7424_5020		Cyan7822_2311	PCC8801_1417	Cyan8802_1446
	21760															cce_3930	PCC7424_2043		Cyan7822_2434	PCC8801_1031	Cyan8802_1060
	21816															cce_1930	PCC7424_4558		Cyan7822_3186	PCC8801_1175	Cyan8802_1202
	21965															cce_2702	PCC7424_0986		Cyan7822_4549	PCC8801_3319	Cyan8802_2798
	22287															cce_5259	PCC7424_5598~PCC7424_5618		Cyan7822_6659	PCC8801_4559	Cyan8802_4603
47	adjacency score
	4902
	25411
	25416
	25524
	25528
	25532
	25533
48	adjacency score														0																											0	0	0	0		0		0
	2418														Cyagr_0215																											A9601_10711		P9215_11011	P9301_10711		PMT9312_0996		P9515_10691
	4633														Cyagr_1538																											A9601_00861	P9211_00821	P9215_00861	P9301_00851		PMT9312_0076		P9515_00831
	4932														Cyagr_1902																											A9601_02581	P9211_02601	P9215_02591	P9301_02591		PMT9312_0239		P9515_02691
	5277														Cyagr_0858																											A9601_04791~A9601_13071	P9211_14421	P9215_13361	P9301_04481~P9301_13211		PMT9312_0424~PMT9312_1231		P9515_08881
	5896														Cyagr_0633																											A9601_09001	P9211_06781	P9215_09301	P9301_08981		PMT9312_0841
	6269														Cyagr_0303																											A9601_11841		P9215_12141	P9301_11851		PMT9312_1089		P9515_11681
49	adjacency score	0	0	0	0	0	0	0	0	0	0	0	0	0		0	0	0	0	0	0	0	0		0	0	0	0	0		0	0	0	0	0	0	0	0	0	0	0
	3812	AM1_3442	Anacy_2820	ANA_C13244	Ava_3431	NIES39_Q02610	IJ00_26195	Cal6303_3048	Cal7507_3344	Cha6605_5339	Chro_0262	Cri9333_2732	Cyan10605_2140	Cyast_2432		cce_1053	PCC7424_1395	Cyan7425_0555	Cyan7822_4629	PCC8801_3383	Cyan8802_2730	Cylst_3720	Dacsa_1562		GEI7407_3405	GKIL_1113~GKIL_0643	glr4246~glr2521	Glo7428_3010	PCC7418_2494		Mic7113_5937	MAE_44430	NSP_30850	Aazo_0683	Npun_R1589	Nos7107_0204	alr3411	Nos7524_3611	Oscil6304_1931	Osc7112_0841	Ple7327_1750
	7730		Anacy_1699	ANA_C11850	Ava_4264	NIES39_O01810	IJ00_01265	Cal6303_4563	Cal7507_3761	Cha6605_3489	Chro_0464	Cri9333_2146	Cyan10605_2099	Cyast_1485		cce_2225	PCC7424_3248	Cyan7425_0802	Cyan7822_2283	PCC8801_2503	Cyan8802_3603	Cylst_4422	Dacsa_0636		GEI7407_0037	GKIL_0134	glr3073	Glo7428_4020	PCC7418_1271		Mic7113_2977	MAE_41400	NSP_6790	Aazo_5099	Npun_R3741	Nos7107_2732	alr1850	Nos7524_2031	Oscil6304_4532	Osc7112_5768	Ple7327_2870
	8325		Anacy_0242	ANA_C20010	Ava_3870	NIES39_R00740	IJ00_21020	Cal6303_3187	Cal7507_2227	Cha6605_3314	Chro_1447	Cri9333_1182	Cyan10605_2062	Cyast_0033		cce_2608	PCC7424_3987	Cyan7425_3400	Cyan7822_5400	PCC8801_0677	Cyan8802_0696	Cylst_5549	Dacsa_0163		GEI7407_2753	GKIL_3312	glr3254	Glo7428_4466	PCC7418_1480		Mic7113_5172		NSP_29900		Npun_F5704	Nos7107_4990	alr3172	Nos7524_5445	Oscil6304_1015	Osc7112_2333	Ple7327_0935
	9870		Anacy_4783	ANA_C11276	Ava_1703	NIES39_L02020	IJ00_07545	Cal6303_1450	Cal7507_2584	Cha6605_3726	Chro_4137	Cri9333_1845	Cyan10605_0630	Cyast_1260		cce_2382	PCC7424_3263	Cyan7425_4716	Cyan7822_5492	PCC8801_1763	Cyan8802_1791	Cylst_2670	Dacsa_3427		GEI7407_0448	GKIL_2640	gll3924	Glo7428_0044	PCC7418_0731		Mic7113_1887	MAE_32250	NSP_44780	Aazo_4298	Npun_R0282	Nos7107_0613	alr3994	Nos7524_4767	Oscil6304_5633	Osc7112_5025	Ple7327_0883
	10291	AM1_3339	Anacy_1021	ANA_C11653	Ava_1671	NIES39_C02120	IJ00_27335	Cal6303_1746	Cal7507_4554	Cha6605_2351	Chro_0759	Cri9333_3616		Cyast_0418		cce_2942	PCC7424_2655	Cyan7425_0830	Cyan7822_2785	PCC8801_3822	Cyan8802_3872	Cylst_4218	Dacsa_0939		GEI7407_0880	GKIL_1782	gsl4024	Glo7428_4668	PCC7418_3694		Mic7113_5220	MAE_06600	NSP_50480	Aazo_1084	Npun_F0584	Nos7107_2757	asl4034	Nos7524_1316	Oscil6304_0999	Osc7112_5658	Ple7327_3065
	13470		Anacy_2335	ANA_C11937	Ava_0202	NIES39_A07290	IJ00_23150	Cal6303_3961	Cal7507_4288	Cha6605_4545	Chro_0022	Cri9333_4055	Cyan10605_2634	Cyast_0521		cce_4656	PCC7424_0760	Cyan7425_4063	Cyan7822_5225	PCC8801_0558	Cyan8802_0575	Cylst_6047	Dacsa_2489		GEI7407_2275	GKIL_1913	gll2444	Glo7428_4490	PCC7418_3581		Mic7113_2004	MAE_17370	NSP_590	Aazo_4785	Npun_R0500	Nos7107_5119	all2384	Nos7524_4589	Oscil6304_1421	Osc7112_1471	Ple7327_1984
50	adjacency score	0				0.2																								0		0
	1209	AM1_3185				NIES39_L05310																								Lepto7376_3905		MAE_40270
	1223	AM1_4191				NIES39_D02400																								Lepto7376_3938		MAE_20420
	1247	AM1_3700				NIES39_G00140																								Lepto7376_4142		MAE_07420
	1275	AM1_4862				NIES39_C03830																								Lepto7376_2565		MAE_09510
	1305	AM1_4204				NIES39_D02350																								Lepto7376_0772		MAE_51740
	4040	AM1_0129				NIES39_J04720																								Lepto7376_3772		MAE_31410
51	adjacency score																																									0.2		0.2	0.2		0.2		0
	5056																																									A9601_03411		P9215_03421	P9301_03421		PMT9312_0323		P9515_03491
	5149																																									A9601_03751		P9215_03741	P9301_03741		PMT9312_0348		P9515_03771
	5265																																									A9601_04681		P9215_04941	P9301_04371		PMT9312_0413		P9515_04781
	5708																																									A9601_07491		P9215_07831	P9301_07471		PMT9312_0699		P9515_12841
	5717																																									A9601_07541		P9215_07881	P9301_07521		PMT9312_0703		P9515_08831
	6129																																									A9601_10641		P9215_10941	P9301_10641		PMT9312_0990		P9515_10621
52	adjacency score	0	0.2	0	0.2	0	0.2	0	0.2	0	0	0.2	0	0	0.6	0	0.2	0	0.2	0	0	0.2	0.2	0.5	0.2	0	0	0	0.2	0.2	0.2	0	0.2	0	0.2	0.2	0.2	0.2	0	0.4	0.2
	7026	AM1_5516	Anacy_0256	ANA_C10286	Ava_1830	NIES39_O05190	IJ00_03100	Cal6303_4158	Cal7507_5594	Cha6605_0464	Chro_5424	Cri9333_2924	Cyan10605_2069	Cyast_2006	Cyagr_2571	cce_1902	PCC7424_3369	Cyan7425_0881	Cyan7822_4235	PCC8801_1769	Cyan8802_1797	Cylst_0702	Dacsa_2272	ECO111_0842	GEI7407_1240	GKIL_1260	gll3024	Glo7428_0748	PCC7418_3668	Lepto7376_2742	Mic7113_5122	MAE_04640	NSP_19370		Npun_F1719	Nos7107_0300	all3865	Nos7524_4398	Oscil6304_2525	Osc7112_1831	Ple7327_1686
	7292	AM1_0112	Anacy_3828	ANA_C13392	Ava_3399	NIES39_C03220	IJ00_22705	Cal6303_4551	Cal7507_3641	Cha6605_3694	Chro_2531	Cri9333_3734	Cyan10605_0043	Cyast_0293	Cyagr_2463	cce_3681	PCC7424_0979	Cyan7425_1164	Cyan7822_4559	PCC8801_3482	Cyan8802_2634	Cylst_3162	Dacsa_3063	ECO111_0844	GEI7407_3216	GKIL_0363	gll3378	Glo7428_1919	PCC7418_3723	Lepto7376_1785	Mic7113_1155	MAE_61560	NSP_14670		Npun_R0656	Nos7107_4133	alr3382	Nos7524_2250	Oscil6304_2985	Osc7112_0542	Ple7327_2358
	8729	AM1_1382	Anacy_5221	ANA_C11609	Ava_2380	NIES39_D04260	IJ00_11770	Cal6303_0002	Cal7507_3416	Cha6605_5146	Chro_2090	Cri9333_3788	Cyan10605_2266	Cyast_0859	Cyagr_2464	cce_4198	PCC7424_2233	Cyan7425_0906	Cyan7822_4124	PCC8801_3584	Cyan8802_2530	Cylst_6144	Dacsa_0734	ECO111_0895	GEI7407_3559	GKIL_2838	glr3739	Glo7428_2767	PCC7418_1561	Lepto7376_1289	Mic7113_2396	MAE_60400	NSP_34980	Aazo_5170	Npun_F4944	Nos7107_0242	all5136	Nos7524_2370	Oscil6304_4656	Osc7112_5679	Ple7327_1992
	10079	AM1_2987	Anacy_1489	ANA_C13775	Ava_4544	NIES39_C04890	IJ00_19215	Cal6303_1031	Cal7507_2113	Cha6605_2923	Chro_3574	Cri9333_3674	Cyan10605_3269	Cyast_0892	Cyagr_2444	cce_1214	PCC7424_3462	Cyan7425_4566	Cyan7822_1296	PCC8801_2463	Cyan8802_3646	Cylst_3619	Dacsa_3248	ECO111_2942~ECO111_4955	GEI7407_0756	GKIL_4193	glr1571	Glo7428_1965	PCC7418_2411	Lepto7376_0780	Mic7113_0126	MAE_53960	NSP_24350		Npun_R1526	Nos7107_2250	alr0612	Nos7524_4338	Oscil6304_5995	Osc7112_5685	Ple7327_3842
	10135	AM1_3089	Anacy_3565	ANA_C11819	Ava_4754	NIES39_O06400	IJ00_05390	Cal6303_3486	Cal7507_3899	Cha6605_3197	Chro_5473	Cri9333_1028	Cyan10605_1835	Cyast_0538	Cyagr_2466	cce_0706	PCC7424_2740	Cyan7425_0547	Cyan7822_0832	PCC8801_0772	Cyan8802_0799	Cylst_0863	Dacsa_0571	ECO111_0846	GEI7407_1827	GKIL_3463	glr4367	Glo7428_2441	PCC7418_0952	Lepto7376_2741	Mic7113_0259	MAE_08220	NSP_43400	Aazo_2171	Npun_R4079	Nos7107_2851	all1638	Nos7524_3319	Oscil6304_3733	Osc7112_2025	Ple7327_2221
	10767	AM1_4384	Anacy_1487	ANA_C11441	Ava_4546	NIES39_Q01150	IJ00_19205	Cal6303_1261	Cal7507_2115	Cha6605_2327	Chro_4438	Cri9333_3672	Cyan10605_3247	Cyast_1261	Cyagr_2569	cce_4347	PCC7424_3464	Cyan7425_3581	Cyan7822_1298	PCC8801_4057	Cyan8802_4096	Cylst_3617	Dacsa_3245		GEI7407_0758	GKIL_1142	glr0588	Glo7428_1949	PCC7418_2410	Lepto7376_4603	Mic7113_0124	MAE_55270	NSP_24320		Npun_R1524	Nos7107_2248	alr0614	Nos7524_4336	Oscil6304_4257	Osc7112_1832	Ple7327_3843
53	adjacency score		1				1	1	1								0													1					1		1	1
	7554		Anacy_0204				IJ00_10740	Cal6303_0419	Cal7507_3199																					Lepto7376_0623					Npun_F1403		all3325	Nos7524_1276
	7559		Anacy_0200				IJ00_10730	Cal6303_0421	Cal7507_3203																					Lepto7376_0627					Npun_F1406		all3323	Nos7524_1272
	7562	AM1_5908	Anacy_0203				IJ00_10735	Cal6303_0420	Cal7507_3200								PCC7424_1743													Lepto7376_0624					Npun_F1404		all3324	Nos7524_1275	Oscil6304_1084
	11420		Anacy_0196				IJ00_10715	Cal6303_0424	Cal7507_3207															ECO111_0236~ECO111_0596~ECO111_1848						Lepto7376_0631					Npun_F1410		all3320	Nos7524_1268
	11770		Anacy_0195				IJ00_10705	Cal6303_0426	Cal7507_3208								PCC7424_1726													Lepto7376_0632					Npun_F1411		all3318	Nos7524_1267
	14999		Anacy_0198				IJ00_10720	Cal6303_0423	Cal7507_3205																					Lepto7376_0629					Npun_F1408		all3321	Nos7524_1270
54	adjacency score																1	1						1
	2192																PCC7424_2438	Cyan7425_4095						ECO111_3485
	7626																PCC7424_2444	Cyan7425_4088						ECO111_3479
	17064																PCC7424_2445	Cyan7425_4087						ECO111_3478
	17065																PCC7424_2443	Cyan7425_4089						ECO111_3480
	17066																PCC7424_2442	Cyan7425_4090						ECO111_3481
	17067																PCC7424_2441	Cyan7425_4091						ECO111_3482
55	adjacency score	1	1	1	1	1					0.8		0.8		1	0.8	0.8	0.8	0.8	0.8	0.8			1	1				0.8		1	0.4	1	1		0.8	1	0.8	1	1	0.8
	6433	AM1_D0177	Anacy_4256	ANA_C11899	Ava_4654	NIES39_L04060					Chro_1156		Cyan10605_3469		Cyagr_3403	cce_2318	PCC7424_4166	Cyan7425_4052	Cyan7822_3471	PCC8801_0098	Cyan8802_0095			ECO111_3032	GEI7407_1933				PCC7418_3037		Mic7113_3064	MAE_01090	NSP_28030			Nos7107_2364	alr0752	Nos7524_1727	Oscil6304_5910	Osc7112_1438	Ple7327_0798~Ple7327_2680
	12385	AM1_D0176	Anacy_4257	ANA_C11900	Ava_4653	NIES39_L04070					Chro_1157		Cyan10605_3468		Cyagr_3401	cce_2319	PCC7424_4167	Cyan7425_4053	Cyan7822_3472	PCC8801_0099	Cyan8802_0096			ECO111_3033	GEI7407_1934				PCC7418_3038		Mic7113_3063	MAE_01080	NSP_28020	Aazo_4260		Nos7107_2365	alr0751	Nos7524_1726	Oscil6304_5909	Osc7112_1437	Ple7327_2679
	12387	AM1_D0182	Anacy_4255	ANA_C11898	Ava_4657	NIES39_L04040					Chro_1155		Cyan10605_3471		Cyagr_3404	cce_2317	PCC7424_4164	Cyan7425_4051	Cyan7822_3468	PCC8801_0097	Cyan8802_0094			ECO111_3031	GEI7407_1932				PCC7418_3036		Mic7113_3065	MAE_57970	NSP_28040	Aazo_4258		Nos7107_2363	alr0762	Nos7524_1728	Oscil6304_5911	Osc7112_1439	Ple7327_0021~Ple7327_2682
	12388	AM1_D0183	Anacy_4253	ANA_C11897	Ava_4659	NIES39_L04030					Chro_1832		Cyan10605_3472		Cyagr_3405	cce_2316	PCC7424_4163	Cyan7425_4046	Cyan7822_3467	PCC8801_0096	Cyan8802_0093				GEI7407_1931				PCC7418_3035		Mic7113_3066	MAE_57940	NSP_28050	Aazo_4256		Nos7107_2361	alr0764	Nos7524_1730	Oscil6304_5912	Osc7112_1440	Ple7327_2684
	12392	AM1_D0187	Anacy_4251	ANA_C11895	Ava_4661	NIES39_L04020					Chro_1833		Cyan10605_3475		Cyagr_3406	cce_2315	PCC7424_4160	Cyan7425_4043	Cyan7822_3465	PCC8801_0095	Cyan8802_0092				GEI7407_1930				PCC7418_3034		Mic7113_3067	MAE_14210	NSP_28060			Nos7107_2359	alr0766	Nos7524_1733	Oscil6304_5913	Osc7112_1441	Ple7327_2685
	12397	AM1_D0194	Anacy_4248	ANA_C11892	Ava_4665	NIES39_L03980			Cal7507_4924		Chro_1834		Cyan10605_2880		Cyagr_3407	cce_4408	PCC7424_4493	Cyan7425_5168	Cyan7822_0210	PCC8801_0013	Cyan8802_0011	Cylst_1837			GEI7407_1929				PCC7418_1277		Mic7113_3068	MAE_02970	NSP_28070	Aazo_4247		Nos7107_5019	all0770	Nos7524_1949	Oscil6304_5917	Osc7112_1442	Ple7327_1402
56	adjacency score																									0	0
	8774																									GKIL_1236	glr2436
	17002																									GKIL_1482	gll1583
	17008																									GKIL_3287	gll3545
	17021																									GKIL_2523	gll0131
	17216																									GKIL_1683	glr4376
	17266																									GKIL_0834	gll0506
57	adjacency score	0	0	0	0	0	0	0	0	0	0	0	0	0	0	0	0	0	0	0	0	0	0	0	0	0.25	0.25	0	0	0	0	0	0		0	0	0	0	0	0	0					0		0
	7945	AM1_0550	Anacy_2016	ANA_C11369	Ava_4857	NIES39_A08330	IJ00_11870	Cal6303_4714	Cal7507_0570	Cha6605_5181	Chro_2997	Cri9333_2709	Cyan10605_2219	Cyast_1728	Cyagr_1544	cce_4414	PCC7424_3083	Cyan7425_2007	Cyan7822_1165	PCC8801_2868	Cyan8802_3228	Cylst_6122	Dacsa_2816	ECO111_0475	GEI7407_3255	GKIL_0050	gll3273	Glo7428_4350	PCC7418_0934	Lepto7376_2978	Mic7113_3575	MAE_23940	NSP_37350		Npun_F2565	Nos7107_4483	all3087	Nos7524_0613	Oscil6304_4613	Osc7112_1373	Ple7327_1216					P9303_02971		PMT_2765
	8723	AM1_1360	Anacy_4432	ANA_C10391	Ava_0816	NIES39_A04350	IJ00_04215	Cal6303_4953	Cal7507_5074	Cha6605_0529	Chro_4029	Cri9333_0144	Cyan10605_0369	Cyast_1366	Cyagr_1493	cce_4061	PCC7424_4315	Cyan7425_1108	Cyan7822_3556	PCC8801_2915	Cyan8802_3181	Cylst_1859	Dacsa_0502	ECO111_4592	GEI7407_3170	GKIL_1640	glr0476	Glo7428_4145	PCC7418_2038	Lepto7376_3048	Mic7113_1460	MAE_17440	NSP_5270		Npun_R2515	Nos7107_4331	alr4088	Nos7524_0677	Oscil6304_0325	Osc7112_1802	Ple7327_0026					P9303_03131		PMT_1598~PMT_1597
	9346	AM1_2156	Anacy_0507	ANA_C12401	Ava_2712	NIES39_E02890	IJ00_18675	Cal6303_4634	Cal7507_2381	Cha6605_0808	Chro_2255	Cri9333_3517	Cyan10605_0125	Cyast_0479	Cyagr_2871	cce_1479	PCC7424_4088	Cyan7425_2758	Cyan7822_2116	PCC8801_1376	Cyan8802_1407	Cylst_4145	Dacsa_1100	ECO111_3087	GEI7407_0054	GKIL_1224	gll1752	Glo7428_1193	PCC7418_0434	Lepto7376_0089	Mic7113_3892	MAE_04930	NSP_39550		Npun_R5628	Nos7107_4384	alr0221	Nos7524_3722	Oscil6304_2989	Osc7112_2265	Ple7327_3290					P9303_26931		PMT_2023
	9500	AM1_2345	Anacy_3651	ANA_C12044	Ava_0976	NIES39_C01810	IJ00_20655	Cal6303_3723	Cal7507_0475	Cha6605_0337	Chro_2944	Cri9333_1228	Cyan10605_0108	Cyast_2810	Cyagr_1631	cce_0587	PCC7424_3746	Cyan7425_5199	Cyan7822_5022	PCC8801_0531	Cyan8802_0548	Cylst_4082	Dacsa_2302	ECO111_4222	GEI7407_3846	GKIL_1625	glr3764	Glo7428_2584	PCC7418_0214	Lepto7376_0332	Mic7113_1801	MAE_51320	NSP_38470		Npun_F0271	Nos7107_3746	alr2926	Nos7524_0383	Oscil6304_3192	Osc7112_5652	Ple7327_0538					P9303_22211		PMT_1673
	10877	AM1_4662	Anacy_4832	ANA_C12577	Ava_3792	NIES39_O06670	IJ00_20965	Cal6303_2176	Cal7507_2266	Cha6605_4743	Chro_0028	Cri9333_1248	Cyan10605_1350	Cyast_0933	Cyagr_1617	cce_3024	PCC7424_3307	Cyan7425_1610	Cyan7822_1527	PCC8801_0638	Cyan8802_0660	Cylst_0139	Dacsa_1124	ECO111_4105_pseudo~ECO111_4106_pseudo	GEI7407_1656	GKIL_1233	gll1761	Glo7428_3340	PCC7418_2334	Lepto7376_0720	Mic7113_4250	MAE_02780	NSP_80		Npun_R2301	Nos7107_2925	all1325	Nos7524_2575	Oscil6304_2011	Osc7112_3063	Ple7327_3907			P9215_12681		P9303_22061		PMT_1661
58	adjacency score		0	0	0.25		0.25	0.25	0.25	0.25	0.25	0.25	0.25	0		0	0.25		0.25	0	0	0.25	0		0			0.25	0	0	0.25	0.25	0.25	0	0.25	0.5	0.25	0.25	0		0
	3059		Anacy_1658	ANA_C10178	Ava_4674		IJ00_21085	Cal6303_4764	Cal7507_3970	Cha6605_5242	Chro_4073	Cri9333_4536	Cyan10605_3067	Cyast_1412		cce_0788	PCC7424_3945		Cyan7822_0534	PCC8801_0578	Cyan8802_0595	Cylst_6004	Dacsa_2617		GEI7407_1296			Glo7428_2728	PCC7418_1495	Lepto7376_4042	Mic7113_1209	MAE_17200	NSP_1420	Aazo_3228	Npun_R1540	Nos7107_4188	all0781	Nos7524_2351	Oscil6304_4248		Ple7327_1139
	3519		Anacy_3650	ANA_C12043	Ava_0975	NIES39_D03810	IJ00_20650	Cal6303_3724	Cal7507_0476	Cha6605_0331	Chro_2039	Cri9333_2035	Cyan10605_3065	Cyast_2871		cce_1646	PCC7424_3224		Cyan7822_0779	PCC8801_1170	Cyan8802_1197	Cylst_4081	Dacsa_1826		GEI7407_0189			Glo7428_2585	PCC7418_3726	Lepto7376_1486	Mic7113_3857~Mic7113_2428	MAE_30230	NSP_38490	Aazo_0741	Npun_F0272	Nos7107_3747	alr2927	Nos7524_0382	Oscil6304_0441		Ple7327_3384
	6019		Anacy_2090		Ava_0576		IJ00_18475	Cal6303_1808	Cal7507_3127	Cha6605_5343	Chro_4172	Cri9333_3268	Cyan10605_3294	Cyast_2583		cce_3751	PCC7424_3756		Cyan7822_5011	PCC8801_4306	Cyan8802_4367	Cylst_3360	Dacsa_3080		GEI7407_3019			Glo7428_2189	PCC7418_0763	Lepto7376_2799	Mic7113_0731	MAE_39050	NSP_32970	Aazo_0356	Npun_F4880	Nos7107_3754	alr1260	Nos7524_3332	Oscil6304_0308		Ple7327_3664
	12889		Anacy_5262	ANA_C10406	Ava_4285		IJ00_07950	Cal6303_1413	Cal7507_5229	Cha6605_0088	Chro_5104	Cri9333_1457	Cyan10605_0577	Cyast_2232		cce_0407	PCC7424_1559		Cyan7822_5137	PCC8801_3108	Cyan8802_3012	Cylst_1298	Dacsa_1292					Glo7428_3688	PCC7418_0913	Lepto7376_3855	Mic7113_0584	MAE_56370	NSP_31360	Aazo_0514	Npun_R3559	Nos7107_1922	alr2717	Nos7524_2857			Ple7327_4081
	12920		Anacy_4537	ANA_C10513	Ava_4286		IJ00_07945	Cal6303_1415	Cal7507_5227	Cha6605_0086	Chro_5102	Cri9333_1458	Cyan10605_0532	Cyast_1515		cce_2026	PCC7424_1558		Cyan7822_5138	PCC8801_2123	Cyan8802_2170	Cylst_1302	Dacsa_1658					Glo7428_3687	PCC7418_0526	Lepto7376_3976	Mic7113_0585	MAE_56360	NSP_31380	Aazo_4133	Npun_R3558	Nos7107_1920	alr2718	Nos7524_2858			Ple7327_2447
59	adjacency score		1		1						0.75								1			1				1		1						1			1			1
	7589		Anacy_5887		Ava_C0069						Chro_5901								Cyan7822_6339			Cylst_6377				GKIL_1750		Glo7428_5177									alr7561			Osc7112_6428
	14955		Anacy_5888		Ava_C0068						Chro_5900								Cyan7822_6340			Cylst_6376				GKIL_1749		Glo7428_5178						Aazo_5296			alr7560			Osc7112_6429
	14956		Anacy_5890		Ava_C0066						Chro_5868								Cyan7822_6342			Cylst_6374				GKIL_1747		Glo7428_5180						Aazo_5298			alr7558			Osc7112_6431
	14957		Anacy_5891		Ava_C0065						Chro_5867								Cyan7822_6343			Cylst_6373				GKIL_1744		Glo7428_5181						Aazo_5299			alr7557			Osc7112_6433~Osc7112_6432
	15971		Anacy_5889		Ava_C0067						Chro_5869								Cyan7822_6341			Cylst_6375				GKIL_1748		Glo7428_5179									alr7559			Osc7112_6430
60	adjacency score
	317
	1633
	16998
	17038
	17086
61	adjacency score	1								1	1						1		1												1										1
	948	AM1_1104								Cha6605_4890	Chro_2538						PCC7424_1959		Cyan7822_2029																						Ple7327_1189
	2914	AM1_1105								Cha6605_4887	Chro_2537						PCC7424_1958		Cyan7822_2030												Mic7113_5082										Ple7327_1190
	3743	AM1_1103								Cha6605_4891	Chro_2539						PCC7424_1960		Cyan7822_2028												Mic7113_5080										Ple7327_1186
	8491	AM1_1101								Cha6605_4892	Chro_2540						PCC7424_1961		Cyan7822_2027												Mic7113_5079										Ple7327_1185
	8494	AM1_1106								Cha6605_4886	Chro_2536						PCC7424_1957		Cyan7822_2031												Mic7113_5083										Ple7327_1191
62	adjacency score																																										0			0		0
	5720																																										P9211_00631			P9303_17161		PMT_0544
	5865																																										P9211_06161			P9303_17851		PMT_0485
	30138																																										P9211_06511			P9303_05931		PMT_2680
	30157																																										P9211_08321			P9303_11821		PMT_2526~PMT_2527~PMT_2529
	30174																																										P9211_11951			P9303_13661		PMT_0842
63	adjacency score	0	0	0	0	0	0	0	0	0	0	0	0	0	0	0	0	0	0	0	0	0	0		0	0	0	0	0	0	0	0	0	0	0	0	0	0	0.25	0	0
	29	AM1_1722	Anacy_2010	ANA_C11688	Ava_0809	NIES39_C03200	IJ00_11775	Cal6303_4148	Cal7507_0567	Cha6605_3224	Chro_0056	Cri9333_2862	Cyan10605_1622	Cyast_0199	Cyagr_1569	cce_0153	PCC7424_3108	Cyan7425_2328	Cyan7822_5344	PCC8801_0682	Cyan8802_0709	Cylst_6116	Dacsa_1245		GEI7407_1583	GKIL_3636	gll1352	Glo7428_4352	PCC7418_2213	Lepto7376_3345	Mic7113_3564	MAE_04070	NSP_46100	Aazo_4818	Npun_R1622	Nos7107_4486	alr4095	Nos7524_0618	Oscil6304_3985	Osc7112_2338	Ple7327_0733
	6551	AM1_2635	Anacy_2653	ANA_C13716	Ava_1817	NIES39_A04300	IJ00_12840	Cal6303_5137	Cal7507_0831	Cha6605_0745	Chro_0208	Cri9333_4150	Cyan10605_1888	Cyast_0599	Cyagr_0219	cce_4268	PCC7424_3428	Cyan7425_5243	Cyan7822_0101	PCC8801_2154	Cyan8802_2216	Cylst_5116	Dacsa_1062		GEI7407_2462	GKIL_3459	gll4362	Glo7428_1241	PCC7418_1457	Lepto7376_1171	Mic7113_3950	MAE_55350	NSP_9710	Aazo_1181	Npun_R5819	Nos7107_4007	all3876	Nos7524_4601	Oscil6304_0283	Osc7112_0616	Ple7327_2211
	7056	AM1_0920	Anacy_5356	ANA_C20238	Ava_4952	NIES39_D00300	IJ00_02780	Cal6303_1872	Cal7507_0777	Cha6605_2826	Chro_1312	Cri9333_1684	Cyan10605_2210	Cyast_1722	Cyagr_0723	cce_2446	PCC7424_0595	Cyan7425_5014	Cyan7822_1715	PCC8801_4028	Cyan8802_4066	Cylst_1257	Dacsa_3134		GEI7407_2878	GKIL_2783	gll2062	Glo7428_0164	PCC7418_3257	Lepto7376_3290	Mic7113_5324	MAE_17060	NSP_32720	Aazo_2960	Npun_R0769	Nos7107_0117	alr3293	Nos7524_3388	Oscil6304_5137	Osc7112_5776	Ple7327_3277
	8323	AM1_0839	Anacy_3731	ANA_C11358	Ava_0339	NIES39_L03210	IJ00_19080	Cal6303_4761	Cal7507_1900	Cha6605_3693	Chro_4107	Cri9333_2122	Cyan10605_1744	Cyast_2612	Cyagr_2013	cce_0971	PCC7424_3341	Cyan7425_3200	Cyan7822_1154	PCC8801_2288	Cyan8802_2339	Cylst_4049	Dacsa_1684		GEI7407_1482	GKIL_3980	glr0935	Glo7428_1342	PCC7418_2702	Lepto7376_4332	Mic7113_0945	MAE_01950	NSP_38810	Aazo_3612	Npun_F4770	Nos7107_0471	all0569	Nos7524_2303	Oscil6304_0644	Osc7112_4417	Ple7327_2636
	10747	AM1_4338	Anacy_2710	ANA_C20754	Ava_0664	NIES39_C02980	IJ00_22055	Cal6303_4507	Cal7507_3004	Cha6605_4919	Chro_2043	Cri9333_1242	Cyan10605_3460	Cyast_0235	Cyagr_3295	cce_2273	PCC7424_5211	Cyan7425_0812	Cyan7822_1085	PCC8801_2541	Cyan8802_3565	Cylst_3583	Dacsa_1741		GEI7407_3368	GKIL_0338	glr3673	Glo7428_2384	PCC7418_0404	Lepto7376_4246	Mic7113_6125	MAE_17670	NSP_15130	Aazo_2809	Npun_F2759	Nos7107_1988	all1701	Nos7524_2333	Oscil6304_3994	Osc7112_0745	Ple7327_0717
64	adjacency score	0.5		1	0.75		0.3333		0.75	0.25	0.3333	0.75						0.25				1			0.75	0.75					0.75				0.25	1	0.75	0.5	1		1
	8819	AM1_1452		ANA_C11166	Ava_4809		IJ00_27545		Cal7507_4183	Cha6605_4209		Cri9333_2426						Cyan7425_0824				Cylst_3955			GEI7407_0272	GKIL_3188					Mic7113_2506				Npun_F4115	Nos7107_4767	all1806	Nos7524_0576	Oscil6304_4108		Ple7327_1205
	9506	AM1_2359		ANA_C11160	Ava_2291				Cal7507_4149	Cha6605_4371	Chro_3983	Cri9333_2446						Cyan7425_1355				Cylst_3972			GEI7407_0671	GKIL_1655					Mic7113_2820				Npun_F4957	Nos7107_4754	alr5031	Nos7524_4010	Oscil6304_4114		Ple7327_1211
	9507	AM1_2360		ANA_C11161	Ava_2292		IJ00_25565		Cal7507_4148	Cha6605_4370	Chro_3984	Cri9333_2445						Cyan7425_1357				Cylst_3971			GEI7407_0672	GKIL_1656					Mic7113_2821				Npun_F6356	Nos7107_4755	alr5032	Nos7524_4009	Oscil6304_4113		Ple7327_1210
	9512	AM1_2362		ANA_C11163	Ava_2294		IJ00_01740		Cal7507_4145	Cha6605_5037	Chro_1531	Cri9333_2442						Cyan7425_1714				Cylst_3966			GEI7407_0281	GKIL_1658					Mic7113_2830				Npun_R2352	Nos7107_4759	alr5035	Nos7524_2659	Oscil6304_4111		Ple7327_1208
	10160	AM1_3172		ANA_C11164	Ava_4811		IJ00_27535		Cal7507_4185	Cha6605_3829	Chro_5263	Cri9333_2424						Cyan7425_2278				Cylst_3957			GEI7407_0271	GKIL_3186					Mic7113_2501				Npun_R4113	Nos7107_4765	alr1808	Nos7524_0578	Oscil6304_4109		Ple7327_1207
65	adjacency score	0.25	0.5	0.75	0.75			0.25	0.75				0			0	0	0	0	0.25	0.25	0.75				0.5	0.75				0.5	0			0.75	0.75	0.75	0.75			0.25
	896	AM1_1585	Anacy_0168	ANA_C20332	Ava_1218			Cal6303_5149	Cal7507_4142				Cyan10605_1274			cce_2231	PCC7424_3275	Cyan7425_5153	Cyan7822_0051	PCC8801_2029	Cyan8802_2055	Cylst_2363				GKIL_2057	glr1747				Mic7113_6078				Npun_F5286	Nos7107_3777	alr4268	Nos7524_0567			Ple7327_0595
	2582	AM1_5586	Anacy_5202	ANA_C12764	Ava_4672			Cal6303_3752	Cal7507_0309				Cyan10605_1607			cce_3629	PCC7424_3050	Cyan7425_4598	Cyan7822_1767	PCC8801_4242	Cyan8802_4304	Cylst_2446				GKIL_2414	gll4056				Mic7113_5947	MAE_31240			Npun_F6246	Nos7107_0413	alr0776	Nos7524_3074			Ple7327_2714
	7027	AM1_5574	Anacy_0169	ANA_C20333	Ava_1219			Cal6303_3548	Cal7507_4141				Cyan10605_2954			cce_2500	PCC7424_3457	Cyan7425_0826	Cyan7822_0557	PCC8801_2847	Cyan8802_3249	Cylst_2362				GKIL_2058	glr1748				Mic7113_5965	MAE_56760		Aazo_3273	Npun_F5287	Nos7107_3778	alr4269	Nos7524_0568			Ple7327_2789
	10425	AM1_3671	Anacy_1911	ANA_C12760	Ava_1216			Cal6303_3173	Cal7507_4144				Cyan10605_1087			cce_3800	PCC7424_1277	Cyan7425_4823	Cyan7822_4660	PCC8801_1757	Cyan8802_1785	Cylst_2366				GKIL_2964	glr4051				Mic7113_6076	MAE_12450			Npun_R5283	Nos7107_3774	all4265	Nos7524_0565			Ple7327_1500
	10976	AM1_4845	Anacy_5203	ANA_C12765	Ava_4671			Cal6303_3753	Cal7507_0308				Cyan10605_1649			cce_4510	PCC7424_3320	Cyan7425_3575	Cyan7822_0123	PCC8801_2842	Cyan8802_3254	Cylst_2445				GKIL_2413	glr4057				Mic7113_5949	MAE_44950			Npun_R6245	Nos7107_0414	all0775	Nos7524_3073			Ple7327_2716
66	adjacency score						0	0	0
	2069						IJ00_01735	Cal6303_1141	Cal7507_3445
	10889						IJ00_18070	Cal6303_4044	Cal7507_0608
	12287						IJ00_27175	Cal6303_0559	Cal7507_3666
	13424						IJ00_12905	Cal6303_5215	Cal7507_4793
	15446						IJ00_18840	Cal6303_5494	Cal7507_1923
67	adjacency score	0.75	1	1	1	0.25	1	1	1		0.75		0.25		1	0.25	0.5	1	0.5	0	0	1		0.75	1				0.75		1	0.5	1	1	1	1	1	1	0.75	1	0.5
	10002	AM1_D0193	Anacy_1805	ANA_C11460	Ava_4607	NIES39_D03410	IJ00_24245	Cal6303_0489	Cal7507_0155~Cal7507_4925		Chro_1835		Cyan10605_3307		Cyagr_3408	cce_2902	PCC7424_1811	Cyan7425_0474	Cyan7822_1662	PCC8801_0426	Cyan8802_0437	Cylst_5475		ECO111_3446~ECO111_3821	GEI7407_1927				PCC7418_1276		Mic7113_3070	MAE_57880	NSP_41220	Aazo_3880	Npun_R0358	Nos7107_0755	alr0699	Nos7524_1161	Oscil6304_5918	Osc7112_1443	Ple7327_3956
	11744	AM1_D0189	Anacy_1800	ANA_C11465	Ava_4602	NIES39_D01150	IJ00_24220	Cal6303_0494	Cal7507_0149		Chro_4403		Cyan10605_3305		Cyagr_3411	cce_0114	PCC7424_3682	Cyan7425_0469	Cyan7822_0632	PCC8801_3588	Cyan8802_2526	Cylst_5471		ECO111_3430	GEI7407_1925				PCC7418_0568		Mic7113_3072	MAE_61640	NSP_41170	Aazo_3875	Npun_R0362	Nos7107_0760	alr0694	Nos7524_1166	Oscil6304_5920	Osc7112_1445	Ple7327_3658
	12370	AM1_D0144	Anacy_1802	ANA_C11463	Ava_4604	NIES39_Q01100		Cal6303_0492	Cal7507_0151		Chro_4408		Cyan10605_1634		Cyagr_3415	cce_2907	PCC7424_1264	Cyan7425_0472	Cyan7822_3032	PCC8801_0866	Cyan8802_0892	Cylst_5473		ECO111_3449	GEI7407_1920				PCC7418_0563		Mic7113_3076	MAE_61790	NSP_41190	Aazo_3877	Npun_R0360	Nos7107_0758	alr0696	Nos7524_1164	Oscil6304_5494	Osc7112_1451	Ple7327_3662
	12374	AM1_D0154	Anacy_1804	ANA_C11461	Ava_4606	NIES39_Q01140	IJ00_24240	Cal6303_0490	Cal7507_0154		Chro_4409		Cyan10605_0800		Cyagr_3416	cce_2703	PCC7424_3686	Cyan7425_0473	Cyan7822_0635	PCC8801_3320	Cyan8802_2797	Cylst_5474		ECO111_3450	GEI7407_1919				PCC7418_0561		Mic7113_3077	MAE_57900	NSP_41210	Aazo_3879	Npun_R0359	Nos7107_0756	alr0698	Nos7524_1162	Oscil6304_5908	Osc7112_1453	Ple7327_0590
	12394	AM1_D0188	Anacy_1801	ANA_C11464	Ava_4603	NIES39_L04080	IJ00_24225	Cal6303_0493	Cal7507_0150		Chro_4404		Cyan10605_3466		Cyagr_3412	cce_3961	PCC7424_3681	Cyan7425_0470	Cyan7822_0631	PCC8801_2257	Cyan8802_2308	Cylst_5472		ECO111_3448~ECO111_3820	GEI7407_1924				PCC7418_0567		Mic7113_3073	MAE_61800	NSP_41180	Aazo_3876	Npun_R0361	Nos7107_0759	asr0695	Nos7524_1165	Oscil6304_5921	Osc7112_1446	Ple7327_3659
68	adjacency score	1														0.75									1				1				1
	12376	AM1_D0158														cce_1511									GEI7407_1845				PCC7418_2527				NSP_4430
	12377	AM1_D0159														cce_1510									GEI7407_1844				PCC7418_2526				NSP_4420
	12380	AM1_D0163														cce_1507									GEI7407_1841				PCC7418_2523				NSP_4390
	12381	AM1_D0164														cce_1506									GEI7407_1840				PCC7418_2522				NSP_4380
	12383	AM1_D0167														cce_1345									GEI7407_1838				PCC7418_2520				NSP_4360
69	adjacency score		0.75	0.75	0.75		0.75	0.75	0.75													0.75					0.25					1	0.75	0.75	0.75	0.75	0.75	0.75
	273		Anacy_3153	ANA_C13278	Ava_2590		IJ00_20010	Cal6303_1692	Cal7507_5555													Cylst_2534					gll1959						NSP_46340	Aazo_3917	Npun_R0043	Nos7107_0720	alr5351	Nos7524_5383
	3381		Anacy_4677	ANA_C11146	Ava_2778		IJ00_17200	Cal6303_3891	Cal7507_5931													Cylst_2205				GKIL_0092	gll2764~gll0047						NSP_20670	Aazo_2398	Npun_R1349	Nos7107_1106	alr0267	Nos7524_1481
	12978		Anacy_3150	ANA_C13281	Ava_2593		IJ00_20025	Cal6303_1689	Cal7507_5552													Cylst_2531					gll1957~gll2832						NSP_46310	Aazo_3914	Npun_R0041	Nos7107_0717	alr5355	Nos7524_5380~Nos7524_1360
	12980		Anacy_3149	ANA_C13282	Ava_2594~Ava_4751		IJ00_20030	Cal6303_1688	Cal7507_5551													Cylst_2530					gll2831					MAE_27880	NSP_46300	Aazo_3913	Npun_R0040	Nos7107_0716	alr5356~all1642	Nos7524_5379~Nos7524_1363
	13909		Anacy_3152	ANA_C13279	Ava_2591~Ava_4749		IJ00_20020	Cal6303_1690	Cal7507_5554													Cylst_2533					glr2849	Glo7428_1503				MAE_27860	NSP_46330	Aazo_3916	Npun_R0042	Nos7107_0719	alr5353~all1644	Nos7524_5382~Nos7524_0274
70	adjacency score		0.75																			0.75									0.75									0.75
	14646		Anacy_5658																			Cylst_6169									Mic7113_2625									Osc7112_0874
	14657		Anacy_5662																			Cylst_6165									Mic7113_2631									Osc7112_0870
	15843		Anacy_5656																			Cylst_6171									Mic7113_2622									Osc7112_0876
	15844		Anacy_5661																			Cylst_6166									Mic7113_2629									Osc7112_0871
	16078		Anacy_6152																			Cylst_0106									Mic7113_4902									Osc7112_0735
71	adjacency score		1						1											0.75	0.75			1									1				1	1			1
	15499		Anacy_3164						Cal7507_4453											PCC8801_0973	Cyan8802_1002			ECO111_4971									NSP_7570				all2224	Nos7524_0732			Ple7327_2742
	15500		Anacy_3166						Cal7507_4455											PCC8801_0974	Cyan8802_1003			ECO111_4970									NSP_7560				all2222	Nos7524_0734			Ple7327_2741
	15505		Anacy_3168						Cal7507_4459											PCC8801_3789	Cyan8802_3840			ECO111_4969									NSP_7540				all2219	Nos7524_0738			Ple7327_2740
	15506		Anacy_3169						Cal7507_4460											PCC8801_3788	Cyan8802_3839			ECO111_4968									NSP_7530				all2218	Nos7524_0739			Ple7327_2739
	15507		Anacy_3170						Cal7507_4461											PCC8801_3787	Cyan8802_3838			ECO111_4967									NSP_7520				all2217	Nos7524_0740			Ple7327_2738
72	adjacency score		0																			0						0.25												0
	15832		Anacy_5629																			Cylst_6555						Glo7428_5157												Osc7112_6312
	15842		Anacy_5649																			Cylst_6584						Glo7428_5140												Osc7112_6384
	15850		Anacy_5688																			Cylst_6600						Glo7428_5137												Osc7112_6417
	15885		Anacy_5733																			Cylst_6686						Glo7428_2095												Osc7112_6653
	15951		Anacy_5837																			Cylst_6424~Cylst_6707						Glo7428_5188												Osc7112_6581
73	adjacency score		1			0.6667							1			1			0.75										1									1			1
	15902		Anacy_5965										Cyan10605_3510			cce_0351			Cyan7822_6418										PCC7418_1332									Nos7524_5628			Ple7327_2249
	15907		Anacy_5964			NIES39_M01230							Cyan10605_3511			cce_0353			Cyan7822_6165~Cyan7822_6419										PCC7418_1333									Nos7524_5629			Ple7327_2247
	15908		Anacy_5963			NIES39_F00290													Cyan7822_6164										PCC7418_1334									Nos7524_5630			Ple7327_2246
	15912		Anacy_5961			NIES39_F00260													Cyan7822_6422										PCC7418_1336									Nos7524_5632			Ple7327_2244
	15996		Anacy_5962			NIES39_F00280													Cyan7822_6163~Cyan7822_6421										PCC7418_1335									Nos7524_5631			Ple7327_2245
74	adjacency score						1	0.75																													0.75
	17465						IJ00_10750	Cal6303_0417																													all3327
	17469						IJ00_10695	Cal6303_0428																													all3316
	17470						IJ00_10690	Cal6303_0429																													all3315
	17471						IJ00_10685	Cal6303_0430																													all3314
	17472						IJ00_10675	Cal6303_0434																													all3313
75	adjacency score										1					0.75	1		1									1					1		1		1
	19567										Chro_3122					cce_4452	PCC7424_2284		Cyan7822_2411									Glo7428_1178					NSP_52500		Npun_F5232		all0421
	19568										Chro_3123					cce_4838	PCC7424_2285		Cyan7822_2412									Glo7428_1177					NSP_52490		Npun_F5233		all0420
	19570										Chro_3124					cce_4454	PCC7424_2286		Cyan7822_2413									Glo7428_1176					NSP_52480		Npun_F5234		all0419
	19575										Chro_3128					cce_4456	PCC7424_2288		Cyan7822_2415									Glo7428_1174					NSP_52430		Npun_F5235		all0416	Nos7524_0912
	19577										Chro_3130					cce_4457	PCC7424_2289		Cyan7822_2416									Glo7428_1173					NSP_52420		Npun_F5236		all0415
76	adjacency score												1				1																					1	1
	20944												Cyan10605_2788				PCC7424_1701																					Nos7524_5059	Oscil6304_5892
	20945												Cyan10605_2789				PCC7424_1700																					Nos7524_5058	Oscil6304_5893
	20946												Cyan10605_2790				PCC7424_1699																					Nos7524_5057	Oscil6304_5894
	20947												Cyan10605_2791				PCC7424_1698																					Nos7524_5056	Oscil6304_5896
	20948												Cyan10605_2792				PCC7424_1697																					Nos7524_5055	Oscil6304_5898
77	adjacency score											1					0.6667		0.6667	0.3333	0.3333				1										1	1		1	1
	1214											Cri9333_3465					PCC7424_2070		Cyan7822_0651	PCC8801_1437	Cyan8802_1463				GEI7407_2174										Npun_R0248	Nos7107_1449		Nos7524_2938	Oscil6304_1341
	2758											Cri9333_3467					PCC7424_2069		Cyan7822_0652	PCC8801_1438	Cyan8802_1464				GEI7407_2175										Npun_R0250	Nos7107_1450		Nos7524_2937	Oscil6304_1340
	2948											Cri9333_3463					PCC7424_1524		Cyan7822_2772	PCC8801_2030	Cyan8802_2056				GEI7407_2170										Npun_R0246	Nos7107_1446		Nos7524_2940	Oscil6304_1343
	11089											Cri9333_3462					PCC7424_1523		Cyan7822_2771	PCC8801_0407	Cyan8802_0417				GEI7407_2169										Npun_R0245	Nos7107_1445		Nos7524_2941	Oscil6304_1344
78	adjacency score		0.6667		0.3333		0.3333		0.3333													0.3333													0.6667	1
	819		Anacy_1327		Ava_4146		IJ00_09450		Cal7507_1834													Cylst_1090													Npun_R5868	Nos7107_5283
	3607		Anacy_1266		Ava_5012		IJ00_09815		Cal7507_1254													Cylst_1092													Npun_R5871	Nos7107_5312
	8965		Anacy_1323		Ava_4142		IJ00_09280		Cal7507_5859													Cylst_6141													Npun_F1746	Nos7107_5291
	15165		Anacy_1257		Ava_5000		IJ00_09800		Cal7507_1258													Cylst_1057													Npun_R5878	Nos7107_5301
79	adjacency score		1				0.6667	0.6667		1								1				0.6667		1		1	1	1	0.6667						1		1				0.3333
	2065		Anacy_5400				IJ00_08340	Cal6303_2800		Cha6605_6058								Cyan7425_4679				Cylst_0882		ECO111_0856~ECO111_4296		GKIL_1326	glr2014	Glo7428_2624	PCC7418_3658						Npun_F1932		alr1501				Ple7327_1584
	4776		Anacy_5410				IJ00_08260	Cal6303_2821		Cha6605_6060								Cyan7425_4678				Cylst_2441		ECO111_0855~ECO111_4295		GKIL_1325	glr2015	Glo7428_2625	PCC7418_3659						Npun_F1933		alr1490				Ple7327_1671
	14970		Anacy_5409				IJ00_08265	Cal6303_2820		Cha6605_6057								Cyan7425_4677				Cylst_0881				GKIL_1324	glr2016	Glo7428_2628	PCC7418_1916						Npun_F1934		alr1491				Ple7327_1668
	14973		Anacy_5401				IJ00_08335	Cal6303_2801		Cha6605_6056								Cyan7425_4676				Cylst_0880		ECO111_0853~ECO111_0854~ECO111_4294		GKIL_1323	glr2017	Glo7428_2629	PCC7418_1917						Npun_F1935		alr1500				Ple7327_3083
80	adjacency score																																									1		1			1		1
	5223																																									A9601_04241		P9215_04501			PMT9312_1834		P9515_04351
	5231																																									A9601_04341		P9215_04601			PMT9312_0379		P9515_04451
	5232																																									A9601_04351		P9215_04611			PMT9312_0380		P9515_04461
	5233																																									A9601_04361		P9215_04621			PMT9312_0381		P9515_04471
81	adjacency score
	2024
	5508
	25424
	25538
82	adjacency score	0.6667	0.6667	0.6667	0.6667	0.6667	0.6667	0.3333		0.3333	0.3333	1	0	0	0.6667		1	1	1			1	1	1	0.6667			0.3333	1	1	0.6667	0.3333	0.6667		0.6667	0.6667	0.6667	0.6667	0.6667	0.6667	0	1		1	1	1	1	1
	5881	AM1_0867	Anacy_0761	ANA_C13120	Ava_4636	NIES39_D04280	IJ00_19355	Cal6303_0898		Cha6605_5160~Cha6605_2552	Chro_0534	Cri9333_2531	Cyan10605_1513	Cyast_1428	Cyagr_2542		PCC7424_4413	Cyan7425_2261	Cyan7822_2695			Cylst_4733	Dacsa_1333~Dacsa_1610	ECO111_1232~ECO111_3654	GEI7407_1352			Glo7428_2426	PCC7418_1514	Lepto7376_0262	Mic7113_1900	MAE_24230	NSP_45820		Npun_R6141	Nos7107_2955	alr0735	Nos7524_0968	Oscil6304_3416	Osc7112_4041	Ple7327_2297	A9601_08891		P9215_09191	P9301_08871	P9303_29751	PMT9312_0830	PMT_2230
	5891	AM1_5104	Anacy_5566	ANA_C20014	Ava_3621	NIES39_G00570	IJ00_12390	Cal6303_5315		Cha6605_0147	Chro_4703	Cri9333_2535	Cyan10605_0435	Cyast_0096	Cyagr_2555		PCC7424_4411	Cyan7425_2271	Cyan7822_2693			Cylst_4735	Dacsa_1331	ECO111_1227	GEI7407_2697			Glo7428_3600	PCC7418_1516	Lepto7376_0264	Mic7113_2765	MAE_45220	NSP_51980		Npun_F0823	Nos7107_1686	alr3667	Nos7524_1594	Oscil6304_3409	Osc7112_5968	Ple7327_4111	A9601_08931		P9215_09231	P9301_08911	P9303_29791	PMT9312_0834	PMT_2234
	5892	AM1_5106	Anacy_5567	ANA_C20013	Ava_3620	NIES39_G00580	IJ00_12385	Cal6303_5316		Cha6605_2554~Cha6605_3606	Chro_5502	Cri9333_2536	Cyan10605_0495	Cyast_1557	Cyagr_2556		PCC7424_4412	Cyan7425_2270	Cyan7822_2694			Cylst_4734	Dacsa_1330~Dacsa_1612	ECO111_1228	GEI7407_2698			Glo7428_3599	PCC7418_1517	Lepto7376_0263	Mic7113_2767	MAE_45230	NSP_51970		Npun_F0824	Nos7107_1687	alr3668	Nos7524_1595	Oscil6304_3408	Osc7112_5969	Ple7327_1682	A9601_08941		P9215_09241	P9301_08921	P9303_29801	PMT9312_0835	PMT_2235
	5893	AM1_5109	Anacy_5568	ANA_C20012	Ava_3618	NIES39_G00590	IJ00_12370	Cal6303_3790		Cha6605_5711	Chro_5501	Cri9333_2537	Cyan10605_0551	Cyast_1956	Cyagr_2557		PCC7424_4417	Cyan7425_2269	Cyan7822_2699			Cylst_4729	Dacsa_1329	ECO111_1229	GEI7407_2699			Glo7428_0460	PCC7418_1518	Lepto7376_0258	Mic7113_2771	MAE_61330	NSP_51950		Npun_F0825	Nos7107_1690	alr3670	Nos7524_1597	Oscil6304_3201	Osc7112_5971	Ple7327_2516	A9601_08951		P9215_09251	P9301_08931	P9303_29811	PMT9312_0836	PMT_2236
83	adjacency score																																									0	0	0	0		0		0
	5768																																									A9601_07951	P9211_08331	P9215_08291	P9301_07951		PMT9312_0743		P9515_08491
	6041																																									A9601_09981	P9211_09001	P9215_10291	P9301_09961		PMT9312_0937		P9515_09451
	6108																																									A9601_10561	P9211_04131	P9215_10871	P9301_10561		PMT9312_0985		P9515_10551
	6330																																									A9601_12231	P9211_05861	P9215_12531	P9301_12241		PMT9312_1128		P9515_12081
84	adjacency score									0										0																0
	9307									Cha6605_2394										PCC8801_3922																Nos7107_3201
	9309									Cha6605_4649										PCC8801_3046																Nos7107_2158
	9311									Cha6605_1936										PCC8801_2048																Nos7107_1747
	9313									Cha6605_6285										PCC8801_4464																Nos7107_3357
85	adjacency score	1							1		1							1						0.3333				1																		1		0.6667
	27	AM1_2194							Cal7507_5296		Chro_0720~Chro_2477							Cyan7425_4200						ECO111_0986				Glo7428_1307															P9211_12971		P9301_14031	P9303_25531		PMT_1914
	4677	AM1_2193							Cal7507_5295		Chro_2476~Chro_0721							Cyan7425_4201						ECO111_3426~ECO111_3540~ECO111_4022				Glo7428_1305																		P9303_25501		PMT_1911
	7039	AM1_2195							Cal7507_5297		Chro_0718							Cyan7425_4199						ECO111_1544				Glo7428_1312																		P9303_25561		PMT_1925
	9354	AM1_2196							Cal7507_5298		Chro_2481~Chro_0717							Cyan7425_4198						ECO111_4023				Glo7428_1313																		P9303_25511		PMT_1912
86	adjacency score	1								0.6667			1			1														1
	3939	AM1_3324								Cha6605_4932			Cyan10605_0084			cce_3536														Lepto7376_2292
	10250	AM1_3321								Cha6605_5355			Cyan10605_0081			cce_3539														Lepto7376_2289
	10251	AM1_3322								Cha6605_5354			Cyan10605_0082			cce_3538														Lepto7376_2290
	10252	AM1_3323								Cha6605_5353			Cyan10605_0083			cce_3537														Lepto7376_2291
87	adjacency score															0.3333	0.3333	0.3333	0
	8472															cce_3868	PCC7424_1201	Cyan7425_3011	Cyan7822_5347
	12329															cce_4987	PCC7424_3898	Cyan7425_5413	Cyan7822_0483
	12551															cce_4988	PCC7424_3897	Cyan7425_5412	Cyan7822_0933
	20857															cce_0311	PCC7424_3280	Cyan7425_3641	Cyan7822_0045
88	adjacency score															0			0	0	0
	1182															cce_3449			Cyan7822_3608	PCC8801_3823	Cyan8802_3873
	13556															cce_3946			Cyan7822_4198	PCC8801_0730	Cyan8802_0759
	22041															cce_3917			Cyan7822_5155	PCC8801_2498	Cyan8802_3608
	22112															cce_2900			Cyan7822_5842	PCC8801_0192	Cyan8802_0187
89	adjacency score		1	1		1				0.6667									1			1			1				1						1
	9141		Anacy_1906	ANA_C12791						Cha6605_3030									Cyan7822_6493			Cylst_0984			GEI7407_1754				PCC7418_0101						Npun_R1853
	13767		Anacy_1908	ANA_C12789		NIES39_R01310				Cha6605_5887									Cyan7822_6491			Cylst_0986			GEI7407_1756										Npun_R1851
	13768		Anacy_1907	ANA_C12790		NIES39_R01300				Cha6605_5888									Cyan7822_6492			Cylst_0985			GEI7407_1755				PCC7418_0103						Npun_R1852
	13769		Anacy_1905	ANA_C12792		NIES39_R01290				Cha6605_3029									Cyan7822_6494			Cylst_0983			GEI7407_1753				PCC7418_0100						Npun_R1854
90	adjacency score				1		1	1														1														1	1	1
	13919				Ava_3164		IJ00_14285	Cal6303_5120														Cylst_5041														Nos7107_4087	alr3592	Nos7524_4102
	13923				Ava_3163		IJ00_14290	Cal6303_5119														Cylst_5040														Nos7107_4086	alr3591	Nos7524_4101
	16428				Ava_3161		IJ00_14300	Cal6303_5117														Cylst_5038														Nos7107_4084	alr3589	Nos7524_4099
	16429				Ava_3162		IJ00_14295	Cal6303_5118														Cylst_5039														Nos7107_4085	alr3590	Nos7524_4100
91	adjacency score		0	0	0	0	0	0	0		0		0.3333	0		0	0		0	0	0	0			0			0		0	0	0	0	0	0	0	0.3333	0	0	0	0
	4010		Anacy_3287		Ava_3033	NIES39_L04340~NIES39_J05990	IJ00_16810	Cal6303_4570	Cal7507_4952		Chro_0066		Cyan10605_0421	Cyast_2430		cce_1467	PCC7424_1120		Cyan7822_3337	PCC8801_2091	Cyan8802_2135	Cylst_2856			GEI7407_0869			Glo7428_4691		Lepto7376_1149	Mic7113_4457		NSP_6390	Aazo_3442	Npun_R1550	Nos7107_2742	alr1308	Nos7524_1337	Oscil6304_0026~Oscil6304_2142	Osc7112_2774~Osc7112_3866	Ple7327_0726
	10608		Anacy_0533	ANA_C13305	Ava_2983		IJ00_02795	Cal6303_1014	Cal7507_0988		Chro_0765		Cyan10605_1541	Cyast_2692		cce_4257	PCC7424_4228		Cyan7822_0807	PCC8801_0679	Cyan8802_0706	Cylst_2167			GEI7407_1379			Glo7428_2827		Lepto7376_4436	Mic7113_0121		NSP_4950	Aazo_4101	Npun_R4681	Nos7107_3036	all1317	Nos7524_5079	Oscil6304_0169	Osc7112_5865	Ple7327_3968
	12687		Anacy_2721	ANA_C10064	Ava_2855	NIES39_M00460	IJ00_13310	Cal6303_3067	Cal7507_2777		Chro_0278		Cyan10605_0723	Cyast_1293		cce_2050	PCC7424_0928		Cyan7822_4602	PCC8801_1361	Cyan8802_1391	Cylst_3432			GEI7407_1679			Glo7428_0923		Lepto7376_2523	Mic7113_5536~Mic7113_4406	MAE_59900	NSP_48870	Aazo_2821	Npun_F6378	Nos7107_0431	alr0442	Nos7524_2735	Oscil6304_5133	Osc7112_5748	Ple7327_2784
	14188		Anacy_1413	ANA_C20557	Ava_1486	NIES39_A02890	IJ00_22810	Cal6303_3001	Cal7507_0909		Chro_1469		Cyan10605_0733	Cyast_0195		cce_4204	PCC7424_0994		Cyan7822_1486	PCC8801_2631	Cyan8802_3472	Cylst_4862			GEI7407_2472			Glo7428_2581		Lepto7376_2603	Mic7113_0224	MAE_08910	NSP_40210	Aazo_4969	Npun_R3854	Nos7107_1528	alr0117	Nos7524_1406	Oscil6304_0243	Osc7112_2306	Ple7327_2659
92	adjacency score		1	1	1	1				1		0.6667	1									1							1								1
	3787		Anacy_4160	ANA_C20236	Ava_1315	NIES39_Q01360				Cha6605_4240		Cri9333_4389	Cyan10605_1961									Cylst_1142															all4476
	7965		Anacy_4162		Ava_1313	NIES39_Q01380				Cha6605_4238		Cri9333_4387	Cyan10605_1963									Cylst_1144							PCC7418_0515								all4474
	14114		Anacy_4163	ANA_C20234	Ava_1312	NIES39_Q01390				Cha6605_4237		Cri9333_3264	Cyan10605_1964									Cylst_1145							PCC7418_0514								all4473
	15642		Anacy_4161		Ava_1314	NIES39_Q01370				Cha6605_4239		Cri9333_4388	Cyan10605_1962									Cylst_1143							PCC7418_0516								all4475
93	adjacency score							1	1					1			1	1	1			1				1													1	1
	15903							Cal6303_0277	Cal7507_0180					Cyast_1082			PCC7424_0782	Cyan7425_5328				Cylst_4161	Dacsa_1024			GKIL_4053													Oscil6304_4520	Osc7112_0510
	15906								Cal7507_0181					Cyast_1083			PCC7424_0783	Cyan7425_5329	Cyan7822_5617			Cylst_4162				GKIL_4054													Oscil6304_4521	Osc7112_0511
	15909							Cal6303_0279	Cal7507_0182					Cyast_1084			PCC7424_0784	Cyan7425_5330	Cyan7822_5621			Cylst_4163				GKIL_4055													Oscil6304_4522	Osc7112_0512
	17434							Cal6303_0280	Cal7507_0183					Cyast_1085			PCC7424_0785~PCC7424_5653	Cyan7425_5331	Cyan7822_5622			Cylst_4164				GKIL_4056													Oscil6304_4523	Osc7112_0513
94	adjacency score						0.6667	0.6667	1																			1			0.6667
	668						IJ00_15580	Cal6303_3022	Cal7507_3091																			Glo7428_3546			Mic7113_4470
	17794						IJ00_14205	Cal6303_3035	Cal7507_3085																			Glo7428_3540			Mic7113_6520
	17798						IJ00_14190	Cal6303_3037	Cal7507_3087																			Glo7428_3542			Mic7113_6516
	17801						IJ00_14180	Cal6303_3039	Cal7507_3089																			Glo7428_3544			Mic7113_6518
95	adjacency score					1					1		1																1										1
	19719					NIES39_O04650					Chro_4421		Cyan10605_1383																PCC7418_3462										Oscil6304_4880
	19720					NIES39_O04660					Chro_4422		Cyan10605_1384																PCC7418_3461										Oscil6304_4879
	19721					NIES39_O04670					Chro_4423		Cyan10605_1385																PCC7418_3460										Oscil6304_4878
	19722					NIES39_O04680					Chro_4424		Cyan10605_1386																PCC7418_3459										Oscil6304_4877
96	adjacency score											1							1			1				1					1				1					1
	20224											Cri9333_4627						Cyan7425_0363	Cyan7822_1258			Cylst_4055				GKIL_1106					Mic7113_3989				Npun_R2267					Osc7112_4134
	20225											Cri9333_4628							Cyan7822_1259			Cylst_4056				GKIL_1105					Mic7113_3988				Npun_R2266					Osc7112_4133
	20226											Cri9333_4629							Cyan7822_1260			Cylst_4057				GKIL_1104					Mic7113_3987				Npun_R2265					Osc7112_4131
	20227											Cri9333_4630							Cyan7822_1261			Cylst_4058				GKIL_1103					Mic7113_3986				Npun_R2264					Osc7112_4130
97	adjacency score					1							1																				1			1
	14328					NIES39_J03610							Cyan10605_1225																				NSP_33840			Nos7107_4294
	20830					NIES39_J03620							Cyan10605_1226																				NSP_33830			Nos7107_4291
	20831					NIES39_J03630							Cyan10605_1227																				NSP_33820			Nos7107_4290
	20833					NIES39_J03660							Cyan10605_1230																				NSP_33810			Nos7107_4287
98	adjacency score															0	0		0	0	0																				0
	21619															cce_3271	PCC7424_0646		Cyan7822_1180	PCC8801_0653	Cyan8802_0673																				Ple7327_3220
	21655															cce_0857	PCC7424_3310		Cyan7822_1524	PCC8801_0937	Cyan8802_0964																				Ple7327_3203
	21900															cce_0717	PCC7424_4261		Cyan7822_3973	PCC8801_2203	Cyan8802_2265																				Ple7327_0999
	21952															cce_2208	PCC7424_0917		Cyan7822_4479	PCC8801_0039	Cyan8802_0037																				Ple7327_2337
99	adjacency score															0				0	0
	17529															cce_0099				PCC8801_1176	Cyan8802_1203
	22405															cce_0495				PCC8801_0552	Cyan8802_0569
	22558															cce_2763				PCC8801_2381	Cyan8802_2432
	22695															cce_2875				PCC8801_3792	Cyan8802_3843
100	adjacency score					0												0												0
	501					NIES39_D08040												Cyan7425_0633												Lepto7376_4053
	504					NIES39_O02540												Cyan7425_5260												Lepto7376_2545
	612					NIES39_J02070												Cyan7425_3020												Lepto7376_2366
101	adjacency score					0																								0		0
	1120					NIES39_F00040																								Lepto7376_4162		MAE_14420
	1342					NIES39_L01450																								Lepto7376_0573		MAE_14110
	3952					NIES39_L05520																								Lepto7376_0338		MAE_53820
102	adjacency score	0.5	1	1	1	0.5		1	1	1	1				1	0.5	1	1	0.5	0.5	0.5	1		1	1			1				0	1	1		1	1	1	1	1	0.5		1			1	1	1	1
	1673	AM1_1015	Anacy_4054	ANA_C11704	Ava_0738	NIES39_J03130	IJ00_24140	Cal6303_4867	Cal7507_3557	Cha6605_2534	Chro_5538				Cyagr_0329	cce_4125	PCC7424_0720	Cyan7425_4662	Cyan7822_1042	PCC8801_3618	Cyan8802_2496	Cylst_2983		ECO111_4097	GEI7407_3389			Glo7428_1855				MAE_37940	NSP_51250	Aazo_2524		Nos7107_0005	alr4166	Nos7524_4993	Oscil6304_2704	Osc7112_4954	Ple7327_3965		P9211_14771			P9303_12111	PMT9312_1166	PMT_0894	P9515_12301
	1847	AM1_1014	Anacy_4053	ANA_C11698	Ava_0739	NIES39_J03120		Cal6303_4868	Cal7507_3558	Cha6605_2535	Chro_5539				Cyagr_0330	cce_2270	PCC7424_0716	Cyan7425_4663	Cyan7822_2557	PCC8801_2063	Cyan8802_2087	Cylst_2984		ECO111_0684~ECO111_4096	GEI7407_3388			Glo7428_1854				MAE_32020	NSP_51240	Aazo_2523		Nos7107_0006	alr4165	Nos7524_4994	Oscil6304_2703	Osc7112_4956	Ple7327_2345		P9211_14781			P9303_12141	PMT9312_1167	PMT_0896	P9515_12311
	2816	AM1_5624	Anacy_4052	ANA_C11697	Ava_0740	NIES39_Q01090		Cal6303_4869	Cal7507_3559	Cha6605_2537	Chro_5540				Cyagr_0334	cce_2268	PCC7424_0715	Cyan7425_4667	Cyan7822_2556	PCC8801_2062	Cyan8802_2086	Cylst_2985		ECO111_4095	GEI7407_3387			Glo7428_1853		Lepto7376_0856		MAE_57080	NSP_51230	Aazo_2522		Nos7107_0007	alr4164	Nos7524_4995	Oscil6304_2701	Osc7112_4957	Ple7327_2346		P9211_14801~P9211_14791			P9303_12151	PMT9312_1168	PMT_0897	P9515_12321
103	adjacency score	1	0		0	0	0	0	0					0		0			0	0	0	0			0	0.5		1			0	0	0	0	0	0	0	0	0	0	0
	416	AM1_0377	Anacy_3850		Ava_1362		IJ00_17025	Cal6303_0109	Cal7507_2373					Cyast_1157		cce_3590			Cyan7822_3066	PCC8801_1034	Cyan8802_1063	Cylst_3146			GEI7407_3731	GKIL_3981		Glo7428_3693			Mic7113_5245	MAE_17770	NSP_14830	Aazo_2858	Npun_R0636	Nos7107_3280	all4436	Nos7524_0019	Oscil6304_0508	Osc7112_4529	Ple7327_2952
	2230	AM1_0387	Anacy_4047		Ava_0736~Ava_1186	NIES39_E04410	IJ00_17235	Cal6303_4303~Cal6303_0012	Cal7507_3553					Cyast_1989		cce_3996			Cyan7822_1862	PCC8801_3387	Cyan8802_2726	Cylst_2106			GEI7407_3782	GKIL_2165		Glo7428_3691			Mic7113_3526	MAE_23140	NSP_52470~NSP_32300	Aazo_2517	Npun_R1270~Npun_F4013~Npun_R4342	Nos7107_1102~Nos7107_3446	alr1668~alr4168	Nos7524_3265~Nos7524_4989	Oscil6304_0985	Osc7112_5046	Ple7327_1695
	4329	AM1_0373	Anacy_0869~Anacy_4993		Ava_0274~Ava_3875	NIES39_K03420~NIES39_D01360	IJ00_23545~IJ00_16470	Cal6303_4677~Cal6303_3140	Cal7507_2401~Cal7507_6023					Cyast_1881~Cyast_2731		cce_4186~cce_0412			Cyan7822_4873~Cyan7822_3157	PCC8801_3832~PCC8801_1425	Cyan8802_3882~Cyan8802_1454	Cylst_5667~Cylst_1674			GEI7407_3489~GEI7407_1057	GKIL_2164					Mic7113_3463	MAE_21000~MAE_42550~MAE_41830	NSP_8680	Aazo_1591~Aazo_4532	Npun_F0078~Npun_R5613	Nos7107_0061~Nos7107_2029	all1762~alr2866~alr3177	Nos7524_5204	Oscil6304_4754~Oscil6304_1269	Osc7112_4137~Osc7112_3742	Ple7327_3649~Ple7327_2464
104	adjacency score								1		1							1									1	1
	837								Cal7507_2052		Chro_0741							Cyan7425_5174									gll3716	Glo7428_1287
	2438								Cal7507_2054		Chro_0739							Cyan7425_5176									gll3714	Glo7428_1289
	18185								Cal7507_2053		Chro_0740							Cyan7425_5175									gll3715	Glo7428_1288
105	adjacency score		1											1																						1
	188		Anacy_2309											Cyast_1771																						Nos7107_3181
	2777		Anacy_2312											Cyast_1776																						Nos7107_3186
	7423		Anacy_2310											Cyast_1774																						Nos7107_3182
106	adjacency score	0				0											0													0		0
	945	AM1_6020				NIES39_O01910											PCC7424_5877													Lepto7376_1630		MAE_51150
	3284	AM1_F0064				NIES39_K01920											PCC7424_3103													Lepto7376_2332		MAE_24010
	3784	AM1_2094				NIES39_J02110											PCC7424_5654													Lepto7376_3826		MAE_25500
107	adjacency score															0														0		0
	3290															cce_3865														Lepto7376_3421		MAE_04360
	3448															cce_0045														Lepto7376_2588		MAE_20600
	3451															cce_4229														Lepto7376_3096		MAE_09880
108	adjacency score					1	1		1		1	1												1												1			1
	3252					NIES39_A07890	IJ00_01615		Cal7507_3467		Chro_0618	Cri9333_3526																								Nos7107_0501			Oscil6304_4194
	4162					NIES39_A07860	IJ00_01630		Cal7507_3470		Chro_0615	Cri9333_3523												ECO111_2473												Nos7107_0498			Oscil6304_4197
	11090					NIES39_A07850	IJ00_01635		Cal7507_3471		Chro_0614	Cri9333_3522												ECO111_2474												Nos7107_0497
109	adjacency score																																									0.5		0.5	0.5		0.5		0.5
	4709																																									A9601_01191		P9215_01191	P9301_01181		PMT9312_1975		P9515_01151
	4742																																									A9601_01281		P9215_01281	P9301_01271		PMT9312_1976		P9515_01241
	6344																																									A9601_12291		P9215_16821	P9301_12291		PMT9312_1902		P9515_12141
110	adjacency score		0.5	0.5	0.5	1	0.5	0.5	0.5		0.5	1					0.5	1	0.5			0.5		1	1	0.5	0.5	1		0.5	1		0.5	0.5	0.5	0.5	0.5	0.5	1	1	0.5
	5300		Anacy_3179	ANA_C10656	Ava_2302	NIES39_J02570~NIES39_K04950	IJ00_21895	Cal6303_5625	Cal7507_1230		Chro_1355	Cri9333_3081					PCC7424_1221		Cyan7822_2422~Cyan7822_2423			Cylst_2600			GEI7407_2854	GKIL_1130	glr1359			Lepto7376_1799	Mic7113_3603		NSP_31890	Aazo_3929	Npun_F6007	Nos7107_3244	all5043	Nos7524_2931	Oscil6304_0995	Osc7112_4850~Osc7112_3807	Ple7327_0755~Ple7327_4492
	5368		Anacy_4558	ANA_C11353	Ava_5055	NIES39_K04970~NIES39_M02290	IJ00_00010	Cal6303_4275	Cal7507_0544		Chro_3479~Chro_1968	Cri9333_3083					PCC7424_3606	Cyan7425_3619	Cyan7822_1940			Cylst_1561		ECO111_0926~ECO111_1401~ECO111_1832	GEI7407_2852	GKIL_2740	gll1402	Glo7428_2471		Lepto7376_2201	Mic7113_3605		NSP_33300	Aazo_3072	Npun_F2640	Nos7107_4674	alr1334	Nos7524_1944	Oscil6304_0993	Osc7112_3805~Osc7112_4851	Ple7327_0914
	5372		Anacy_3177	ANA_C10657	Ava_2301	NIES39_K04960~NIES39_M02270	IJ00_21890	Cal6303_5626	Cal7507_1231		Chro_1354~Chro_1969	Cri9333_3082					PCC7424_3605	Cyan7425_3620	Cyan7822_1941			Cylst_2599		ECO111_0925~ECO111_1473~ECO111_1831	GEI7407_2853	GKIL_2741	gll1403	Glo7428_2470~Glo7428_4242		Lepto7376_1800	Mic7113_3604		NSP_31880	Aazo_3928	Npun_F6008	Nos7107_3243	all5042	Nos7524_2930	Oscil6304_0994	Osc7112_3806~Osc7112_4852	Ple7327_0913
111	adjacency score	0	0	0	0.5	0	0	0	0	0	0	0.5	0	0		0	0	0	0	0	0	0			0	0	0	0	0.5	0	0.5	0	0	0	0	0	0.5	0	0	0	0
	3129	AM1_3337~AM1_3211~AM1_2294~AM1_3191~AM1_3752~AM1_3912~AM1_3159~AM1_4542~AM1_2822	Anacy_2588~Anacy_4146~Anacy_2613~Anacy_3498	ANA_C13806~ANA_C10860~ANA_C13407	Ava_0153~Ava_2084~Ava_1700~Ava_3310~Ava_3308~Ava_0084~Ava_4923	NIES39_O02640~NIES39_J05750~NIES39_P00020~NIES39_N00900~NIES39_L02880~NIES39_E02720	IJ00_13660~IJ00_19305~IJ00_13665~IJ00_16945~IJ00_13790~IJ00_02325	Cal6303_5549~Cal6303_3998~Cal6303_3702~Cal6303_0619~Cal6303_0620~Cal6303_4084~Cal6303_0861~Cal6303_3157	Cal7507_5235~Cal7507_1865~Cal7507_1867~Cal7507_1878~Cal7507_5692~Cal7507_5881~Cal7507_4427	Cha6605_4817~Cha6605_4279~Cha6605_0356~Cha6605_0833~Cha6605_5023~Cha6605_1008	Chro_4433~Chro_4444~Chro_2750~Chro_4907~Chro_4224	Cri9333_0983~Cri9333_4446~Cri9333_3986~Cri9333_3984~Cri9333_2871~Cri9333_3789	Cyan10605_2349~Cyan10605_3111~Cyan10605_2154~Cyan10605_0253~Cyan10605_1180	Cyast_2527~Cyast_2582~Cyast_1572~Cyast_1823		cce_2943~cce_3901~cce_1853	PCC7424_4682~PCC7424_2928~PCC7424_0464~PCC7424_0205	Cyan7425_2934~Cyan7425_2424~Cyan7425_4428~Cyan7425_4550	Cyan7822_0166~Cyan7822_1047~Cyan7822_2095~Cyan7822_4143	PCC8801_3289~PCC8801_3474~PCC8801_0857~PCC8801_1808~PCC8801_2423	Cyan8802_2834~Cyan8802_2642~Cyan8802_0884~Cyan8802_3687	Cylst_5149~Cylst_2323~Cylst_5151~Cylst_1075			GEI7407_1364~GEI7407_2674~GEI7407_2292	GKIL_0845	glr1552	Glo7428_0819~Glo7428_2765	PCC7418_0740~PCC7418_3451~PCC7418_0433	Lepto7376_0141~Lepto7376_0696~Lepto7376_0697~Lepto7376_1492~Lepto7376_0656	Mic7113_1894~Mic7113_0716~Mic7113_0719~Mic7113_6207~Mic7113_0184~Mic7113_2640~Mic7113_1373~Mic7113_2397	MAE_27430~MAE_53550	NSP_16910~NSP_12540~NSP_9320~NSP_9330~NSP_9340~NSP_21030	Aazo_4944~Aazo_1036~Aazo_2673	Npun_R6625~Npun_F5309~Npun_F1910~Npun_R0011~Npun_R2916~Npun_F5535	Nos7107_2050~Nos7107_2423~Nos7107_4066~Nos7107_2665~Nos7107_4615	all2334~all4813~alr3997~alr4366~alr4368~alr2259~alr3268	Nos7524_1518~Nos7524_2060~Nos7524_4143~Nos7524_4574~Nos7524_3041~Nos7524_3043~Nos7524_2610	Oscil6304_2925~Oscil6304_4882~Oscil6304_4884~Oscil6304_4886~Oscil6304_0213~Oscil6304_0215~Oscil6304_2081~Oscil6304_3628~Oscil6304_0218	Osc7112_5488~Osc7112_3554~Osc7112_1049~Osc7112_5161	Ple7327_2481~Ple7327_2041~Ple7327_4630~Ple7327_2702
	3208	AM1_5389~AM1_B0095~AM1_3899~AM1_1834~AM1_B0318~AM1_0823	Anacy_4242~Anacy_0036~Anacy_6171		Ava_3427~Ava_4964	NIES39_D07700~NIES39_M01290~NIES39_L00270	IJ00_03725	Cal6303_2407~Cal6303_3811~Cal6303_3365~Cal6303_2839	Cal7507_1998	Cha6605_0199~Cha6605_4380	Chro_5461	Cri9333_3987~Cri9333_2876	Cyan10605_0536~Cyan10605_1969	Cyast_1605~Cyast_1541		cce_4581~cce_0029~cce_4403	PCC7424_3628~PCC7424_1750	Cyan7425_1663~Cyan7425_5254~Cyan7425_2216	Cyan7822_4258	PCC8801_3762~PCC8801_2699~PCC8801_2701	Cyan8802_3811~Cyan8802_3404~Cyan8802_3402	Cylst_5870			GEI7407_1630~GEI7407_1613	GKIL_3912~GKIL_1739~GKIL_1110	glr4294	Glo7428_4855~Glo7428_0788~Glo7428_1244	PCC7418_2854	Lepto7376_0949	Mic7113_6551~Mic7113_2644~Mic7113_3393~Mic7113_0357~Mic7113_2226~Mic7113_0848	MAE_49780	NSP_21640	Aazo_1101	Npun_R5143~Npun_F4766	Nos7107_1373~Nos7107_2117	all3306	Nos7524_2627	Oscil6304_3847~Oscil6304_0756~Oscil6304_1072~Oscil6304_4092~Oscil6304_5657	Osc7112_0039~Osc7112_5670~Osc7112_1096	Ple7327_0052
	5552	AM1_1006	Anacy_4782	ANA_C11275	Ava_1702	NIES39_L02030	IJ00_07540	Cal6303_1449	Cal7507_2585	Cha6605_3725	Chro_4138	Cri9333_1844	Cyan10605_0631	Cyast_1259		cce_2383	PCC7424_3264	Cyan7425_4717	Cyan7822_5491	PCC8801_1762	Cyan8802_1790	Cylst_2671	Dacsa_3426		GEI7407_0447	GKIL_2639	gll3923	Glo7428_0045	PCC7418_0732	Lepto7376_4247	Mic7113_1888	MAE_32260	NSP_44770	Aazo_4299	Npun_R0281	Nos7107_0614	alr3995	Nos7524_4766	Oscil6304_5632	Osc7112_5024	Ple7327_0884
112	adjacency score														0.5																											1		1	1		1		1
	5750														Cyagr_0765																											A9601_07811		P9215_08151	P9301_07811		PMT9312_0731		P9515_08611
	5751														Cyagr_0658																											A9601_07831		P9215_08171	P9301_07831		PMT9312_0733		P9515_08591
	5755														Cyagr_0656																											A9601_07841		P9215_08181	P9301_07841		PMT9312_0734		P9515_08581
113	adjacency score	0.5	0.5	0.5	0.5	0.5	0.5	0.5		0	0.5	1	0	0.5	1			1					1	1	0.5			0.5	1		0.5	0	0.5		0.5	0.5	0.5	0.5	1	0.5	0.5	1		1	1	1	1	1
	5883	AM1_0868	Anacy_0760	ANA_C13119	Ava_4635	NIES39_K00610	IJ00_19360	Cal6303_0900		Cha6605_5094	Chro_4983	Cri9333_2532	Cyan10605_2525	Cyast_0094	Cyagr_2547			Cyan7425_2267					Dacsa_1334	ECO111_1231	GEI7407_1351			Glo7428_2427	PCC7418_1511		Mic7113_1908	MAE_41820	NSP_45810		Npun_R6142	Nos7107_2956	alr0734	Nos7524_0971	Oscil6304_3417	Osc7112_4039	Ple7327_4275	A9601_08901		P9215_09201	P9301_08881	P9303_29761	PMT9312_0831	PMT_2231
	5888	AM1_0875	Anacy_0759	ANA_C13118	Ava_4634	NIES39_K00620	IJ00_19365	Cal6303_0901		Cha6605_0311	Chro_4982	Cri9333_2533	Cyan10605_0436	Cyast_0095	Cyagr_2548			Cyan7425_2268						ECO111_1230	GEI7407_1350			Glo7428_2428	PCC7418_1509		Mic7113_1909	MAE_41100	NSP_45800	Aazo_3682	Npun_R6143	Nos7107_2957	alr0733	Nos7524_0972	Oscil6304_3418	Osc7112_4038	Ple7327_4273	A9601_08911		P9215_09211	P9301_08891	P9303_29771	PMT9312_0832	PMT_2232
	5890	AM1_5103	Anacy_5565	ANA_C20015	Ava_3622	NIES39_G00560	IJ00_12395	Cal6303_5314		Cha6605_0148	Chro_4702	Cri9333_2534	Cyan10605_1091	Cyast_1164	Cyagr_2549			Cyan7425_2273					Dacsa_1332	ECO111_1226	GEI7407_2696			Glo7428_3601	PCC7418_1515		Mic7113_2764	MAE_04510	NSP_51990		Npun_F0822	Nos7107_1685	alr3666	Nos7524_1593	Oscil6304_3410	Osc7112_5967	Ple7327_4112	A9601_08921		P9215_09221	P9301_08901	P9303_29781	PMT9312_0833	PMT_2233
114	adjacency score	1				0							0											0						1											0	1	1	1	1		1		1
	424	AM1_3649				NIES39_D05340							Cyan10605_2368											ECO111_1693_pseudo						Lepto7376_0375											Ple7327_1355	A9601_08971	P9211_06751	P9215_09271	P9301_08951		PMT9312_0838		P9515_10441
	2820	AM1_3650				NIES39_H00600							Cyan10605_0999											ECO111_2536						Lepto7376_0376											Ple7327_4219	A9601_08981	P9211_06761	P9215_09281	P9301_08961		PMT9312_0839		P9515_10431
	5894	AM1_3648				NIES39_J00950							Cyan10605_2124																	Lepto7376_0374											Ple7327_1510	A9601_08961	P9211_06741	P9215_09261	P9301_08941		PMT9312_0837		P9515_10451
115	adjacency score	0.5	0.5	0.5	0.5		0	0.5	0.5	1	0	1			1	0	0.5	0.5	0.5	0	0	0.5			0.5	0.5	1	1		0	0.5		0.5	0.5	0.5	0.5	0.5	0.5	1	0.5	0.5	1		1	1	1	1	1	1
	4778	AM1_5751	Anacy_2380	ANA_C10231	Ava_2682		IJ00_18900	Cal6303_5202	Cal7507_5806	Cha6605_3452	Chro_0027	Cri9333_3096			Cyagr_0848	cce_2230	PCC7424_1284	Cyan7425_2497	Cyan7822_5260	PCC8801_2031	Cyan8802_2057	Cylst_3932			GEI7407_2609	GKIL_2305	glr3442	Glo7428_2853		Lepto7376_2664	Mic7113_4516		NSP_11780	Aazo_1759	Npun_R5107	Nos7107_1226	alr0190	Nos7524_0875	Oscil6304_5224	Osc7112_2393	Ple7327_2097	A9601_10521		P9215_10841	P9301_10511	P9303_29121	PMT9312_0981	PMT_2190	P9515_10511
	6105	AM1_5752	Anacy_2379	ANA_C10230	Ava_2683		IJ00_04795	Cal6303_5203	Cal7507_5805	Cha6605_3453	Chro_0787	Cri9333_3097			Cyagr_0849	cce_4605	PCC7424_1283	Cyan7425_2498	Cyan7822_5261	PCC8801_3082	Cyan8802_3038	Cylst_3931			GEI7407_2608	GKIL_2304	glr3443	Glo7428_2854		Lepto7376_2519	Mic7113_4515		NSP_11770	Aazo_1758	Npun_R5106	Nos7107_1225	alr0191	Nos7524_0874	Oscil6304_5223	Osc7112_2392	Ple7327_2095	A9601_10531		P9215_10851	P9301_10531	P9303_29111	PMT9312_0982	PMT_2189	P9515_10521
	6106	AM1_0611	Anacy_3254	ANA_C11233	Ava_0859		IJ00_06205	Cal6303_4110	Cal7507_4914	Cha6605_3454	Chro_5135	Cri9333_3101			Cyagr_0850	cce_4070	PCC7424_3771	Cyan7425_4243	Cyan7822_3007	PCC8801_0060	Cyan8802_0058	Cylst_1599			GEI7407_2473	GKIL_1222	glr3448	Glo7428_2867		Lepto7376_2785	Mic7113_2153		NSP_920	Aazo_1498	Npun_R4626	Nos7107_1811	alr3052	Nos7524_3978	Oscil6304_5221	Osc7112_1177	Ple7327_0131	A9601_10541		P9215_10861	P9301_10541	P9303_29101	PMT9312_0983	PMT_2188	P9515_10531
116	adjacency score																																									0		0	0				0
	5899																																									A9601_09011		P9215_09311	P9301_08991				P9515_10411
	6197																																									A9601_11151		P9215_11441	P9301_11141				P9515_11071
	6706																																									A9601_16121		P9215_16771	P9301_15941				P9515_01461
117	adjacency score	1				1				1	0.5				1		1	1	1	0.5	0.5				1	0	0					1							1		1	1		1	1		1
	5095	AM1_1412				NIES39_G00940				Cha6605_5111	Chro_4454				Cyagr_2563~Cyagr_0838		PCC7424_4766	Cyan7425_3591	Cyan7822_1273	PCC8801_4426	Cyan8802_4490				GEI7407_3582							MAE_33610									Ple7327_1202	A9601_11441		P9215_11741	P9301_11451		PMT9312_1051
	6225	AM1_1414				NIES39_G00960				Cha6605_5113	Chro_3557				Cyagr_2561		PCC7424_4768	Cyan7425_3594	Cyan7822_1271	PCC8801_1913	Cyan8802_1937				GEI7407_3580	GKIL_4127	gll2069					MAE_33590							Oscil6304_3325		Ple7327_1204	A9601_11421		P9215_11721	P9301_11431		PMT9312_1049
	6226	AM1_1413				NIES39_G00950				Cha6605_5112	Chro_3556				Cyagr_2562		PCC7424_4767	Cyan7425_3593	Cyan7822_1272	PCC8801_4430	Cyan8802_4494				GEI7407_3581	GKIL_4505	gll1477					MAE_33600							Oscil6304_3326		Ple7327_1203	A9601_11431		P9215_11731	P9301_11441		PMT9312_1050
118	adjacency score	1	1	1	0.5	1	1	1	1	1	1		0	0.5	1	1	1		1	1	1	1	1		1			1	1	1	1	1	1	1	1	0.5	1	0.5	1	1	0.5	1				1	1	1
	4002	AM1_3181~AM1_A0283	Anacy_0491	ANA_C10511	Ava_4023	NIES39_H01190	IJ00_00510~IJ00_07075~IJ00_01560	Cal6303_0317~Cal6303_3990	Cal7507_2514~Cal7507_4918~Cal7507_4132	Cha6605_0736~Cha6605_3037	Chro_0941		Cyan10605_0736	Cyast_0388	Cyagr_1140~Cyagr_2690~Cyagr_0596	cce_2354~cce_2194	PCC7424_3577	Cyan7425_0024	Cyan7822_2703	PCC8801_0529	Cyan8802_0546	Cylst_0775~Cylst_4806	Dacsa_1140		GEI7407_2436			Glo7428_0644~Glo7428_1098~Glo7428_1648	PCC7418_2821	Lepto7376_3652	Mic7113_4140	MAE_54540	NSP_36410~NSP_6450	Aazo_1838	Npun_F5889~Npun_R4914	Nos7107_2208	all1363~all7316~all2677	Nos7524_0331	Oscil6304_0525	Osc7112_0097	Ple7327_3879	A9601_14301				P9303_00871~P9303_01301		PMT_0078
	4239	AM1_3183~AM1_A0281	Anacy_0493	ANA_C10509	Ava_1189	NIES39_H01210	IJ00_00520~IJ00_07065	Cal6303_2834~Cal6303_3992~Cal6303_0319	Cal7507_2512~Cal7507_4134	Cha6605_0734	Chro_0943		Cyan10605_3273	Cyast_0302	Cyagr_1142~Cyagr_2688~Cyagr_0594	cce_2192~cce_3059~cce_2356	PCC7424_3579		Cyan7822_2701	PCC8801_0527	Cyan8802_0544	Cylst_4809	Dacsa_1138		GEI7407_2434			Glo7428_4998~Glo7428_1650	PCC7418_2823	Lepto7376_3650	Mic7113_4138	MAE_54560	NSP_6430	Aazo_1836	Npun_R6584~Npun_F5892	Nos7107_3772	all2675~alr4240~all7314	Nos7524_1777	Oscil6304_0523	Osc7112_0099	Ple7327_3953	A9601_14321				P9303_01311~P9303_00851	PMT9312_1183	PMT_0094~PMT_0076
	6302	AM1_3182~AM1_A0282	Anacy_0492~Anacy_4609~Anacy_0157~Anacy_4088	ANA_C10510~ANA_C11095~ANA_C10349~ANA_C11971	Ava_1188~Ava_4225~Ava_4383	NIES39_H01200~NIES39_A04450	IJ00_00515~IJ00_07070~IJ00_15820~IJ00_03940	Cal6303_2835~Cal6303_0318~Cal6303_3991~Cal6303_5242~Cal6303_1944~Cal6303_2517	Cal7507_2513~Cal7507_4133~Cal7507_2015~Cal7507_1167~Cal7507_1651	Cha6605_0735~Cha6605_3040~Cha6605_0500	Chro_0942~Chro_3249	Cri9333_0129	Cyan10605_2576	Cyast_0303	Cyagr_0595~Cyagr_2689	cce_2355~cce_2193~cce_3060	PCC7424_3578~PCC7424_0410		Cyan7822_2702~Cyan7822_1338	PCC8801_0528~PCC8801_2680	Cyan8802_0545~Cyan8802_3424	Cylst_4807~Cylst_0776~Cylst_5295~Cylst_2269~Cylst_5348	Dacsa_1139	ECO111_p3-03	GEI7407_2435			Glo7428_1649~Glo7428_4997~Glo7428_3623~Glo7428_3564	PCC7418_2822	Lepto7376_3651	Mic7113_4139~Mic7113_5567	MAE_54550~MAE_35850	NSP_6440~NSP_8460~NSP_5470~NSP_7830	Aazo_1837~Aazo_1455~Aazo_0728	Npun_R6585~Npun_F5890~Npun_R0865~Npun_F3378~Npun_F3519	Nos7107_3773~Nos7107_5410~Nos7107_2166	alr4239~all7315~all2676~alr1614~alr1927	Nos7524_1776~Nos7524_3051~Nos7524_3157~Nos7524_3636	Oscil6304_0524	Osc7112_0098	Ple7327_3954	A9601_14311				P9303_00861~P9303_01291	PMT9312_1182	PMT_0077
119	adjacency score																																									0.5	0	0					1
	5205																																									A9601_04181	P9211_14711	P9215_04361					P9515_15961
	6357																																									A9601_12411		P9215_16401					P9515_15871
	6360																																									A9601_12431	P9211_12111	P9215_16571					P9515_15931
120	adjacency score																																									0	0	0	0	0	0	0	0
	6468																																									A9601_13541	P9211_12571	P9215_13751	P9301_13631	P9303_20501	PMT9312_1263	PMT_0285	P9515_13331
	6585																																									A9601_14951	P9211_13431	P9215_15241	P9301_14811	P9303_19751	PMT9312_1392	PMT_0338	P9515_14571
	6755																																									A9601_16501	P9211_15681	P9215_17161	P9301_16381	P9303_04861	PMT9312_1541	PMT_1464	P9515_16271
121	adjacency score				0	0	0	0	0		0		0	0	0	0	0		0	0.5	0.5				0			0.5			0.5	0	0			0	0	0		0	0.5	0	0	0	0	0	0	0	0
	5484				Ava_4012	NIES39_K02640	IJ00_17320	Cal6303_3911	Cal7507_3942		Chro_0326		Cyan10605_2689	Cyast_0503	Cyagr_0040	cce_1359	PCC7424_1506		Cyan7822_4341	PCC8801_4095	Cyan8802_4134				GEI7407_0662			Glo7428_4801			Mic7113_1305	MAE_56720	NSP_4820			Nos7107_0393	alr1374	Nos7524_2436	Oscil6304_3361	Osc7112_3058	Ple7327_0991	A9601_05871	P9211_05341	P9215_06121	P9301_05571	P9303_07781	PMT9312_0531	PMT_1232	P9515_05951
	5543				Ava_4266	NIES39_A00970	IJ00_05790	Cal6303_0086	Cal7507_3885		Chro_4949		Cyan10605_0257	Cyast_2463	Cyagr_0116	cce_0976	PCC7424_5310		Cyan7822_3855	PCC8801_4096	Cyan8802_4135				GEI7407_3781			Glo7428_3281			Mic7113_1998	MAE_41600	NSP_31510			Nos7107_3264		Nos7524_1735			Ple7327_1288	A9601_06411	P9211_10671	P9215_06671	P9301_06111	P9303_18391	PMT9312_0585	PMT_0442	P9515_06501
	6595				Ava_1368	NIES39_O06660	IJ00_21955	Cal6303_2981	Cal7507_5222		Chro_5573		Cyan10605_1318	Cyast_2316	Cyagr_1342	cce_1006	PCC7424_5295		Cyan7822_3997	PCC8801_1414	Cyan8802_1443				GEI7407_0770			Glo7428_4798			Mic7113_1310	MAE_30070	NSP_19170		Npun_F4463	Nos7107_4263	all4443	Nos7524_0280		Osc7112_1718	Ple7327_0988	A9601_15021	P9211_13511	P9215_15321	P9301_14891	P9303_19871	PMT9312_1399	PMT_0327	P9515_14641
122	adjacency score																									0	0													0
	2821																									GKIL_1648	glr1149													Osc7112_3858
	6743																									GKIL_3251	glr3482													Osc7112_0251
	8836																									GKIL_1574	glr2404													Osc7112_5192
123	adjacency score	0	0	0	0	0	0	0	0	0	0	0	0	0		0	0	0	0	0	0	0	0	0	0			0	0	0	0	0	0	0	0	0	0	0	0	0	0
	2368	AM1_1881	Anacy_5531	ANA_C11788	Ava_1779	NIES39_L00930	IJ00_12620	Cal6303_0997	Cal7507_4785	Cha6605_3150	Chro_3998	Cri9333_1255	Cyan10605_0930	Cyast_1043		cce_3318	PCC7424_3646	Cyan7425_1048	Cyan7822_3540	PCC8801_1846	Cyan8802_1872	Cylst_0186	Dacsa_2711	ECO111_3245	GEI7407_3708			Glo7428_0850	PCC7418_2275	Lepto7376_1901	Mic7113_5105	MAE_59020	NSP_28720	Aazo_2346	Npun_R0904	Nos7107_3851	all3918	Nos7524_3926	Oscil6304_4937	Osc7112_4127	Ple7327_2265
	6940	AM1_2020	Anacy_5559	ANA_C20025	Ava_3630	NIES39_A03170	IJ00_12440	Cal6303_0513	Cal7507_4818	Cha6605_5546	Chro_0285	Cri9333_1792	Cyan10605_0136	Cyast_1899		cce_2282	PCC7424_2654	Cyan7425_3921	Cyan7822_2784	PCC8801_3170	Cyan8802_2948	Cylst_0225	Dacsa_1265	ECO111_0998	GEI7407_3724			Glo7428_1216	PCC7418_1186	Lepto7376_3416	Mic7113_5027	MAE_04410	NSP_52120	Aazo_3649	Npun_R0874	Nos7107_2948	alr3658	Nos7524_2908	Oscil6304_2245	Osc7112_1927	Ple7327_3393
	8643	AM1_4914	Anacy_2662	ANA_C13762	Ava_3306	NIES39_D01240	IJ00_15825	Cal6303_0814	Cal7507_2799	Cha6605_3054	Chro_1957	Cri9333_2700	Cyan10605_1547	Cyast_0240		cce_2987	PCC7424_3990	Cyan7425_1187	Cyan7822_4817	PCC8801_3470	Cyan8802_2646	Cylst_3383		ECO111_2697~ECO111_2971~ECO111_3454~ECO111_p2-084	GEI7407_1586			Glo7428_2509		Lepto7376_4060	Mic7113_4021	MAE_58230	NSP_11660	Aazo_1210	Npun_R4927	Nos7107_5362	alr4370	Nos7524_4211	Oscil6304_4665	Osc7112_2883	Ple7327_1697
124	adjacency score	0			0													0	0															0		0	0
	7080	AM1_0999			Ava_1018													Cyan7425_2925	Cyan7822_3750															Aazo_2849		Nos7107_3757	all4817
	7083	AM1_6256			Ava_1440													Cyan7425_3910	Cyan7822_4679															Aazo_1824		Nos7107_1169	alr4438
	7086	AM1_0771			Ava_3800													Cyan7425_2394	Cyan7822_2586															Aazo_3939		Nos7107_0377
125	adjacency score				0					0												0													0
	7195				Ava_1330					Cha6605_1692												Cylst_3264													Npun_F6600
	7199				Ava_1715					Cha6605_1898												Cylst_2501													Npun_CF085
	7200				Ava_4946					Cha6605_0046												Cylst_6652													Npun_AR212
126	adjacency score									0		0					0													0		0
	7303									Cha6605_3822		Cri9333_3210					PCC7424_5630													Lepto7376_1168		MAE_06410
	7305									Cha6605_4092		Cri9333_3791					PCC7424_5649													Lepto7376_2137		MAE_31610
	7307									Cha6605_1157		Cri9333_0729					PCC7424_5528													Lepto7376_0522		MAE_46670
127	adjacency score	1	1				0.5		1									0.5																	0.5	1			0.5	1
	7576	AM1_0326	Anacy_5434				IJ00_14930		Cal7507_6008									Cyan7425_2593																	Npun_F1207	Nos7107_5084		Nos7524_5120	Oscil6304_2183	Osc7112_0400
	7579	AM1_0330	Anacy_5436				IJ00_14945		Cal7507_6011									Cyan7425_2589																	Npun_F1209	Nos7107_5086			Oscil6304_2188	Osc7112_0402
	7585	AM1_0332	Anacy_5440				IJ00_05250		Cal7507_6012									Cyan7425_0621																	Npun_R3297	Nos7107_5089			Oscil6304_2955	Osc7112_0409
128	adjacency score					1			1													1									1									1
	4177					NIES39_H00810			Cal7507_4025													Cylst_6612									Mic7113_6776									Osc7112_4884
	7701					NIES39_H00790			Cal7507_4015													Cylst_6610									Mic7113_6780									Osc7112_4880
	18306					NIES39_H00800			Cal7507_4023													Cylst_6611									Mic7113_6777									Osc7112_4882
129	adjacency score						0			0		0										0
	7809						IJ00_09030			Cha6605_4963		Cri9333_0412										Cylst_0129
	7813						IJ00_09980			Cha6605_5101		Cri9333_0481										Cylst_0382
	7814						IJ00_12805			Cha6605_5602		Cri9333_0502										Cylst_3325
130	adjacency score	1			1								1		1			0									1		1			1				1	1	1
	3251	AM1_2041			Ava_1359								Cyan10605_2853		Cyagr_0773			Cyan7425_3644									gll3457		PCC7418_1981			MAE_11730				Nos7107_3283	all4403	Nos7524_0023
	8275	AM1_2039			Ava_1361								Cyan10605_2851		Cyagr_0774			Cyan7425_0753									gll3456		PCC7418_1978			MAE_11710				Nos7107_3281	all4401	Nos7524_0020
	9230	AM1_2040			Ava_1360								Cyan10605_2852		Cyagr_0772			Cyan7425_0813											PCC7418_1979			MAE_11720				Nos7107_3282	all4402	Nos7524_0022
131	adjacency score	0	0	0	0	0	0	0	0	0	0	0	0	0			0	0	0	0	0	0	0		0	0	0	0	0	0	0	0	0	0	0	0	0	0	0	0	0
	3240	AM1_2638~AM1_2556	Anacy_2303	ANA_C20613	Ava_4216	NIES39_K00720	IJ00_01895~IJ00_21650	Cal6303_3491~Cal6303_3276	Cal7507_0220~Cal7507_5161	Cha6605_5400	Chro_4342	Cri9333_1976	Cyan10605_0391	Cyast_1869		cce_4742	PCC7424_5037	Cyan7425_2708	Cyan7822_0173	PCC8801_1456	Cyan8802_1482	Cylst_0682~Cylst_0065			GEI7407_3484~GEI7407_0340	GKIL_2744	gll1406	Glo7428_1603	PCC7418_3056	Lepto7376_0997~Lepto7376_1481	Mic7113_1351~Mic7113_4860	MAE_11260	NSP_21210	Aazo_1521	Npun_R2519~Npun_F0516	Nos7107_3096	alr1603	Nos7524_0467	Oscil6304_4759	Osc7112_0053	Ple7327_2519
	4478	AM1_2531	Anacy_5014		Ava_3100	NIES39_Q02880	IJ00_05715	Cal6303_3584	Cal7507_5858	Cha6605_0110~Cha6605_2377	Chro_3545~Chro_1117	Cri9333_3935~Cri9333_4258	Cyan10605_0012	Cyast_2465			PCC7424_1904	Cyan7425_4632~Cyan7425_0447	Cyan7822_1250	PCC8801_3132	Cyan8802_2987	Cylst_1706	Dacsa_1498		GEI7407_2573	GKIL_2524~GKIL_3164	gll0838~gll0189	Glo7428_3520~Glo7428_3915	PCC7418_0157		Mic7113_0153	MAE_41420	NSP_43240	Aazo_1003	Npun_F4742~Npun_F1425~Npun_F5918	Nos7107_2006	alr2054	Nos7524_0625	Oscil6304_1577	Osc7112_0479	Ple7327_4142
	8467	AM1_1078	Anacy_2581	ANA_C12422	Ava_1238	NIES39_H00620	IJ00_00925	Cal6303_4601	Cal7507_4988	Cha6605_0003	Chro_1216	Cri9333_1397	Cyan10605_0961	Cyast_2340			PCC7424_0582	Cyan7425_1246	Cyan7822_1701	PCC8801_1179	Cyan8802_1206	Cylst_4542	Dacsa_1634		GEI7407_0923	GKIL_0644	gll2520	Glo7428_2232	PCC7418_2385	Lepto7376_4272	Mic7113_5710	MAE_44840	NSP_52910	Aazo_1055	Npun_F3640	Nos7107_2460	all4286	Nos7524_3503	Oscil6304_3040	Osc7112_1322	Ple7327_1792
132	adjacency score	1								1																		1
	8538	AM1_1193								Cha6605_2560																		Glo7428_4956
	8539	AM1_1194								Cha6605_2559																		Glo7428_4955
	8540	AM1_1195								Cha6605_2558																		Glo7428_4954
133	adjacency score								1			1						1
	9113								Cal7507_3393			Cri9333_4867						Cyan7425_3351
	9157								Cal7507_3394			Cri9333_4866						Cyan7425_3350
	18271								Cal7507_3392			Cri9333_4868						Cyan7425_3352
134	adjacency score	0	0	0	0	0	0	0	0	0	0	0	0	0		0	0	0	0	0	0	0	0	0	0	0.5	0	0	0	0	0	0.5	0	0	0	0	0	0	0	0	0.5
	394	AM1_D0175~AM1_1646~AM1_D0234~AM1_5049~AM1_6334	Anacy_4258~Anacy_4278	ANA_C11901	Ava_4652~Ava_4695~Ava_4568	NIES39_D07430~NIES39_B00900	IJ00_22255		Cal7507_4923	Cha6605_5650~Cha6605_1333~Cha6605_5890~Cha6605_5928~Cha6605_1204	Chro_4238~Chro_2618~Chro_0635	Cri9333_0917	Cyan10605_0709	Cyast_2624		cce_2411~cce_1286~cce_3705~cce_2692	PCC7424_5241~PCC7424_5095~PCC7424_4785	Cyan7425_4368~Cyan7425_0340	Cyan7822_1792~Cyan7822_4975	PCC8801_3987~PCC8801_4186~PCC8801_2330	Cyan8802_4029~Cyan8802_4225~Cyan8802_2381	Cylst_1841~Cylst_1824	Dacsa_2845	ECO111_0639~ECO111_1719~ECO111_4303	GEI7407_0537~GEI7407_3628~GEI7407_3563	GKIL_2258~GKIL_4011~GKIL_4446~GKIL_2257	gll1984~glr0690~glr4214~gll2689	Glo7428_4683~Glo7428_1450	PCC7418_2850~PCC7418_3801~PCC7418_1823	Lepto7376_2156	Mic7113_0016~Mic7113_2880	MAE_48970~MAE_58660	NSP_37130~NSP_31790	Aazo_2467	Npun_F1924~Npun_F0242	Nos7107_2366	alr0750~all1122~all0634~all7588	Nos7524_1713~Nos7524_1725~Nos7524_1854	Oscil6304_1846	Osc7112_2984	Ple7327_1813~Ple7327_1688~Ple7327_1981~Ple7327_2257~Ple7327_4141
	7954	AM1_0556	Anacy_0479	ANA_C10663	Ava_4466	NIES39_K02860	IJ00_13970	Cal6303_0689	Cal7507_0754	Cha6605_3299~Cha6605_5013	Chro_1004	Cri9333_3722	Cyan10605_2990	Cyast_0207		cce_3731	PCC7424_3312	Cyan7425_3855	Cyan7822_0380	PCC8801_3406	Cyan8802_2710	Cylst_3893	Dacsa_1683	ECO111_3138~ECO111_3568	GEI7407_0406	GKIL_4007	gll1001	Glo7428_0663	PCC7418_3479	Lepto7376_1943	Mic7113_4200	MAE_15110~MAE_62070	NSP_40380	Aazo_1859	Npun_F4297	Nos7107_0838	all0862	Nos7524_5034	Oscil6304_3148		Ple7327_3326
	9254	AM1_2082	Anacy_0572	ANA_C11767	Ava_1463	NIES39_O03270	IJ00_18550	Cal6303_4795	Cal7507_0881	Cha6605_3882	Chro_4067	Cri9333_3317~Cri9333_2028	Cyan10605_2768	Cyast_1861		cce_0855	PCC7424_3080	Cyan7425_2069	Cyan7822_1167	PCC8801_4429	Cyan8802_4493	Cylst_4891	Dacsa_0880	ECO111_3658	GEI7407_0833	GKIL_2766	glr3270	Glo7428_0858	PCC7418_0400	Lepto7376_3451	Mic7113_1622~Mic7113_5872	MAE_62150	NSP_39880	Aazo_0864	Npun_R1843	Nos7107_1557	all0089	Nos7524_1381	Oscil6304_2506	Osc7112_0965	Ple7327_3316
135	adjacency score	0.5	1	1	1	0				1	0.5		0			0.5	0.5			1	1				0.5				0.5				1			1	1		0.5		0.5					1		1
	9503	AM1_2353	Anacy_3409	ANA_C12119	Ava_0885	NIES39_C00890				Cha6605_0515	Chro_4478		Cyan10605_2199			cce_1387	PCC7424_5133			PCC8801_3000	Cyan8802_3119				GEI7407_3844				PCC7418_0658				NSP_21710			Nos7107_2119	alr3026		Oscil6304_3790		Ple7327_1214					P9303_28441		PMT_2162
	9504	AM1_2354	Anacy_3408	ANA_C12118	Ava_0884	NIES39_Q00140				Cha6605_0520	Chro_4477		Cyan10605_0884			cce_1386	PCC7424_5132			PCC8801_3001	Cyan8802_3118			ECO111_3706	GEI7407_3843				PCC7418_0659				NSP_21700			Nos7107_2120	alr3027		Oscil6304_3791		Ple7327_1213					P9303_28451		PMT_2163
	9943	AM1_2813	Anacy_3410	ANA_C12121	Ava_0883	NIES39_E01620				Cha6605_0516	Chro_4940		Cyan10605_1265			cce_2141	PCC7424_1951			PCC8801_2999	Cyan8802_3120				GEI7407_0190				PCC7418_0081				NSP_21690	Aazo_4196		Nos7107_2123	all3028	Nos7524_1479	Oscil6304_1102		Ple7327_1947					P9303_28431		PMT_2161
136	adjacency score									0						0				0	0										0	0	0
	9528									Cha6605_2947						cce_3279				PCC8801_4509	Cyan8802_3998										Mic7113_3278	MAE_53060	NSP_47060
	9529									Cha6605_3505						cce_3785				PCC8801_2882	Cyan8802_3330										Mic7113_2267	MAE_23200	NSP_36620
	9531									Cha6605_0340						cce_3307				PCC8801_2986	Cyan8802_1566										Mic7113_3119	MAE_39310	NSP_23370
137	adjacency score	0	0	0	0	0	0	0	0	0	0	0	0	0	0	0	0	0	0	0	0	0	0		0	0	0	0	0.5	0	0	0	0	0	0	0	0	0	0	0	0		0			0		0
	8724	AM1_1363	Anacy_0372	ANA_C12580	Ava_0986	NIES39_K03820	IJ00_01365	Cal6303_4375	Cal7507_0423	Cha6605_2941	Chro_4481~Chro_3231	Cri9333_4035	Cyan10605_0753	Cyast_1223	Cyagr_0612	cce_4522	PCC7424_3136	Cyan7425_4163	Cyan7822_5392	PCC8801_0717	Cyan8802_0746	Cylst_0620	Dacsa_1866		GEI7407_1085	GKIL_0334	gsr1485	Glo7428_2250	PCC7418_0590	Lepto7376_1098	Mic7113_2291	MAE_01215	NSP_43060	Aazo_0885	Npun_F1166	Nos7107_1824	asl2914	Nos7524_0348	Oscil6304_1349	Osc7112_1080	Ple7327_0995		P9211_08601			P9303_15241		PMT_0697
	9590	AM1_2373	Anacy_0132	ANA_C12741	Ava_0586	NIES39_A08040	IJ00_07370	Cal6303_4321	Cal7507_5066	Cha6605_4970	Chro_2208	Cri9333_3633	Cyan10605_2186	Cyast_0434	Cyagr_2420	cce_4368	PCC7424_4039	Cyan7425_3436	Cyan7822_1206	PCC8801_4375	Cyan8802_4437	Cylst_4239	Dacsa_1593		GEI7407_0684	GKIL_0239	glr2591	Glo7428_0334	PCC7418_3329	Lepto7376_0963	Mic7113_4416	MAE_24200	NSP_42240	Aazo_4678	Npun_F4794	Nos7107_4146	all0794	Nos7524_3602	Oscil6304_2710	Osc7112_3162	Ple7327_3425		P9211_18361			P9303_30001		PMT_2251
	11274	AM1_5550	Anacy_2480	ANA_C10786	Ava_1280	NIES39_J05370	IJ00_20235	Cal6303_5104	Cal7507_2939	Cha6605_5266	Chro_4377	Cri9333_3782	Cyan10605_1223	Cyast_2237	Cyagr_1873	cce_0471	PCC7424_0387	Cyan7425_0267	Cyan7822_4396	PCC8801_0662	Cyan8802_0682	Cylst_4992	Dacsa_3365		GEI7407_2841	GKIL_4068	glr3536	Glo7428_1492	PCC7418_0597	Lepto7376_0510	Mic7113_0632	MAE_04140	NSP_10690	Aazo_0670	Npun_R3891	Nos7107_2691	alr4330	Nos7524_4236	Oscil6304_4160	Osc7112_2955	Ple7327_1554		P9211_16231			P9303_23731		PMT_1790
138	adjacency score	1			1				1																								1			1	1	1
	2735	AM1_2474			Ava_1523				Cal7507_0489																								NSP_23970			Nos7107_4409	all0156	Nos7524_5345
	9728	AM1_2470			Ava_1525				Cal7507_0491																								NSP_23990			Nos7107_4411	all0158	Nos7524_5343
	9736	AM1_2475			Ava_1522				Cal7507_0488																								NSP_23960			Nos7107_4408	all0155	Nos7524_5346
139	adjacency score	0	0	0	0	0	0	0	0	0	0	0	0	0	0	0	0	0	0	0	0	0	0		0	0.5	0	0	0		0	0	0	0	0	0	0	0	0	0	0
	7379	AM1_0178	Anacy_3971~Anacy_1273~Anacy_1035	ANA_C20626	Ava_0092~Ava_1215~Ava_B0198~Ava_4853	NIES39_Q00480~NIES39_M02100	IJ00_21695~IJ00_09520	Cal6303_5411	Cal7507_1401~Cal7507_1552~Cal7507_3589~Cal7507_2851	Cha6605_0547	Chro_4414~Chro_5607	Cri9333_1166	Cyan10605_0927	Cyast_1219~Cyast_1568	Cyagr_1057	cce_0760~cce_5175	PCC7424_2610~PCC7424_2548~PCC7424_0438	Cyan7425_2222~Cyan7425_4461	Cyan7822_4268~Cyan7822_4770	PCC8801_0357~PCC8801_0617~PCC8801_3667	Cyan8802_0364~Cyan8802_0633~Cyan8802_3721	Cylst_3075~Cylst_0006	Dacsa_3442~Dacsa_1577		GEI7407_3209~GEI7407_0143	GKIL_0641~GKIL_4008	gsl1695~gsr2523	Glo7428_1151	PCC7418_2501~PCC7418_2220	Lepto7376_2567	Mic7113_2116~Mic7113_4221~Mic7113_5091~Mic7113_5910	MAE_31400~MAE_24060	NSP_39260~NSP_44050~NSP_37430	Aazo_3743	Npun_R1856~Npun_R2926~Npun_R3283	Nos7107_1794~Nos7107_3006~Nos7107_3463~Nos7107_1183	all2267~asl3998~asl3117	Nos7524_0171~Nos7524_3308~Nos7524_0551~Nos7524_5540	Oscil6304_4655~Oscil6304_2873	Osc7112_4092~Osc7112_2144	Ple7327_1043~Ple7327_4072
	10008	AM1_2849	Anacy_4773	ANA_C20199	Ava_4214	NIES39_B00910	IJ00_05335	Cal6303_5470	Cal7507_2596	Cha6605_2982	Chro_1099	Cri9333_0217	Cyan10605_0476	Cyast_1162	Cyagr_0231	cce_4662	PCC7424_0101	Cyan7425_2254	Cyan7822_1352	PCC8801_1364	Cyan8802_1394	Cylst_2678	Dacsa_2505		GEI7407_0463	GKIL_2429	gll0878	Glo7428_1172	PCC7418_0506		Mic7113_6152	MAE_40060	NSP_44680	Aazo_3552	Npun_R5367	Nos7107_0620	all1601	Nos7524_4753	Oscil6304_5624	Osc7112_3795	Ple7327_2676
	10060	AM1_2962~AM1_3669	Anacy_3138~Anacy_0165	ANA_C10606	Ava_1445~Ava_0963		IJ00_15465~IJ00_13740	Cal6303_4009~Cal6303_1594	Cal7507_6117~Cal7507_0532	Cha6605_5238~Cha6605_5537	Chro_0518~Chro_4271~Chro_2211	Cri9333_1305	Cyan10605_2057	Cyast_0249	Cyagr_0941~Cyagr_1287	cce_1620	PCC7424_2237~PCC7424_4520	Cyan7425_3014~Cyan7425_1660	Cyan7822_2109~Cyan7822_0198	PCC8801_2024~PCC8801_0424	Cyan8802_2050~Cyan8802_0435	Cylst_5706~Cylst_3987	Dacsa_2555	ECO111_2126~ECO111_4732	GEI7407_2991	GKIL_2420	gll0682~glr4327	Glo7428_1570~Glo7428_4713	PCC7418_2580		Mic7113_3792~Mic7113_2808	MAE_16920~MAE_53990	NSP_26140~NSP_31650	Aazo_0749~Aazo_4281	Npun_F5478~Npun_F1605~Npun_R6491	Nos7107_2132~Nos7107_1508	all0070~alr2938	Nos7524_2766~Nos7524_1027	Oscil6304_3185~Oscil6304_5566	Osc7112_0632~Osc7112_5385	Ple7327_3253~Ple7327_1530
140	adjacency score	0	0	0	0	0	0	0	0	0	0	0	0	0		0	0	0	0	0	0	0	0		0	0	0	0	0	0	0	0	0	0	0	0	0	0	0	0	0
	3039	AM1_2654	Anacy_2796	ANA_C10965	Ava_0579	NIES39_J01220	IJ00_18760	Cal6303_4395	Cal7507_2041	Cha6605_0335	Chro_2664	Cri9333_3072	Cyan10605_0256	Cyast_2652		cce_1715	PCC7424_1578	Cyan7425_2449	Cyan7822_1973	PCC8801_3194	Cyan8802_2925	Cylst_3748	Dacsa_2315		GEI7407_3608		gll3214	Glo7428_1687	PCC7418_2347	Lepto7376_3852	Mic7113_1045	MAE_37170	NSP_10940		Npun_F6216	Nos7107_3644	all1256	Nos7524_0535	Oscil6304_3000	Osc7112_2014	Ple7327_4103
	5600	AM1_4580	Anacy_4070	ANA_C11635	Ava_2333	NIES39_F00690	IJ00_22515	Cal6303_3521	Cal7507_3536	Cha6605_5588	Chro_0374	Cri9333_3457	Cyan10605_1648	Cyast_0197		cce_2206	PCC7424_4308	Cyan7425_0426	Cyan7822_0714	PCC8801_1510	Cyan8802_1537	Cylst_2975	Dacsa_2852		GEI7407_3629	GKIL_1912	gsr2104	Glo7428_1358	PCC7418_1359	Lepto7376_2120	Mic7113_1204	MAE_38100	NSP_32160	Aazo_2307	Npun_R4423	Nos7107_1416	asl5079	Nos7524_5006	Oscil6304_3093	Osc7112_5288	Ple7327_1475
	10158	AM1_3164	Anacy_3454	ANA_C13267	Ava_2515	NIES39_D03740	IJ00_06795	Cal6303_1536	Cal7507_3759	Cha6605_3637	Chro_1684	Cri9333_1804	Cyan10605_1805	Cyast_1246		cce_2127	PCC7424_2977	Cyan7425_2712	Cyan7822_5535	PCC8801_2903	Cyan8802_3193	Cylst_0409	Dacsa_0978		GEI7407_2494	GKIL_1052	glr2993	Glo7428_0113	PCC7418_0301	Lepto7376_3390	Mic7113_5490	MAE_19140	NSP_11330	Aazo_3775	Npun_R4550	Nos7107_3891	all4545	Nos7524_0464	Oscil6304_1895	Osc7112_2418	Ple7327_0599
141	adjacency score	0								0.5								1						1	1	0.5
	9509	AM1_2502								Cha6605_2633								Cyan7425_2429						ECO111_2836	GEI7407_1494	GKIL_3268
	10232	AM1_3312								Cha6605_2262								Cyan7425_2431						ECO111_2838	GEI7407_1492	GKIL_1448
	10586	AM1_4013								Cha6605_2268								Cyan7425_2430						ECO111_2837	GEI7407_1493	GKIL_1447
142	adjacency score	0	0	0	0	0	0	0	0	0	0	0	0	0		0	0	0	0	0	0	0	0		0			0	0	0	0	0	0	0	0	0	0	0	0	0	0
	7652	AM1_0356	Anacy_1006	ANA_C12694	Ava_1663	NIES39_D01950	IJ00_26425	Cal6303_5455	Cal7507_3240		Chro_3437	Cri9333_3625	Cyan10605_2869	Cyast_1831		cce_4094	PCC7424_1390	Cyan7425_5121	Cyan7822_0126	PCC8801_0877	Cyan8802_0903	Cylst_4231	Dacsa_1601		GEI7407_0142			Glo7428_3924	PCC7418_2960	Lepto7376_4001	Mic7113_5187	MAE_56290	NSP_42070	Aazo_1131	Npun_R5752	Nos7107_3697	all4042	Nos7524_1309	Oscil6304_5044	Osc7112_5401	Ple7327_0171
	7718	AM1_0432	Anacy_0777	ANA_C11349	Ava_4418	NIES39_L02600	IJ00_03510	Cal6303_4527	Cal7507_5425	Cha6605_4332	Chro_4330	Cri9333_1928	Cyan10605_1771	Cyast_1005		cce_2996	PCC7424_5124		Cyan7822_1746	PCC8801_0274	Cyan8802_0274	Cylst_2036	Dacsa_1990		GEI7407_3806			Glo7428_1048	PCC7418_3804	Lepto7376_2024	Mic7113_2478	MAE_39750	NSP_28520	Aazo_3668	Npun_R5928	Nos7107_5436	all1164	Nos7524_1134	Oscil6304_1872	Osc7112_5648	Ple7327_4097
	10335	AM1_3441	Anacy_3092~Anacy_5935	ANA_C20167	Ava_3559	NIES39_E02270	IJ00_25840	Cal6303_2573	Cal7507_5547	Cha6605_1943~Cha6605_6348~Cha6605_6098	Chro_5663~Chro_3702~Chro_3379	Cri9333_2137	Cyan10605_3068	Cyast_1278		cce_0482	PCC7424_0117~PCC7424_3072	Cyan7425_1993~Cyan7425_1654	Cyan7822_4343~Cyan7822_3136	PCC8801_3214	Cyan8802_2906	Cylst_1213	Dacsa_1890		GEI7407_0776			Glo7428_5030~Glo7428_0791	PCC7418_1346	Lepto7376_2165	Mic7113_0782	MAE_18090	NSP_1150	Aazo_4415	Npun_R1442	Nos7107_5102	asl3721~asr7638	Nos7524_3463	Oscil6304_3282	Osc7112_6462~Osc7112_3958~Osc7112_2803~Osc7112_4095	Ple7327_4554
143	adjacency score																																													0		0
	710																																													P9303_04201		PMT_1521
	10456																																													P9303_03461		PMT_1569
	25777																																													P9303_16971		PMT_0555
144	adjacency score	0	0	0	0	0	0	0	0	0	0	0	0	0	0	0	0	0	0	0	0	0	0	0	0	0	0	0	0	0	0	0	0	0	0	0	0	0	0	0	0					0		0
	9078	AM1_1848	Anacy_2743	ANA_C11509	Ava_0660	NIES39_K04170	IJ00_24010	Cal6303_5570	Cal7507_2809	Cha6605_4458	Chro_5065	Cri9333_2932	Cyan10605_2184	Cyast_1576	Cyagr_2093	cce_0374	PCC7424_1891	Cyan7425_3277	Cyan7822_3754	PCC8801_1827	Cyan8802_1853	Cylst_3405	Dacsa_0561	ECO111_4621	GEI7407_3854	GKIL_1279	gll0650	Glo7428_0881	PCC7418_3698	Lepto7376_0297	Mic7113_1057	MAE_24220	NSP_11730	Aazo_1204	Npun_F5137	Nos7107_5370	alr1705	Nos7524_4412	Oscil6304_2919	Osc7112_5434	Ple7327_2802					P9303_24921		PMT_1864
	10576	AM1_3986	Anacy_2046	ANA_C20098	Ava_2415	NIES39_O06700	IJ00_25665	Cal6303_0841	Cal7507_1802	Cha6605_0417	Chro_1418	Cri9333_1493	Cyan10605_2487	Cyast_1188	Cyagr_3233	cce_0924	PCC7424_2661	Cyan7425_1220	Cyan7822_2662	PCC8801_0618	Cyan8802_0634	Cylst_4313	Dacsa_2861	ECO111_4454	GEI7407_3234	GKIL_0539	gll3112	Glo7428_2741	PCC7418_3793	Lepto7376_3512	Mic7113_0501	MAE_13030	NSP_19990	Aazo_0312	Npun_R5019	Nos7107_1052	alr5168	Nos7524_3851	Oscil6304_1426	Osc7112_4758	Ple7327_0047					P9303_06541		PMT_1331
	10594	AM1_4029	Anacy_4594	ANA_C10342	Ava_1639	NIES39_J00340	IJ00_13360	Cal6303_4538	Cal7507_6081	Cha6605_4600	Chro_3111	Cri9333_3202	Cyan10605_2839	Cyast_2325	Cyagr_0510	cce_2029	PCC7424_3750	Cyan7425_2506	Cyan7822_5018	PCC8801_2120	Cyan8802_2167	Cylst_5737	Dacsa_2176	ECO111_4025	GEI7407_1225	GKIL_3852	glr3263	Glo7428_0474	PCC7418_0152	Lepto7376_1276	Mic7113_4863	MAE_51270	NSP_21860	Aazo_4388	Npun_R1132	Nos7107_4939	alr4067	Nos7524_3881	Oscil6304_2250	Osc7112_0048	Ple7327_0534					P9303_16781		PMT_0573
145	adjacency score	0	0	0	0	0.5	0	0	0	0	0	0	0	0		0	0	0	0	0	0	0	0	0	0	0	0	0	0	0	0	0	0		0	0	0	0.5	0	0	0
	10554	AM1_3954	Anacy_5281	ANA_C20671	Ava_4800	NIES39_C02490	IJ00_11605	Cal6303_2070	Cal7507_0594	Cha6605_3399	Chro_0639	Cri9333_1610	Cyan10605_1937	Cyast_0918		cce_2104	PCC7424_1324	Cyan7425_5237	Cyan7822_0248	PCC8801_3870	Cyan8802_3919	Cylst_2825	Dacsa_1690	ECO111_3972	GEI7407_1730	GKIL_1379	gll3754	Glo7428_4770	PCC7418_1074	Lepto7376_1937	Mic7113_5155	MAE_13330	NSP_49100		Npun_R6029	Nos7107_1263	alr1796	Nos7524_4357	Oscil6304_5384	Osc7112_2915	Ple7327_2932
	10753	AM1_4368	Anacy_5213	ANA_C12738	Ava_0172	NIES39_A01420	IJ00_00955	Cal6303_4067	Cal7507_0805	Cha6605_4508	Chro_0048	Cri9333_1927	Cyan10605_1545	Cyast_0629		cce_2495	PCC7424_2073	Cyan7425_1778	Cyan7822_4540	PCC8801_0391	Cyan8802_0400	Cylst_5924	Dacsa_2392	ECO111_0311~ECO111_1303~ECO111_2647~ECO111_4460	GEI7407_0161	GKIL_2008	gll3465	Glo7428_3296	PCC7418_0648	Lepto7376_0418	Mic7113_3650	MAE_44350	NSP_11210		Npun_R6401	Nos7107_0444	alr2351	Nos7524_5148	Oscil6304_2805	Osc7112_3334	Ple7327_2542
	10771	AM1_4387	Anacy_1499	ANA_C13773	Ava_4535	NIES39_C02400	IJ00_19260	Cal6303_1022	Cal7507_2104	Cha6605_5858	Chro_2809	Cri9333_2969	Cyan10605_0362	Cyast_0089		cce_0198	PCC7424_0664	Cyan7425_1599	Cyan7822_3935	PCC8801_2329	Cyan8802_2380	Cylst_3632	Dacsa_3354	ECO111_0537~ECO111_0778~ECO111_3652	GEI7407_1369	GKIL_0320	glr1558	Glo7428_1958	PCC7418_1414	Lepto7376_2653	Mic7113_0037	MAE_09380	NSP_29800		Npun_F1534	Nos7107_0485	all0602	Nos7524_4348	Oscil6304_0497	Osc7112_1261	Ple7327_0841
146	adjacency score	1				1				1	1		1	1		1	1	1	1	1	1				1			1		1									0.5		1
	10793	AM1_4464~AM1_5814				NIES39_D07660				Cha6605_5084	Chro_0337		Cyan10605_1998	Cyast_0661		cce_2112	PCC7424_1095	Cyan7425_0677~Cyan7425_3173	Cyan7822_0337	PCC8801_1053	Cyan8802_1082				GEI7407_2961			Glo7428_0613		Lepto7376_2470									Oscil6304_4334		Ple7327_0862
	10795	AM1_4467~AM1_5812				NIES39_D07690				Cha6605_5081	Chro_0340		Cyan10605_1995	Cyast_0664		cce_2109	PCC7424_1092	Cyan7425_3170	Cyan7822_0334	PCC8801_1056	Cyan8802_1085				GEI7407_2958			Glo7428_0610		Lepto7376_2473									Oscil6304_4331		Ple7327_0859
	10799	AM1_4468~AM1_5807				NIES39_D07710				Cha6605_5085	Chro_0341		Cyan10605_1994	Cyast_0665		cce_2108	PCC7424_1091	Cyan7425_3169	Cyan7822_0333	PCC8801_1057	Cyan8802_1086			ECO111_3249	GEI7407_2951			Glo7428_0609											Oscil6304_5437		Ple7327_0858
147	adjacency score	1			1		1		1	1		1		1														1		1					0.5		1
	1884	AM1_4863			Ava_1568		IJ00_16150		Cal7507_0949	Cha6605_0892		Cri9333_1873		Cyast_1339														Glo7428_3609		Lepto7376_3629					Npun_F1469		alr3757
	10978	AM1_4865			Ava_1569		IJ00_16130		Cal7507_0948	Cha6605_0893		Cri9333_1874~Cri9333_0828		Cyast_1338														Glo7428_3604		Lepto7376_3632					Npun_F1468		alr3756
	10980	AM1_4867			Ava_1571				Cal7507_0945	Cha6605_0903		Cri9333_1876		Cyast_1337														Glo7428_3602		Lepto7376_3630					Npun_R1686		alr3754
148	adjacency score		0	0	0	0	0	0	0	0	0	0	0	0		0	0	0	0	0	0	0	0		0	0	0	0	0	0	0	0	0	0	0	0	0	0	0	0	0
	10186		Anacy_4719	ANA_C20124	Ava_3331	NIES39_K02230	IJ00_23350	Cal6303_0903	Cal7507_0338	Cha6605_2414	Chro_1870	Cri9333_0081	Cyan10605_0626	Cyast_1839		cce_4575	PCC7424_0660	Cyan7425_1475	Cyan7822_2445	PCC8801_2085	Cyan8802_2129	Cylst_3249	Dacsa_2434		GEI7407_3526	GKIL_4339	glr0513	Glo7428_2844	PCC7418_0291	Lepto7376_2053	Mic7113_6079	MAE_26090	NSP_27430	Aazo_3309	Npun_R5590	Nos7107_4770	all4463	Nos7524_2721	Oscil6304_3699	Osc7112_4351	Ple7327_4629
	11201		Anacy_3360	ANA_C11182	Ava_1832	NIES39_A02190	IJ00_21645	Cal6303_3275	Cal7507_5145	Cha6605_3719	Chro_0202	Cri9333_1714	Cyan10605_1402	Cyast_0910		cce_0330	PCC7424_0557	Cyan7425_0638	Cyan7822_3746	PCC8801_2591	Cyan8802_3515	Cylst_0686	Dacsa_0531		GEI7407_0474	GKIL_2107	glr4039	Glo7428_0863	PCC7418_2471	Lepto7376_2942	Mic7113_4558	MAE_42830	NSP_18920	Aazo_3792	Npun_R5255	Nos7107_1883	alr3864	Nos7524_4124	Oscil6304_2136	Osc7112_0602	Ple7327_0970
	13932		Anacy_3764	ANA_C13367	Ava_4586	NIES39_O03260	IJ00_16610	Cal6303_5605	Cal7507_3798	Cha6605_2916	Chro_4924	Cri9333_0931	Cyan10605_1470	Cyast_1561		cce_0256	PCC7424_3075	Cyan7425_4289	Cyan7822_1172	PCC8801_2195	Cyan8802_2257	Cylst_3186	Dacsa_2791		GEI7407_3699	GKIL_1637	glr3013	Glo7428_3380	PCC7418_0192	Lepto7376_2039	Mic7113_0118	MAE_61750	NSP_13080	Aazo_2625	Npun_R5163	Nos7107_2525	alr0655	Nos7524_0192	Oscil6304_2641	Osc7112_2167	Ple7327_3967
149	adjacency score														0																															0		0
	4658														Cyagr_0714																															P9303_14511		PMT_0762
	11775														Cyagr_3209																															P9303_06381		PMT_1345
	20292														Cyagr_0034																															P9303_05761		PMT_1393
150	adjacency score						0.5	0		1							1		1	1						1	1			0	1				0.5					1	0
	5038	AM1_5938					IJ00_14480	Cal6303_1003		Cha6605_4060							PCC7424_5736		Cyan7822_4040	PCC8801_4521						GKIL_4294	glr1259			Lepto7376_3000	Mic7113_4742				Npun_R0731					Osc7112_1019	Ple7327_1060
	12248						IJ00_13545	Cal6303_1337~Cal6303_1538		Cha6605_4063				Cyast_1566	Cyagr_1636		PCC7424_5725		Cyan7822_4035	PCC8801_4529						GKIL_4298	glr1263			Lepto7376_0481	Mic7113_4752				Npun_F3794					Osc7112_1028	Ple7327_0110
	19026						IJ00_14450			Cha6605_4059							PCC7424_5726		Cyan7822_4036	PCC8801_4519						GKIL_4289	gll1254			Lepto7376_0651	Mic7113_4738				Npun_F0735					Osc7112_1023	Ple7327_3414
151	adjacency score	0	0	0	0	0	0	0	0	0.5	0	0	0	0	0.5	0	0.5	0	0	0.5	0	0	0		0	0.5	0.5	0	0	0	0.5	0	0	0	0	0	0	0	0	0.5	0		0.5			0.5		0.5
	8329	AM1_0856	Anacy_2664	ANA_C13098	Ava_0935	NIES39_H00860	IJ00_22010	Cal6303_1970	Cal7507_2831	Cha6605_5046	Chro_0630	Cri9333_2557	Cyan10605_2489	Cyast_2560	Cyagr_0429	cce_3269	PCC7424_1282	Cyan7425_4291	Cyan7822_5262	PCC8801_0654	Cyan8802_0674	Cylst_3595	Dacsa_1055		GEI7407_3374	GKIL_2241	glr2915	Glo7428_2562	PCC7418_2166	Lepto7376_2644	Mic7113_2669	MAE_15650	NSP_15230	Aazo_1207	Npun_R2768	Nos7107_1581	all2971	Nos7524_5527	Oscil6304_3999	Osc7112_0754	Ple7327_2094		P9211_06891			P9303_17761		PMT_0493
	12255	AM1_C0096~AM1_C0099~AM1_C0191~AM1_C0213	Anacy_1897~Anacy_2032	ANA_C11069	Ava_2931~Ava_2926	NIES39_D02050	IJ00_14535~IJ00_14505~IJ00_09750~IJ00_13870~IJ00_14590	Cal6303_4019~Cal6303_5109~Cal6303_1008	Cal7507_3700~Cal7507_3695	Cha6605_4074~Cha6605_1302~Cha6605_3628~Cha6605_4054	Chro_3407~Chro_3402	Cri9333_1811	Cyan10605_2118~Cyan10605_3155	Cyast_0342	Cyagr_1639~Cyagr_1031	cce_2652	PCC7424_0160~PCC7424_5732	Cyan7425_2872~Cyan7425_1696	Cyan7822_1651~Cyan7822_3896~Cyan7822_4044	PCC8801_3075~PCC8801_4515	Cyan8802_3045	Cylst_0752~Cylst_0747	Dacsa_0535		GEI7407_3510	GKIL_4280~GKIL_4284	glr1185~glr3218~gll1189	Glo7428_4606	PCC7418_3213	Lepto7376_2324~Lepto7376_0655	Mic7113_2589~Mic7113_4749	MAE_24460~MAE_51670	NSP_24900	Aazo_3488~Aazo_0296	Npun_F5290~Npun_R3806	Nos7107_3144~Nos7107_3150	alr0529~alr0524	Nos7524_4174~Nos7524_4169	Oscil6304_1236	Osc7112_2008~Osc7112_1032	Ple7327_2225~Ple7327_1945		P9211_03331			P9303_22371		PMT_1682
	12262	AM1_C0119	Anacy_3145~Anacy_3757	ANA_C11759	Ava_2579~Ava_4579	NIES39_A06470	IJ00_19325~IJ00_13520~IJ00_16575	Cal6303_1725~Cal6303_1333~Cal6303_5596	Cal7507_4092~Cal7507_3805	Cha6605_4079~Cha6605_4068	Chro_1061~Chro_5214	Cri9333_1163~Cri9333_0938	Cyan10605_2163	Cyast_1789	Cyagr_1634	cce_1380	PCC7424_3679~PCC7424_5722~PCC7424_5176	Cyan7425_0272	Cyan7822_5091~Cyan7822_4032~Cyan7822_5227	PCC8801_1383~PCC8801_4526	Cyan8802_1417	Cylst_2544~Cylst_3179	Dacsa_1263~Dacsa_0162		GEI7407_0661~GEI7407_0107	GKIL_4277~GKIL_4288~GKIL_1567	glr1182~glr1193~glr1538	Glo7428_1581~Glo7428_3236	PCC7418_2907~PCC7418_1479	Lepto7376_0226~Lepto7376_0476	Mic7113_5097~Mic7113_4757~Mic7113_5401	MAE_07320~MAE_10330	NSP_46470~NSP_36000	Aazo_2275	Npun_F0744~Npun_F0738~Npun_R5170	Nos7107_3253~Nos7107_2518	all5339~alr0647	Nos7524_5510~Nos7524_0185	Oscil6304_5951~Oscil6304_2635	Osc7112_1339~Osc7112_1029~Osc7112_2172	Ple7327_1905~Ple7327_0105~Ple7327_0912		P9211_03371			P9303_22311		PMT_1678
152	adjacency score	1														1								0	1				1				1
	12375	AM1_D0157														cce_1512								ECO111_2523	GEI7407_1846				PCC7418_2528				NSP_4440								Ple7327_2938
	12379	AM1_D0162														cce_1508								ECO111_4572	GEI7407_1842				PCC7418_2524				NSP_4400
	12382	AM1_D0165														cce_1503								ECO111_0264~ECO111_3752	GEI7407_1839				PCC7418_2521				NSP_4370
153	adjacency score		0	0																		0												0
	12959		Anacy_3611	ANA_C10592																		Cylst_0060												Aazo_2487
	13013		Anacy_2272	ANA_C11493																		Cylst_0964												Aazo_1333
	13474		Anacy_1698	ANA_C11974																		Cylst_5345												Aazo_5101
154	adjacency score		1	1	1		1	1	1	1	1	1	1		1	1			1	1	1	1		1		1	1	1			1	1	1	1	1	1	1	1	1	1
	13257		Anacy_0432~Anacy_3301	ANA_C11289~ANA_C11903	Ava_1192~Ava_B0204~Ava_3846	NIES39_O07190	IJ00_03390	Cal6303_4969~Cal6303_0705	Cal7507_2477~Cal7507_1557	Cha6605_2201	Chro_3176	Cri9333_1266	Cyan10605_2253		Cyagr_3179	cce_3887			Cyan7822_3295	PCC8801_1933	Cyan8802_1960	Cylst_2652		ECO111_0714		GKIL_2708~GKIL_2713	glr0575	Glo7428_0030			Mic7113_5924	MAE_59870	NSP_19390	Aazo_3971	Npun_R0300~Npun_F0721	Nos7107_3964~Nos7107_1180	all4243~all3151	Nos7524_2434~Nos7524_0592	Oscil6304_4994	Osc7112_2129
	13258		Anacy_0433~Anacy_3303	ANA_C11290~ANA_C11905	Ava_1194~Ava_3848~Ava_B0206		IJ00_03380	Cal6303_4968~Cal6303_0703	Cal7507_2478~Cal7507_1559	Cha6605_2203	Chro_3174	Cri9333_1264	Cyan10605_2255		Cyagr_3181	cce_3891			Cyan7822_3297	PCC8801_1930	Cyan8802_1957	Cylst_2650		ECO111_0715		GKIL_2709	glr0574	Glo7428_0028			Mic7113_5922	MAE_59820	NSP_19400	Aazo_3972	Npun_R0301~Npun_F0719	Nos7107_3966~Nos7107_1178	all4245~all3153	Nos7524_2433~Nos7524_0590	Oscil6304_4992	Osc7112_2127
	13259		Anacy_0434~Anacy_3304	ANA_C11291~ANA_C11906	Ava_1195~Ava_3849~Ava_B0207		IJ00_03375	Cal6303_4967~Cal6303_0702	Cal7507_2479~Cal7507_1560	Cha6605_2204	Chro_3173	Cri9333_1263	Cyan10605_2258		Cyagr_3182	cce_3892			Cyan7822_3298	PCC8801_1929	Cyan8802_1956	Cylst_2649				GKIL_2710	glr0573	Glo7428_0027			Mic7113_5921	MAE_59800	NSP_19410	Aazo_3973	Npun_R0302~Npun_F0718	Nos7107_3967~Nos7107_1177	all4246~all3154	Nos7524_2432~Nos7524_0589	Oscil6304_4990	Osc7112_2126
155	adjacency score		0.5	0.5	0.5	0.5	0.5	0.5	0.5	0	0.5	0.5					0		0	0	0	0.5			0.5			0		0	0.5	0	0.5	0.5	0.5	0.5	0.5	0.5	0.5	0.5	0
	2286		Anacy_1484	ANA_C11730	Ava_0305	NIES39_A02030	IJ00_19190	Cal6303_1264	Cal7507_2119	Cha6605_3322	Chro_4498	Cri9333_2415					PCC7424_3255		Cyan7822_3439	PCC8801_3407	Cyan8802_2709	Cylst_3613			GEI7407_3419					Lepto7376_2340	Mic7113_5499	MAE_25310	NSP_24270	Aazo_2711	Npun_F1520	Nos7107_2240	all1730	Nos7524_4332	Oscil6304_1975	Osc7112_0299	Ple7327_3651
	3078		Anacy_3472	ANA_C20717	Ava_1203	NIES39_D00070	IJ00_05905	Cal6303_3257	Cal7507_3152	Cha6605_5235	Chro_4425~Chro_4874	Cri9333_1539					PCC7424_0635~PCC7424_1233		Cyan7822_3757	PCC8801_3281	Cyan8802_2841	Cylst_0396			GEI7407_1618			Glo7428_3507		Lepto7376_1651	Mic7113_5474	MAE_25740	NSP_50300	Aazo_3760	Npun_F2746	Nos7107_3557	all4254	Nos7524_2901	Oscil6304_5580	Osc7112_3458	Ple7327_1849
	13405		Anacy_1485	ANA_C11731	Ava_0306	NIES39_A02020	IJ00_19195	Cal6303_1263	Cal7507_2118	Cha6605_5394	Chro_4497	Cri9333_2414					PCC7424_2068		Cyan7822_0653	PCC8801_2008	Cyan8802_2033	Cylst_3614			GEI7407_3418			Glo7428_3401		Lepto7376_1810	Mic7113_5498	MAE_41870	NSP_24290	Aazo_2710	Npun_F1521	Nos7107_2239	all1729	Nos7524_4333	Oscil6304_1976	Osc7112_0298	Ple7327_0753
156	adjacency score					1							0	0.5									0.5					1	0.5	1	1								1
	13739					NIES39_D05160							Cyan10605_1181	Cyast_2089									Dacsa_2072					Glo7428_4513	PCC7418_1027	Lepto7376_0553	Mic7113_1020								Oscil6304_5668
	13740					NIES39_D05150							Cyan10605_0190	Cyast_2088									Dacsa_2713					Glo7428_4512	PCC7418_1644	Lepto7376_0554	Mic7113_1019								Oscil6304_5669
	17272					NIES39_D05180~NIES39_O06830							Cyan10605_1287	Cyast_0245									Dacsa_2070					Glo7428_4515	PCC7418_1029	Lepto7376_0551	Mic7113_1022								Oscil6304_5666
157	adjacency score			1	1	1	1			1							1					1							1				1			1	1	1		1
	13738			ANA_C12821	Ava_1759	NIES39_M01880	IJ00_20330			Cha6605_5847							PCC7424_3820					Cylst_3802							PCC7418_3241				NSP_51080			Nos7107_0506	alr3943	Nos7524_0802		Osc7112_6037
	13741			ANA_C12823	Ava_1757	NIES39_M01860	IJ00_20320			Cha6605_5845							PCC7424_3822					Cylst_3800							PCC7418_3239				NSP_51100			Nos7107_0508	alr3945	Nos7524_0804		Osc7112_6035
	13776			ANA_C12822	Ava_1758	NIES39_M01870	IJ00_20325			Cha6605_5846							PCC7424_3821					Cylst_3801							PCC7418_3240				NSP_51090			Nos7107_0507	alr3944	Nos7524_0803		Osc7112_6036
158	adjacency score		0	0	0	0	0	0	0	0	0	0	0	0		0	0	0	0	0	0	0	0		0			0	0	0	0	0	0	0	0	0	0	0	0	0	0
	13900		Anacy_2788	ANA_C13208	Ava_1751	NIES39_R00750	IJ00_22410	Cal6303_1766	Cal7507_1925	Cha6605_3915	Chro_5428	Cri9333_2098	Cyan10605_0694	Cyast_1672		cce_3173	PCC7424_0116	Cyan7425_2493	Cyan7822_5175	PCC8801_3849	Cyan8802_3898	Cylst_3753	Dacsa_0681		GEI7407_2946			Glo7428_0756	PCC7418_1367	Lepto7376_1641	Mic7113_2017	MAE_18990	NSP_11000	Aazo_0139	Npun_F6194	Nos7107_3616	all3951	Nos7524_0810	Oscil6304_4201	Osc7112_0661	Ple7327_0692
	14111		Anacy_3030	ANA_C20221	Ava_0923	NIES39_K00510	IJ00_12945	Cal6303_5096	Cal7507_4670	Cha6605_5088	Chro_2992	Cri9333_0863	Cyan10605_3437	Cyast_2726		cce_1528	PCC7424_4052	Cyan7425_0855	Cyan7822_2463	PCC8801_3907	Cyan8802_3959	Cylst_1168	Dacsa_2525		GEI7407_3716			Glo7428_2433	PCC7418_3202	Lepto7376_2146	Mic7113_2324	MAE_38360	NSP_740	Aazo_2070	Npun_R3867	Nos7107_3933	alr2984	Nos7524_3905	Oscil6304_0651	Osc7112_2675	Ple7327_2586
	14206		Anacy_0694	ANA_C20665	Ava_4990	NIES39_D01570	IJ00_23195	Cal6303_0778	Cal7507_2282	Cha6605_5769	Chro_3476	Cri9333_2202	Cyan10605_1761	Cyast_0343		cce_4393	PCC7424_4828	Cyan7425_2571	Cyan7822_5362	PCC8801_1432	Cyan8802_1458	Cylst_0799	Dacsa_1169		GEI7407_0498			Glo7428_1643	PCC7418_1610	Lepto7376_1966	Mic7113_5803	MAE_53160	NSP_23880	Aazo_3043	Npun_R5594	Nos7107_1343	alr1550	Nos7524_4481	Oscil6304_1980	Osc7112_5452	Ple7327_1171
159	adjacency score			1													1		1
	973			ANA_P10080													PCC7424_2425		Cyan7822_4415
	14289			ANA_P10082													PCC7424_2422		Cyan7822_4417
	14290			ANA_P10083													PCC7424_2421		Cyan7822_4418
160	adjacency score		1	1	1		1	1	1			1					1	1	1	1	1	1				1		1	1			1						1	1
	3941		Anacy_1515	ANA_P20051	Ava_4165			Cal6303_1699	Cal7507_1251			Cri9333_0877					PCC7424_1712	Cyan7425_2456	Cyan7822_5635	PCC8801_0510	Cyan8802_0527	Cylst_5262				GKIL_1959	gll2468	Glo7428_4630	PCC7418_0700			MAE_30640						Nos7524_0937	Oscil6304_4906
	14335		Anacy_1509	ANA_P20045	Ava_4172		IJ00_10470	Cal6303_1707	Cal7507_1248			Cri9333_0880					PCC7424_1715	Cyan7425_2459	Cyan7822_5632	PCC8801_0507	Cyan8802_0524	Cylst_5269				GKIL_1962		Glo7428_4633	PCC7418_0693			MAE_30720						Nos7524_0932	Oscil6304_4903
	14337		Anacy_1511	ANA_P20047	Ava_4170		IJ00_10480	Cal6303_1705	Cal7507_1250			Cri9333_0878					PCC7424_1713	Cyan7425_2457	Cyan7822_5634	PCC8801_0509	Cyan8802_0526	Cylst_5267				GKIL_1960		Glo7428_4631	PCC7418_0695			MAE_30700						Nos7524_0934	Oscil6304_4905
161	adjacency score		0		0		0	0	0													0			0					0	0		0	0	0	0	0	0
	3506		Anacy_2522		Ava_3156		IJ00_26160	Cal6303_5115	Cal7507_2891													Cylst_5034			GEI7407_3347					Lepto7376_2723	Mic7113_0563		NSP_10310	Aazo_0621	Npun_R5195	Nos7107_2086	alr3584	Nos7524_4093
	14479		Anacy_2585		Ava_2344		IJ00_23830	Cal6303_3776	Cal7507_2965													Cylst_5278			GEI7407_3147					Lepto7376_1689	Mic7113_2731		NSP_9110	Aazo_1008	Npun_R2893	Nos7107_0937	alr5121	Nos7524_2814
	14832		Anacy_5073		Ava_0889		IJ00_23330	Cal6303_5053	Cal7507_0350													Cylst_3258			GEI7407_3043					Lepto7376_1642	Mic7113_5968			Aazo_4341	Npun_R4755	Nos7107_4208	all3022	Nos7524_2150
162	adjacency score		1			1						1	1									1				1					1									1
	14644		Anacy_5657			NIES39_J03420						Cri9333_0579	Cyan10605_0587									Cylst_6170				GKIL_2354														Osc7112_0875
	14648		Anacy_5659			NIES39_J03410						Cri9333_0580	Cyan10605_0586									Cylst_6168				GKIL_2356					Mic7113_2626									Osc7112_0873
	14653		Anacy_5660			NIES39_J03400						Cri9333_0581	Cyan10605_0585									Cylst_6167				GKIL_2357					Mic7113_2627									Osc7112_0872
163	adjacency score		0.5		0.5				0.5													0.5											0.5		0.5	0.5	0.5	0.5
	8317		Anacy_1610		Ava_1145				Cal7507_0660													Cylst_0327											NSP_19270		Npun_F4264	Nos7107_3911	asr1661	Nos7524_5395
	15291		Anacy_1609		Ava_1146				Cal7507_0659													Cylst_0328											NSP_19280		Npun_F4265	Nos7107_3910	asr1662	Nos7524_5396
	15468		Anacy_2871		Ava_4707				Cal7507_1156													Cylst_3331											NSP_28700		Npun_F1034	Nos7107_1875	all0313	Nos7524_2290
164	adjacency score		0						0																										0	0
	15340		Anacy_2050						Cal7507_1808																										Npun_R5014	Nos7107_1714
	15495		Anacy_3134						Cal7507_0803																										Npun_R4595	Nos7107_4773
	15801		Anacy_5424						Cal7507_5537																										Npun_R0580	Nos7107_5157
165	adjacency score		1										0.5	1		1	1		1																						1
	15992		Anacy_5957								Chro_3765		Cyan10605_1270	Cyast_1679		cce_1740	PCC7424_4097		Cyan7822_2122																						Ple7327_0585
	15993		Anacy_5958										Cyan10605_1057	Cyast_1680		cce_1739	PCC7424_4098		Cyan7822_2123																						Ple7327_0586
	15994		Anacy_5959										Cyan10605_1058	Cyast_1681		cce_1738	PCC7424_4099		Cyan7822_2124																						Ple7327_0587
166	adjacency score		1				1																										1		1
	12139		Anacy_5987				IJ00_01430																										NSP_13200		Npun_F4887
	16032		Anacy_5986				IJ00_01435																										NSP_13210		Npun_F4886
	16033		Anacy_5988				IJ00_01425																										NSP_13190		Npun_F4888
167	adjacency score				0				0																										0		0
	2746				Ava_4848				Cal7507_5116																										Npun_F0426		asl0994
	16237				Ava_1376				Cal7507_2086																										Npun_R1488		all4423
	16357				Ava_2496				Cal7507_4662																										Npun_R5493		asl4562
168	adjacency score				0			0																											0		0
	1953				Ava_B0049			Cal6303_2226																											Npun_AR029		all7191
	16239				Ava_1378			Cal6303_3405																											Npun_R1490		all4425
	16930				Ava_C0218			Cal6303_2561																											Npun_R2315		all7680
169	adjacency score				0				0																												0	0
	16149				Ava_0492				Cal7507_0424																												alr2562	Nos7524_5252
	16327				Ava_2256				Cal7507_5857																												all4980	Nos7524_4077
	16545				Ava_3924				Cal7507_0104																												alr1447	Nos7524_1220
170	adjacency score				0.5				0.5																								0.5		0.5	0.5	0.5	0.5
	16110				Ava_0117				Cal7507_2598																								NSP_37860		Npun_R4517	Nos7107_3912	asl2299	Nos7524_0988
	16399				Ava_2876				Cal7507_0328																								NSP_47510		Npun_R1390	Nos7107_2498	asr0460	Nos7524_5107
	16400				Ava_2877				Cal7507_0327																								NSP_47500		Npun_R1389	Nos7107_2499	asr0461	Nos7524_5108
171	adjacency score				0.5				0.5																										0.5		0.5	0.5
	16161				Ava_0623				Cal7507_2150																										Npun_F6132		asr1202	Nos7524_5457
	16470				Ava_3414				Cal7507_2333																										Npun_R4586		alr3366	Nos7524_0257
	16471				Ava_3415				Cal7507_2334																										Npun_R4587		alr3365	Nos7524_0256
172	adjacency score				1					1		0.5				1	1			1		1									1				1
	16480				Ava_3487					Cha6605_3428		Cri9333_0656					PCC7424_2326			PCC8801_3948		Cylst_6430									Mic7113_0810				Npun_AF118
	16482				Ava_3488					Cha6605_3427		Cri9333_0268				cce_1263	PCC7424_2325			PCC8801_3949		Cylst_6429									Mic7113_0811				Npun_AF119
	16484				Ava_3489					Cha6605_3426		Cri9333_0654				cce_1262	PCC7424_2324			PCC8801_3950		Cylst_6428									Mic7113_0812				Npun_AF120
173	adjacency score								1		0.5											1						1			1									1
	17356								Cal7507_5220		Chro_5571											Cylst_2388						Glo7428_2480			Mic7113_2494									Osc7112_6014
	17390								Cal7507_5218		Chro_4872											Cylst_2390		ECO111_3222				Glo7428_2482			Mic7113_2496									Osc7112_6019
	17414								Cal7507_5219		Chro_5570											Cylst_2389						Glo7428_2481			Mic7113_2495									Osc7112_6016
174	adjacency score														0.5
	17508														Cyagr_0918
	17511														Cyagr_0919
	20692														Cyagr_3011
175	adjacency score					0		1									1	0.5	1	1	1									1	0.5								0.5	0.5
	3489					NIES39_K03740		Cal6303_1043~Cal6303_5453				Cri9333_1840					PCC7424_1522	Cyan7425_2801	Cyan7822_2769	PCC8801_1005~PCC8801_3753	Cyan8802_1034~Cyan8802_3802	Cylst_4059								Lepto7376_3927	Mic7113_1032~Mic7113_2130								Oscil6304_5219	Osc7112_3420
	17534							Cal6303_1040									PCC7424_1520	Cyan7425_0809	Cyan7822_2767	PCC8801_3755	Cyan8802_3804									Lepto7376_3928	Mic7113_0734								Oscil6304_5236	Osc7112_4602
	17538					NIES39_M02190		Cal6303_1041									PCC7424_1519	Cyan7425_0808	Cyan7822_2766	PCC8801_3756	Cyan8802_3805									Lepto7376_3929	Mic7113_0735								Oscil6304_5235	Osc7112_4601~Osc7112_4078
176	adjacency score							1		0																															1
	1562							Cal6303_4462		Cha6605_5210																															Ple7327_3198
	17921							Cal6303_4459		Cha6605_2766																															Ple7327_3191
	17922							Cal6303_4460		Cha6605_5274																															Ple7327_3196
177	adjacency score										0.5	0.5							1																						1
	19485										Chro_2144	Cri9333_2155							Cyan7822_0572																						Ple7327_0423
	19486										Chro_2145	Cri9333_2003							Cyan7822_0573																						Ple7327_0424
	19605										Chro_3312	Cri9333_2157							Cyan7822_0570																						Ple7327_0419
178	adjacency score										1		1								1											1
	19560										Chro_3024		Cyan10605_2665								Cyan8802_4563											MAE_30780
	19561										Chro_3025		Cyan10605_2664								Cyan8802_4564											MAE_30770
	19562										Chro_3026		Cyan10605_2663								Cyan8802_4565											MAE_30760
179	adjacency score												1						0.5
	20816												Cyan10605_1170						Cyan7822_6703
	20822												Cyan10605_1173						Cyan7822_6700
	20823												Cyan10605_1174						Cyan7822_6674
180	adjacency score					1							0.5					1																					1		1
	20862					NIES39_L04010							Cyan10605_1741					Cyan7425_4049																					Oscil6304_5914		Ple7327_2686
	20863					NIES39_L04000							Cyan10605_1742					Cyan7425_4048																					Oscil6304_5915		Ple7327_2687
	20959					NIES39_L03990							Cyan10605_2879					Cyan7425_4047																					Oscil6304_5916		Ple7327_2688
181	adjacency score																0		0																						0
	11849																PCC7424_3239		Cyan7822_0445																						Ple7327_0428
	21623																PCC7424_5221		Cyan7822_1198																						Ple7327_3435
	21973																PCC7424_3145		Cyan7822_4583																						Ple7327_3308
182	adjacency score															0	0			0	0
	4168															cce_4551	PCC7424_4587			PCC8801_0294	Cyan8802_0294
	22483															cce_0620	PCC7424_2565			PCC8801_1506	Cyan8802_1533
	22491															cce_0345	PCC7424_2682			PCC8801_1630	Cyan8802_1657
183	adjacency score															0				0	0																				0
	21702															cce_4496				PCC8801_3996	Cyan8802_4038																				Ple7327_4549
	22509															cce_3711				PCC8801_1949	Cyan8802_1976																				Ple7327_4033
	22743															cce_2074				PCC8801_4450	Cyan8802_4543																				Ple7327_3831
184	adjacency score																																														0		0
	23432																																														PMT9312_1933		P9515_15381
	23433																																														PMT9312_1842		P9515_11301
	23437																																														PMT9312_1963		P9515_12461
185	adjacency score																																										0.5			0.5		0.5
	23528																																										P9211_06621			P9303_10211		PMT_1040
	23609																																										P9211_06701			P9303_10181		PMT_1043
	23669																																										P9211_14821			P9303_21651		PMT_2304
186	adjacency score																																														0
	5712																																														PMT9312_1230
	23691																																														PMT9312_1141
	23797																																														PMT9312_0719
187	adjacency score																																													0		0
	6124																																													P9303_07891		PMT_1221
	25432																																													P9303_29291		PMT_2204
	25576																																													P9303_20611		PMT_0277
188	adjacency score
	25582
	25839
	25931
189	adjacency score
	2523
	25935
	26029
190	adjacency score																																										0
	6727																																										P9211_15041
	27318																																										P9211_09831
	27349																																										P9211_04521
191	adjacency score																																													0.5		0.5
	30498																																													P9303_10691		PMT_2575
	30695																																													P9303_18491		PMT_0432
	30698																																													P9303_18551		PMT_0429
192	adjacency score																																													0		0
	30464																																													P9303_09611		PMT_1087
	30767																																													P9303_22271		PMT_1675
	30809																																													P9303_25011		PMT_1873
193	adjacency score			1																												1	1		1
	95			ANA_C10983																												MAE_38600	NSP_42160		Npun_R2080
	125			ANA_C10984																												MAE_38630	NSP_42150		Npun_R2081
194	adjacency score		0		0			0	0			0										0									0				0	0	0		0	0
	165		Anacy_3363		Ava_2803		IJ00_26725	Cal6303_4177	Cal7507_3279			Cri9333_4331										Cylst_5477									Mic7113_1194				Npun_F0342	Nos7107_3023	alr0354		Oscil6304_2446	Osc7112_2565
	228		Anacy_1662		Ava_4433			Cal6303_1731	Cal7507_4933			Cri9333_2210										Cylst_3882									Mic7113_3386				Npun_R4745	Nos7107_1060	all0825		Oscil6304_4633	Osc7112_4519
195	adjacency score															0		1												0		0						0
	908															cce_4230		Cyan7425_2468												Lepto7376_0585		MAE_20610						Nos7524_1422
	970															cce_3804		Cyan7425_2467												Lepto7376_0107		MAE_55040						Nos7524_4118
196	adjacency score				0								0																			0
	479				Ava_2181								Cyan10605_1236																			MAE_27240
	997				Ava_B0157								Cyan10605_3504																			MAE_22370
197	adjacency score				0						0								0																		0
	726				Ava_C0063						Chro_5865								Cyan7822_6786																		alr7555
	1169				Ava_C0185						Chro_5806								Cyan7822_6298																		alr7649
198	adjacency score					0												0														0
	1349					NIES39_O02560												Cyan7425_3299														MAE_55060
	1465					NIES39_G00150												Cyan7425_1182														MAE_10450
199	adjacency score				0												1		1			0											0	0	1	0	0	0			0
	1329				Ava_5066												PCC7424_3362		Cyan7822_4241			Cylst_6239											NSP_53620	Aazo_2077	Npun_R0550	Nos7107_5445	all2006	Nos7524_5571			Ple7327_0966
	1631				Ava_2499							Cri9333_3833					PCC7424_3363		Cyan7822_4240			Cylst_1763											NSP_13480	Aazo_2062	Npun_F0545	Nos7107_1954	alr4559	Nos7524_2558			Ple7327_3392
200	adjacency score		0		0	0	0	0	0		0	0	0			0	0	0	0	0	0	0			0				0	0	0		0		0	0	0	0	0	0	0
	1068		Anacy_0391		Ava_0509	NIES39_E01010	IJ00_16335	Cal6303_3456	Cal7507_2177		Chro_0123	Cri9333_1194	Cyan10605_2673			cce_0448	PCC7424_2999	Cyan7425_3748	Cyan7822_3426	PCC8801_0723	Cyan8802_0752	Cylst_5572			GEI7407_2664	GKIL_2734			PCC7418_0225	Lepto7376_2608	Mic7113_5302		NSP_4270		Npun_F5960	Nos7107_1604	all0930	Nos7524_3649	Oscil6304_4056	Osc7112_3367	Ple7327_0653
	1715		Anacy_0609	ANA_C11102	Ava_0476	NIES39_E02190	IJ00_18420	Cal6303_3429	Cal7507_2495		Chro_1234	Cri9333_1753	Cyan10605_3167			cce_1970	PCC7424_4511	Cyan7425_1281	Cyan7822_3293	PCC8801_1312	Cyan8802_1340	Cylst_4829			GEI7407_1558				PCC7418_0364	Lepto7376_2851	Mic7113_1386		NSP_39750	Aazo_1911	Npun_R4919	Nos7107_0372	all2544	Nos7524_1795	Oscil6304_2326	Osc7112_5590	Ple7327_0785
201	adjacency score																																													1		0
	1725																																													P9303_25481		PMT_2787
	1994																																													P9303_25521		PMT_1913
202	adjacency score						0	0																													0
	443						IJ00_08955	Cal6303_2724																													alr8509
	2904						IJ00_19645	Cal6303_0566																													all3487
203	adjacency score		1		1	1					1	1					1		1	1	1				1						1		1		1	1	1		1	1
	2905		Anacy_1192		Ava_1427	NIES39_A01410				Cha6605_3115	Chro_1511	Cri9333_4075					PCC7424_4620		Cyan7822_4288	PCC8801_1395	Cyan8802_1429				GEI7407_0259						Mic7113_3740		NSP_41870		Npun_F5706	Nos7107_1125	all0167		Oscil6304_5986	Osc7112_0931
	3109		Anacy_1193		Ava_1428	NIES39_A01400					Chro_1512	Cri9333_4076					PCC7424_4621		Cyan7822_4287	PCC8801_1394	Cyan8802_1428	Cylst_2361			GEI7407_0258	GKIL_1715					Mic7113_3743		NSP_41880		Npun_F5705	Nos7107_1126	all0168		Oscil6304_5985	Osc7112_0930
204	adjacency score	1		1	1	1	1	1	1	0	1	1				1	1	0	1	0	0	1	1		1					1	1	1	1		1	1	1	1	0	1	0
	3147	AM1_4989~AM1_4480~AM1_4612~AM1_4737~AM1_2505~AM1_5687		ANA_C11784~ANA_C10281~ANA_C12302	Ava_1624~Ava_2971~Ava_4813	NIES39_O03180~NIES39_E02080~NIES39_K00500	IJ00_15565~IJ00_08815~IJ00_08065~IJ00_00330	Cal6303_0173~Cal6303_2232~Cal6303_3847~Cal6303_1356~Cal6303_2759	Cal7507_1331~Cal7507_4303	Cha6605_0488	Chro_3270	Cri9333_3089~Cri9333_4006~Cri9333_4078				cce_3924~cce_3574~cce_4660	PCC7424_3594~PCC7424_1167~PCC7424_4408~PCC7424_5743	Cyan7425_0703	Cyan7822_1530~Cyan7822_4131~Cyan7822_3797~Cyan7822_4804	PCC8801_4412~PCC8801_3607	Cyan8802_4475~Cyan8802_2507	Cylst_1995~Cylst_3500	Dacsa_1273		GEI7407_0090~GEI7407_1694					Lepto7376_1792	Mic7113_1787~Mic7113_6650~Mic7113_2813~Mic7113_2814~Mic7113_2812~Mic7113_6649	MAE_54920~MAE_25260~MAE_61410	NSP_4350~NSP_12480		Npun_R6612~Npun_F4790~Npun_R0837~Npun_F5895	Nos7107_0657~Nos7107_4454~Nos7107_5275	all0759~alr2791~alr7190	Nos7524_1717~Nos7524_3023	Oscil6304_0875~Oscil6304_0870~Oscil6304_4172~Oscil6304_5055~Oscil6304_0063	Osc7112_2810~Osc7112_3409~Osc7112_0133~Osc7112_3412~Osc7112_2273	Ple7327_2378~Ple7327_4322
	3165	AM1_1056~AM1_5686~AM1_2506~AM1_4487~AM1_4611	Anacy_2381~Anacy_0383~Anacy_0378	ANA_C10233~ANA_C11780~ANA_C12299~ANA_C10840~ANA_C10274	Ava_1625~Ava_2972~Ava_4814	NIES39_D04990~NIES39_O03170~NIES39_L04110	IJ00_25520~IJ00_09165~IJ00_06400~IJ00_08070~IJ00_21935~IJ00_15560~IJ00_17310	Cal6303_5682~Cal6303_2237~Cal6303_3846~Cal6303_0172~Cal6303_0320	Cal7507_0395~Cal7507_4304~Cal7507_3773	Cha6605_2119	Chro_3271	Cri9333_4077~Cri9333_3090~Cri9333_4931				cce_2523~cce_4102~cce_3925~cce_3451	PCC7424_1328~PCC7424_3032~PCC7424_4407~PCC7424_4878~PCC7424_1168~PCC7424_1512~PCC7424_3808~PCC7424_5745~PCC7424_5742	Cyan7425_2208~Cyan7425_4253~Cyan7425_3967	Cyan7822_4130~Cyan7822_4805~Cyan7822_1430~Cyan7822_0627~Cyan7822_0618~Cyan7822_1809~Cyan7822_4337	PCC8801_2114~PCC8801_1420	Cyan8802_2158~Cyan8802_1449	Cylst_6213~Cylst_1159~Cylst_2001~Cylst_2400~Cylst_1155~Cylst_6673	Dacsa_1272		GEI7407_1693~GEI7407_0089			Glo7428_3323	PCC7418_2401	Lepto7376_1791	Mic7113_2816~Mic7113_3973~Mic7113_5675~Mic7113_6021~Mic7113_0436~Mic7113_3370~Mic7113_6647	MAE_22770~MAE_33410~MAE_61440~MAE_55860~MAE_15310	NSP_49270~NSP_50340~NSP_4330~NSP_12470~NSP_37820		Npun_F3582~Npun_F5894~Npun_R3588~Npun_R2177~Npun_R6531~Npun_R0838~Npun_F4590	Nos7107_0655~Nos7107_2161~Nos7107_5276~Nos7107_0730	alr0760~all2796~alr7189	Nos7524_1721~Nos7524_3022	Oscil6304_4173~Oscil6304_0062~Oscil6304_2838~Oscil6304_1881	Osc7112_2276~Osc7112_3414~Osc7112_2811~Osc7112_3924	Ple7327_2577~Ple7327_2467
205	adjacency score			1		1			1	1		1	1	0		1				1	1		0	1					0	0	1									1
	170	AM1_1751		ANA_C20188		NIES39_A07110			Cal7507_2540	Cha6605_5202		Cri9333_4701	Cyan10605_1904	Cyast_0290		cce_2525				PCC8801_2077	Cyan8802_2121		Dacsa_1603	ECO111_1255					PCC7418_2331	Lepto7376_0371	Mic7113_3886				Npun_R5983					Osc7112_6248
	3177			ANA_C20187		NIES39_A07120			Cal7507_2541	Cha6605_5201		Cri9333_4699~Cri9333_4702	Cyan10605_1905	Cyast_1524		cce_2526				PCC8801_2078	Cyan8802_2122		Dacsa_1471	ECO111_1261					PCC7418_1976	Lepto7376_0983	Mic7113_3884									Osc7112_6249
206	adjacency score						1		1		1									1	1															1			1	1
	940						IJ00_01640		Cal7507_3474		Chro_0613									PCC8801_0928	Cyan8802_0955															Nos7107_0495			Oscil6304_3145	Osc7112_5119
	3572						IJ00_01645		Cal7507_3475		Chro_0612									PCC8801_0927	Cyan8802_0954															Nos7107_0494			Oscil6304_3144	Osc7112_5118
207	adjacency score		1		1					0									1			1											1	1	1		1			1
	631		Anacy_5754		Ava_B0113					Cha6605_6385									Cyan7822_6470			Cylst_6681											NSP_30250	Aazo_5284	Npun_BF002		alr7083			Osc7112_6523
	3593		Anacy_5755		Ava_B0114					Cha6605_1817								Cyan7425_5422	Cyan7822_6471			Cylst_6682											NSP_30260	Aazo_5285	Npun_BF001		alr7082			Osc7112_6522
208	adjacency score					1							1	1		1	1					1	0						1		1		1					1
	789					NIES39_J02350							Cyan10605_3255	Cyast_0300		cce_1820	PCC7424_1411					Cylst_6215	Dacsa_2270						PCC7418_3670~PCC7418_0847		Mic7113_4642		NSP_5850					Nos7524_2651
	3657					NIES39_J02340							Cyan10605_3254	Cyast_0301		cce_1819	PCC7424_1410					Cylst_6214	Dacsa_1916						PCC7418_0848~PCC7418_2083		Mic7113_4641		NSP_5840					Nos7524_2650
209	adjacency score		1	1	1	1	1	1	1		1	1	0	0	1	1	1		1	0	0	1	1					1	1	0	1	1	1	1	1	1	1	1	1		1					1		1
	823		Anacy_0404	ANA_C13618	Ava_0520	NIES39_O03060	IJ00_15925	Cal6303_4853	Cal7507_2166		Chro_4973	Cri9333_2478	Cyan10605_1560	Cyast_2694	Cyagr_1488	cce_0738	PCC7424_4015		Cyan7822_1681	PCC8801_3466	Cyan8802_2651	Cylst_5586	Dacsa_0644					Glo7428_1863	PCC7418_1817	Lepto7376_2947	Mic7113_1921	MAE_28020	NSP_4150	Aazo_0056	Npun_R5947	Nos7107_1617	alr0943	Nos7524_3662	Oscil6304_0008		Ple7327_0776					P9303_03181		PMT_1592
	3675		Anacy_0405	ANA_C13617	Ava_0522	NIES39_O03050	IJ00_15920	Cal6303_4852	Cal7507_2165		Chro_4974	Cri9333_3301~Cri9333_2477~Cri9333_2476	Cyan10605_2795	Cyast_1067	Cyagr_1489	cce_4721~cce_0739~cce_4517	PCC7424_4016		Cyan7822_1680	PCC8801_3979~PCC8801_4138~PCC8801_2755	Cyan8802_4021~Cyan8802_4178~Cyan8802_3347	Cylst_5587	Dacsa_0645					Glo7428_1864	PCC7418_1818	Lepto7376_0950~Lepto7376_3047~Lepto7376_2268	Mic7113_1922	MAE_04610~MAE_28030~MAE_54590	NSP_4140	Aazo_0057	Npun_R5946	Nos7107_1618	alr0944	Nos7524_3663	Oscil6304_0009		Ple7327_0840~Ple7327_2287~Ple7327_0775					P9303_03171		PMT_1593
210	adjacency score					1							1	1	1			1	1										1																	1
	2420					NIES39_P00080							Cyan10605_2500	Cyast_1023	Cyagr_3163			Cyan7425_0408	Cyan7822_5071										PCC7418_0022																	P9303_28661
	4013					NIES39_P00100							Cyan10605_2498	Cyast_1021	Cyagr_3162			Cyan7425_0410	Cyan7822_5073										PCC7418_0024																	P9303_28671
211	adjacency score															0	0		0	0	0											0									0
	1176															cce_1429	PCC7424_2235		Cyan7822_2111	PCC8801_2862	Cyan8802_3234											MAE_20310									Ple7327_3940
	4138															cce_3639	PCC7424_2219		Cyan7822_1215	PCC8801_4292	Cyan8802_4352											MAE_48360									Ple7327_3625
212	adjacency score	1			1		0	0	1		1						1	1	1	1	1					1	1				1				1		1	1			1
	3336	AM1_5068~AM1_2177~AM1_6216			Ava_0085		IJ00_01050~IJ00_20805~IJ00_20810	Cal6303_2378~Cal6303_3251~Cal6303_0037	Cal7507_4057~Cal7507_5882		Chro_2214						PCC7424_3665	Cyan7425_0527~Cyan7425_3657	Cyan7822_4720~Cyan7822_3169	PCC8801_4502~PCC8801_0276	Cyan8802_4551~Cyan8802_0276					GKIL_2999~GKIL_2998	gll0658~gll1348		PCC7418_3249		Mic7113_6001~Mic7113_4431				Npun_R5310~Npun_F5781~Npun_F1815		all2260	Nos7524_2059			Ple7327_3187~Ple7327_3467
	4247	AM1_2176			Ava_0086		IJ00_20920	Cal6303_1644	Cal7507_5883		Chro_2213~Chro_4007						PCC7424_3664	Cyan7425_0529	Cyan7822_4721	PCC8801_4501	Cyan8802_4552					GKIL_3000	glr0659				Mic7113_4430				Npun_F5311		alr2261	Nos7524_2058			Ple7327_3188~Ple7327_3465
213	adjacency score	0	0	0	0	0	0	0	0	0	0	1	0	0		0	0	0	0			1			1			1	1		0	0	0		0	0	0	0	0		0
	2837	AM1_1977	Anacy_4717	ANA_C12135	Ava_2089	NIES39_K02200	IJ00_24385	Cal6303_0738	Cal7507_3219	Cha6605_4784	Chro_4033	Cri9333_2936	Cyan10605_0695	Cyast_1034		cce_3147	PCC7424_4307	Cyan7425_4767	Cyan7822_0715			Cylst_5936			GEI7407_3198			Glo7428_1726	PCC7418_3815		Mic7113_2943	MAE_12600	NSP_49770		Npun_F4130	Nos7107_0281	all4820	Nos7524_2359	Oscil6304_4509		Ple7327_0540
	4251	AM1_3588	Anacy_0951	ANA_C12112	Ava_3510	NIES39_A02180	IJ00_00820	Cal6303_1765	Cal7507_3237	Cha6605_4232	Chro_4364	Cri9333_2939	Cyan10605_1820	Cyast_1799		cce_1040	PCC7424_3187	Cyan7425_4488	Cyan7822_2481			Cylst_5926			GEI7407_3194			Glo7428_1736	PCC7418_3819		Mic7113_2264	MAE_32050	NSP_14060		Npun_F6351	Nos7107_1578	all3530	Nos7524_5150	Oscil6304_4540	Osc7112_3275	Ple7327_2804
214	adjacency score	1	1	1	1	0	1	1	1	0	1	1	0	0	1	1	0		0	0	0	1	0		1	1	1	1	0	0	1	1	1	1	1	1	1	1	1	1	0					1		1
	3073	AM1_5691	Anacy_0887	ANA_C11716	Ava_4281	NIES39_K05080	IJ00_06850	Cal6303_3625	Cal7507_5460	Cha6605_0183~Cha6605_0924~Cha6605_6115	Chro_5482	Cri9333_4587	Cyan10605_2109	Cyast_0907	Cyagr_2213	cce_1042	PCC7424_0149		Cyan7822_1640	PCC8801_3404	Cyan8802_2712	Cylst_2484	Dacsa_3358		GEI7407_0022	GKIL_4413	glr1638	Glo7428_3801	PCC7418_3752	Lepto7376_0353	Mic7113_1253	MAE_42320	NSP_28820	Aazo_3410	Npun_F2219~Npun_R3624	Nos7107_1277	alr2712	Nos7524_2663	Oscil6304_4831	Osc7112_5661	Ple7327_4010					P9303_01881		PMT_0151
	4259	AM1_5690	Anacy_0888	ANA_C11717	Ava_4280	NIES39_D05940	IJ00_06845	Cal6303_3626	Cal7507_5459	Cha6605_2607	Chro_5483	Cri9333_4585	Cyan10605_1022	Cyast_1371	Cyagr_2212	cce_1041	PCC7424_2380	Cyan7425_2548	Cyan7822_5511	PCC8801_3177	Cyan8802_2940	Cylst_2483	Dacsa_0364		GEI7407_0023	GKIL_4414	glr1637	Glo7428_3803	PCC7418_1605	Lepto7376_1155	Mic7113_1263	MAE_42330	NSP_28830	Aazo_3409	Npun_R3623	Nos7107_1278	alr2711	Nos7524_2664	Oscil6304_4830	Osc7112_5660	Ple7327_4133					P9303_01891		PMT_0152
215	adjacency score	1	1		1		1	0	1	1	1				1				1			1						1		1		1			1	1	1			1		1	1	1	1	1	1	1	1
	4879	AM1_C0147	Anacy_1992		Ava_2951~Ava_2164		IJ00_04560	Cal6303_2007	Cal7507_4198	Cha6605_5544	Chro_5092				Cyagr_0016				Cyan7822_4943~Cyan7822_4944			Cylst_4737						Glo7428_3241		Lepto7376_1336		MAE_59130		Aazo_0337	Npun_F1010	Nos7107_0849~Nos7107_1740	alr0987			Osc7112_0024		A9601_02301	P9211_02321	P9215_02311	P9301_02321	P9303_07981	PMT9312_0214	PMT_1212	P9515_02411
	4881	AM1_1879~AM1_C0146	Anacy_1991		Ava_2163~Ava_2950		IJ00_04555	Cal6303_0074	Cal7507_4199	Cha6605_5545	Chro_5091				Cyagr_0017				Cyan7822_4945			Cylst_4736						Glo7428_3240		Lepto7376_1337		MAE_59140			Npun_F1009	Nos7107_0850	alr0986			Osc7112_0025		A9601_02311	P9211_02331	P9215_02321	P9301_02331	P9303_07971	PMT9312_0215	PMT_1213	P9515_02421
216	adjacency score	0	0	0	0		0	0	0	0	0	0				0	0	0	0	0	0	0			0	0	0				0	0	0	0	0	0	0	0	0	0	0
	2954	AM1_5544	Anacy_0829	ANA_C10643	Ava_0901		IJ00_03345	Cal6303_1598	Cal7507_2580	Cha6605_4483	Chro_2405	Cri9333_0899				cce_2045	PCC7424_0772	Cyan7425_2275	Cyan7822_4767	PCC8801_0305	Cyan8802_0305	Cylst_1470			GEI7407_3590	GKIL_4116	glr3678				Mic7113_3697	MAE_20820	NSP_6010	Aazo_1149	Npun_R3590	Nos7107_5380	all3010	Nos7524_3484	Oscil6304_0964	Osc7112_0419	Ple7327_3225
	4893	AM1_2263	Anacy_2976	ANA_C10856	Ava_0971	NIES39_L01350	IJ00_22960	Cal6303_3490	Cal7507_0273	Cha6605_5728	Chro_2934	Cri9333_0836				cce_3085	PCC7424_4259	Cyan7425_3818	Cyan7822_3975	PCC8801_0782	Cyan8802_0809	Cylst_2349			GEI7407_2973	GKIL_1595	glr3794				Mic7113_3221	MAE_58210	NSP_19500	Aazo_4646	Npun_R6391	Nos7107_4153	all2931	Nos7524_2448	Oscil6304_2933	Osc7112_4074	Ple7327_0086
217	adjacency score														0																											0	0	0	0	0	0	0	0
	4918														Cyagr_1890																											A9601_02521	P9211_02531	P9215_02531	P9301_02531	P9303_23901	PMT9312_0233	PMT_1804	P9515_02631
	4927														Cyagr_0717																											A9601_10171	P9211_09081	P9215_10481	P9301_10161	P9303_14551	PMT9312_0948	PMT_0759	P9515_09291
218	adjacency score																																									0		0	0		0		0
	4426																																									A9601_00381		P9215_00451	P9301_00401		PMT9312_0039		P9515_00441
	5137																																									A9601_03701		P9215_03691	P9301_03691		PMT9312_1823		P9515_03731
219	adjacency score																																									0		0			0		0
	5214																																									A9601_04201		P9215_12861			PMT9312_0687		P9515_08901
	5215																																									A9601_12401		P9215_16391			PMT9312_1143		P9515_15861
220	adjacency score																																									1		0					0
	5203																																									A9601_04141		P9215_16491					P9515_12561
	5221																																									A9601_04221		P9215_12841					P9515_15831
221	adjacency score	0	0	0	0	0	0	0	0	0	0	0	0	0	0	0	0	0	0	0	0	0	0		0	0	0	0	0	0	0	0	0	0	0	0	0	0	0	0	0	0	0	0	0	0	0	0	0
	4949	AM1_5376	Anacy_2569	ANA_C12176	Ava_3280	NIES39_J03910	IJ00_00645	Cal6303_3261	Cal7507_2624	Cha6605_0219	Chro_0557	Cri9333_1404	Cyan10605_2978	Cyast_0448	Cyagr_2061	cce_2796	PCC7424_2617	Cyan7425_4472	Cyan7822_5500	PCC8801_1406	Cyan8802_1435	Cylst_4518	Dacsa_1354		GEI7407_2616	GKIL_0659	gsr0107	Glo7428_2215	PCC7418_1262	Lepto7376_2801	Mic7113_2166	MAE_19540	NSP_2600	Aazo_1069	Npun_R5514	Nos7107_2475	asl4395	Nos7524_3513	Oscil6304_4738	Osc7112_2253	Ple7327_3621	A9601_02711	P9211_02741	P9215_02721	P9301_02721	P9303_24591	PMT9312_0251	PMT_1834	P9515_02821
	5360	AM1_5136	Anacy_4136	ANA_C11381	Ava_2692	NIES39_E02100	IJ00_24290	Cal6303_4036	Cal7507_1527	Cha6605_0582	Chro_4850	Cri9333_3686	Cyan10605_2177	Cyast_1649	Cyagr_3305	cce_1732	PCC7424_1474	Cyan7425_3737	Cyan7822_4153	PCC8801_2415	Cyan8802_3696	Cylst_2314	Dacsa_0094		GEI7407_0602	GKIL_4044	gll0542	Glo7428_4077	PCC7418_0867	Lepto7376_3527	Mic7113_4421	MAE_11470	NSP_12430	Aazo_4936	Npun_R0697	Nos7107_2415	all0200	Nos7524_1508	Oscil6304_5350	Osc7112_6053	Ple7327_2014	A9601_05431	P9211_04881	P9215_05691	P9301_05141	P9303_07031	PMT9312_0488	PMT_1291	P9515_05511
222	adjacency score	0	0	0	0	0	0	0	0		0	0	0		0	0	0	0	0	0	0	0	0		0			0	0	0	0	0	0	0	0	0	0	0	0	0	0	0	0	0	0	0	0	0	0
	1928	AM1_2699	Anacy_3826	ANA_C13394	Ava_3397	NIES39_A01040	IJ00_22720	Cal6303_4549	Cal7507_3639		Chro_2529	Cri9333_3736	Cyan10605_0445		Cyagr_1846	cce_3624	PCC7424_0061	Cyan7425_4237	Cyan7822_0383	PCC8801_4382	Cyan8802_4444	Cylst_3165	Dacsa_3304	ECO111_0396~ECO111_3003	GEI7407_2685			Glo7428_1917	PCC7418_3223	Lepto7376_0033	Mic7113_3411	MAE_09020	NSP_14640	Aazo_2657	Npun_R0658	Nos7107_4139	alr3380	Nos7524_2253	Oscil6304_4046	Osc7112_1887	Ple7327_4041	A9601_17261	P9211_16431	P9215_17901	P9301_17141	P9303_23431	PMT9312_1614	PMT_1766	P9515_17011
	5361	AM1_5089~AM1_3148	Anacy_4139	ANA_C11380	Ava_2689	NIES39_E01250	IJ00_24020	Cal6303_4038	Cal7507_1532		Chro_4855	Cri9333_3690	Cyan10605_0321		Cyagr_3306	cce_1735	PCC7424_0022	Cyan7425_0759~Cyan7425_5232	Cyan7822_2163	PCC8801_2414	Cyan8802_3697	Cylst_2317	Dacsa_2840		GEI7407_0601			Glo7428_4080	PCC7418_1197	Lepto7376_3169	Mic7113_3466	MAE_22090	NSP_12460	Aazo_4939	Npun_F6616	Nos7107_2412	all0197	Nos7524_1512	Oscil6304_5459	Osc7112_0859	Ple7327_3588~Ple7327_1092	A9601_05441	P9211_04891	P9215_05701	P9301_05151	P9303_07041	PMT9312_0489	PMT_1290	P9515_05521
223	adjacency score	0	0	0	0		0	0	0		0					0	0		0	0	0	0	0		0			0	0	0	0		0	0	0	0	0	0	0	0	0
	1774	AM1_5643~AM1_5968~AM1_A0293~AM1_F0126	Anacy_0179~Anacy_4168~Anacy_0176~Anacy_6109	ANA_C11618	Ava_4137~Ava_2565~Ava_0054~Ava_4183	NIES39_O04130	IJ00_02595~IJ00_10580	Cal6303_0312~Cal6303_4169~Cal6303_3552~Cal6303_4607	Cal7507_4314~Cal7507_4119~Cal7507_4603~Cal7507_1362		Chro_1421~Chro_3742~Chro_0482~Chro_5329		Cyan10605_1876			cce_0627~cce_4930	PCC7424_1756~PCC7424_1685~PCC7424_5804~PCC7424_3057		Cyan7822_3593~Cyan7822_4797~Cyan7822_3072~Cyan7822_1760	PCC8801_2488~PCC8801_2461	Cyan8802_3620~Cyan8802_3648	Cylst_3626~Cylst_0760~Cylst_1669	Dacsa_2247		GEI7407_1699			Glo7428_4198~Glo7428_1183	PCC7418_0616	Lepto7376_4573~Lepto7376_4201~Lepto7376_2238~Lepto7376_3620~Lepto7376_3542~Lepto7376_1459~Lepto7376_3810	Mic7113_6175~Mic7113_6357~Mic7113_3307~Mic7113_6093~Mic7113_2252~Mic7113_6170~Mic7113_4573~Mic7113_2609		NSP_30400~NSP_22720	Aazo_4462	Npun_CR052~Npun_F2664~Npun_BF181	Nos7107_4729~Nos7107_3417~Nos7107_3728~Nos7107_0571	all1176~all5311~all2170~alr1398~alr7318	Nos7524_1371~Nos7524_2365~Nos7524_1672~Nos7524_3982	Oscil6304_2589~Oscil6304_1139~Oscil6304_1012~Oscil6304_4529	Osc7112_5526~Osc7112_1602	Ple7327_2989~Ple7327_1602
	5402	AM1_5236	Anacy_2421	ANA_C10737	Ava_1986		IJ00_22285	Cal6303_3212	Cal7507_3178		Chro_2767	Cri9333_0065				cce_2684	PCC7424_1546		Cyan7822_4361	PCC8801_0022	Cyan8802_0020	Cylst_3866	Dacsa_2820		GEI7407_3104			Glo7428_0307	PCC7418_2730	Lepto7376_0835	Mic7113_0877		NSP_26660	Aazo_1913	Npun_F2379	Nos7107_0899	alr4681	Nos7524_0519	Oscil6304_0548	Osc7112_3069	Ple7327_3894
224	adjacency score	1	1	1	1	1	1	1	1	0	1	1	0		1	0		1		0	0	1	1		1	1	1	1	1		1	1	1	1	1	1	1	1	1	1		1	1	1	1	1	1	1	1
	5485	AM1_4041	Anacy_3389	ANA_C11210	Ava_2533	NIES39_M01940	IJ00_07815	Cal6303_4369	Cal7507_5586	Cha6605_4153	Chro_1554	Cri9333_4418	Cyan10605_1692		Cyagr_0039	cce_0778		Cyan7425_0398		PCC8801_0455	Cyan8802_0468	Cylst_0697	Dacsa_2178		GEI7407_1564	GKIL_0725	gll3146	Glo7428_0150	PCC7418_0961		Mic7113_4535	MAE_53090	NSP_7250	Aazo_3371	Npun_R1711	Nos7107_1028	alr5283	Nos7524_4304	Oscil6304_2075	Osc7112_0944		A9601_05881	P9211_05351	P9215_06131	P9301_05581	P9303_07791	PMT9312_0532	PMT_1231	P9515_05961
	5486	AM1_4042	Anacy_3390	ANA_C11209	Ava_2534	NIES39_M01920	IJ00_07820	Cal6303_4370	Cal7507_5585	Cha6605_5417	Chro_1553	Cri9333_4415	Cyan10605_1068		Cyagr_0038	cce_1430		Cyan7425_0399		PCC8801_0872	Cyan8802_0898	Cylst_0696	Dacsa_2180		GEI7407_1565	GKIL_0726	gll3145	Glo7428_0151	PCC7418_0960		Mic7113_4537	MAE_53080	NSP_7260	Aazo_3370	Npun_R1710	Nos7107_1027	alr5284	Nos7524_4305	Oscil6304_2073	Osc7112_0945		A9601_05891	P9211_05361	P9215_06141	P9301_05591	P9303_07811	PMT9312_0533	PMT_1230	P9515_05971
225	adjacency score	1	1	1	1	1	1	1		1	1	1	1	0	1	1	1	1	1	0	0	1	1		1		1	1	1	1	1	0	1	1		1	1	1	1	1	1	1	1	1	1	1	1	1	1
	5566	AM1_4953	Anacy_0041	ANA_C11196	Ava_1601	NIES39_E01880	IJ00_21620	Cal6303_4587		Cha6605_0636	Chro_4701	Cri9333_2277	Cyan10605_1666	Cyast_0511	Cyagr_0382	cce_1242	PCC7424_2553	Cyan7425_3262	Cyan7822_4774	PCC8801_2483	Cyan8802_3625	Cylst_2254	Dacsa_0794		GEI7407_0578		glr3311	Glo7428_1834	PCC7418_3601	Lepto7376_2464	Mic7113_0374	MAE_31440	NSP_16580	Aazo_0843		Nos7107_1092	alr3576	Nos7524_4129	Oscil6304_2871	Osc7112_3548	Ple7327_0901	A9601_06571	P9211_10491	P9215_06831	P9301_06271	P9303_18691	PMT9312_0601	PMT_0418	P9515_06661
	5570	AM1_4951	Anacy_0043	ANA_C11194	Ava_1599	NIES39_E01860	IJ00_21630	Cal6303_4589		Cha6605_0634	Chro_4699	Cri9333_2275	Cyan10605_1668	Cyast_1875	Cyagr_0380	cce_1240	PCC7424_2550	Cyan7425_3260	Cyan7822_4771	PCC8801_0892	Cyan8802_0918	Cylst_2256	Dacsa_0792		GEI7407_0580		glr3313	Glo7428_1832	PCC7418_3603	Lepto7376_2466	Mic7113_0376	MAE_08530	NSP_16600	Aazo_0841		Nos7107_1090	all3574	Nos7524_4127	Oscil6304_2869	Osc7112_3546	Ple7327_0903	A9601_06591	P9211_10471	P9215_06851	P9301_06291	P9303_18711	PMT9312_0603	PMT_0416	P9515_06681
226	adjacency score	1	1	1	1	1	1		1		0				1	1		1				1	1	1	1			0	1		1		1	1	1	0	1	1	1							1
	5565	AM1_3072	Anacy_1410	ANA_C10724	Ava_4439~Ava_B0224	NIES39_D00100	IJ00_10185		Cal7507_6031		Chro_0404				Cyagr_1092	cce_4862		Cyan7425_1915				Cylst_4842	Dacsa_2650	ECO111_2379	GEI7407_1167			Glo7428_2567	PCC7418_2552		Mic7113_3014		NSP_50830	Aazo_4568	Npun_F4575	Nos7107_5092	all0833	Nos7524_4882	Oscil6304_5240							P9303_11141
	5571	AM1_3074	Anacy_1407	ANA_C10726	Ava_4436~Ava_B0222	NIES39_D00120	IJ00_10170		Cal7507_6033		Chro_2187				Cyagr_1090~Cyagr_2661	cce_4860		Cyan7425_1913				Cylst_4840	Dacsa_2648	ECO111_2381	GEI7407_1169			Glo7428_3138	PCC7418_2554		Mic7113_3016		NSP_50860	Aazo_4571	Npun_F4577	Nos7107_1579	all0830	Nos7524_4879	Oscil6304_5243							P9303_11121
227	adjacency score	0													0										1					0	1											1	1	1	1	1	1	1	1
	725	AM1_3719													Cyagr_2588										GEI7407_2385					Lepto7376_2809	Mic7113_6271											A9601_07281	P9211_07861	P9215_07581	P9301_07261	P9303_14311	PMT9312_0673	PMT_0780	P9515_07461
	5683	AM1_3975													Cyagr_2609										GEI7407_2387					Lepto7376_2950	Mic7113_6268											A9601_07261	P9211_07841	P9215_07561	P9301_07241	P9303_14291	PMT9312_0671	PMT_0782	P9515_07441
228	adjacency score																																									0		0	0		0		0
	5174																																									A9601_03871		P9215_03871	P9301_03861		PMT9312_1827		P9515_03871
	5694																																									A9601_07391		P9215_07741	P9301_07371		PMT9312_0693		P9515_04311
229	adjacency score																																									0	0	0	0	0	0	0
	5264																																									A9601_04671	P9211_04151	P9215_04931	P9301_04361	P9303_17121	PMT9312_0412	PMT_2396
	5727																																									A9601_07641	P9211_14691	P9215_07981	P9301_07621	P9303_03571	PMT9312_0710	PMT_1564	P9515_08931
230	adjacency score	1	1	1	1	1	1	1	1	1	1		1	1	1	1	1	1	1	1	1	1	1		1	1	1	1		1	1	1	1	1	1	1	1	1	1	1	1	1	1	1	1	1	1	1	1
	2852	AM1_0978~AM1_0988~AM1_2571~AM1_1821	Anacy_4480~Anacy_2765~Anacy_3491~Anacy_1291~Anacy_4273~Anacy_3051~Anacy_3154~Anacy_1065	ANA_C20739~ANA_C10526~ANA_C10619~ANA_C13276~ANA_C20046	Ava_3586~Ava_1431~Ava_3640~Ava_0601~Ava_2587~Ava_1232~Ava_2249	NIES39_O04940	IJ00_13945~IJ00_08910~IJ00_27100~IJ00_19990	Cal6303_1062~Cal6303_1715~Cal6303_3886~Cal6303_2918	Cal7507_6149~Cal7507_0419~Cal7507_0845~Cal7507_5824~Cal7507_5559~Cal7507_3912	Cha6605_2325~Cha6605_0849~Cha6605_1469~Cha6605_2990	Chro_3470~Chro_1090~Chro_2972		Cyan10605_2303	Cyast_2657	Cyagr_0489~Cyagr_1329~Cyagr_2037~Cyagr_2899	cce_4115~cce_0646	PCC7424_0010~PCC7424_2093~PCC7424_2731	Cyan7425_2890~Cyan7425_0330	Cyan7822_0971~Cyan7822_0304~Cyan7822_5830~Cyan7822_0417~Cyan7822_3698	PCC8801_3752	Cyan8802_3801	Cylst_5679~Cylst_1060~Cylst_2535~Cylst_4016~Cylst_1192	Dacsa_0139~Dacsa_1175		GEI7407_3646	GKIL_0173	gll0487~gll1428	Glo7428_4834~Glo7428_2693~Glo7428_4319~Glo7428_1499		Lepto7376_0204	Mic7113_0398~Mic7113_5420~Mic7113_3142	MAE_12750~MAE_21220	NSP_32600~NSP_14590~NSP_16040~NSP_26800~NSP_46560~NSP_13690~NSP_46370	Aazo_0092~Aazo_4446~Aazo_3919	Npun_R5576~Npun_F3175~Npun_F3598~Npun_F4146~Npun_F3372~Npun_F1297~Npun_F0044~Npun_F2138~Npun_R2170	Nos7107_0070~Nos7107_5422~Nos7107_3924~Nos7107_0723~Nos7107_5376	alr3710~all2652~all5347~alr4280~alr3647~all0809~alr4973	Nos7524_3248~Nos7524_3855~Nos7524_3999~Nos7524_0900~Nos7524_0633~Nos7524_0271~Nos7524_0529~Nos7524_5387~Nos7524_1939	Oscil6304_4367	Osc7112_5794~Osc7112_3732	Ple7327_1081~Ple7327_0955~Ple7327_3286	A9601_08091	P9211_10151	P9215_08421	P9301_08081	P9303_16591	PMT9312_0756	PMT_1573~PMT_0589	P9515_08361
	5785	AM1_1820~AM1_0977~AM1_2572	Anacy_4479~Anacy_1292~Anacy_2766~Anacy_3490~Anacy_1064~Anacy_3050	ANA_C20738~ANA_C20044~ANA_C10618	Ava_3587~Ava_3639~Ava_1233~Ava_0600~Ava_2250	NIES39_O04930	IJ00_13940~IJ00_27095~IJ00_08905	Cal6303_1063~Cal6303_3888~Cal6303_2919	Cal7507_6150~Cal7507_0844~Cal7507_0420~Cal7507_5825~Cal7507_3914	Cha6605_2323~Cha6605_0850~Cha6605_1467~Cha6605_2991	Chro_3468~Chro_1088~Chro_2974		Cyan10605_2304	Cyast_2658	Cyagr_0490~Cyagr_2036~Cyagr_1330~Cyagr_2898	cce_4114~cce_0648	PCC7424_0009~PCC7424_2092~PCC7424_2730	Cyan7425_0331~Cyan7425_2891	Cyan7822_0972~Cyan7822_3699~Cyan7822_5865~Cyan7822_0416~Cyan7822_5829~Cyan7822_0303	PCC8801_3751	Cyan8802_3800	Cylst_5680~Cylst_4017~Cylst_1061~Cylst_1191	Dacsa_0140~Dacsa_1174		GEI7407_3647	GKIL_0172	gll0486~gll1427	Glo7428_4835~Glo7428_2692~Glo7428_4321~Glo7428_1498		Lepto7376_0205	Mic7113_3141~Mic7113_0397~Mic7113_5419	MAE_21230~MAE_12760	NSP_32590~NSP_46590~NSP_16030~NSP_13700~NSP_26810~NSP_14600	Aazo_0091~Aazo_4445	Npun_R5575~Npun_F3373~Npun_F3599~Npun_F4147~Npun_F3176~Npun_R2169~Npun_F1298~Npun_F2140	Nos7107_0071~Nos7107_3925~Nos7107_5377~Nos7107_5421	alr3711~alr3648~all0808~alr4281~alr4974~all2651	Nos7524_1938~Nos7524_3249~Nos7524_4001~Nos7524_0901~Nos7524_3856~Nos7524_0270~Nos7524_0632	Oscil6304_4366	Osc7112_5793~Osc7112_3731	Ple7327_3410~Ple7327_1080~Ple7327_0956	A9601_08101	P9211_10141	P9215_08431	P9301_08091	P9303_16601	PMT9312_0757	PMT_0588~PMT_1575	P9515_08351
231	adjacency score		0		0	0			0		1		0	0		0	0		0	0	0		0			1	1		1	0	1		0			0	0	0		1	0
	2355		Anacy_0004		Ava_0036	NIES39_D01920			Cal7507_2669	Cha6605_1789	Chro_4091		Cyan10605_0140	Cyast_0247		cce_2233	PCC7424_4868		Cyan7822_2325	PCC8801_0517	Cyan8802_0534		Dacsa_1149			GKIL_2757	gll1923		PCC7418_2662	Lepto7376_3648	Mic7113_3928		NSP_12070			Nos7107_2383	alr2785	Nos7524_4632		Osc7112_1537	Ple7327_2440
	5847		Anacy_4493		Ava_1827	NIES39_O06930			Cal7507_5565		Chro_4092		Cyan10605_2309	Cyast_1075		cce_0427	PCC7424_4257		Cyan7822_3977	PCC8801_1103	Cyan8802_1130		Dacsa_1652			GKIL_2758	gll1922		PCC7418_2665	Lepto7376_3172	Mic7113_3926		NSP_15820			Nos7107_1869	all3866	Nos7524_2746		Osc7112_1535	Ple7327_1038
232	adjacency score																																									0		0	0		0		0
	5185																																									A9601_03991		P9215_04041	P9301_03981		PMT9312_0365		P9515_04061
	5866																																									A9601_08751		P9215_09051	P9301_08721		PMT9312_0819		P9515_07711
233	adjacency score	0	0	0	0		0	1	0	0	0	0	1	0		0	0	0	0	0	0	0	0		0	0	0	0	0	0	1	0	0	0	0	0	0	0		1	0
	5877	AM1_4271	Anacy_2444	ANA_C10704	Ava_3705		IJ00_13225	Cal6303_5526	Cal7507_0798	Cha6605_2774	Chro_4999	Cri9333_2116	Cyan10605_1035	Cyast_1710		cce_3156	PCC7424_4883	Cyan7425_1040	Cyan7822_3735	PCC8801_0325	Cyan8802_0332	Cylst_4955	Dacsa_2445		GEI7407_1404	GKIL_2422	glr2691	Glo7428_4268	PCC7418_3354	Lepto7376_3459	Mic7113_0200	MAE_00300	NSP_18250	Aazo_2771	Npun_R3922	Nos7107_0926	all1047	Nos7524_4269		Osc7112_4300	Ple7327_3836
	5878	AM1_5414	Anacy_4822	ANA_C13641	Ava_3008		IJ00_11500	Cal6303_5525	Cal7507_4731	Cha6605_2605	Chro_0655	Cri9333_1200	Cyan10605_1033	Cyast_2639		cce_2946	PCC7424_1111	Cyan7425_4249	Cyan7822_5183	PCC8801_1579	Cyan8802_1604	Cylst_1759	Dacsa_0421		GEI7407_0775	GKIL_1354	glr1238	Glo7428_4134	PCC7418_0410	Lepto7376_1680	Mic7113_0201	MAE_02170	NSP_45570	Aazo_2201	Npun_F3826	Nos7107_2568	all1284	Nos7524_3686		Osc7112_4305	Ple7327_1607
234	adjacency score	1			1	1					1	1	0	0	1		1	1	1						1			1		1	1	1			1		1		1	1	1	1		1	1	1	1	1
	5876	AM1_0862~AM1_5990			Ava_4363	NIES39_Q00170				Cha6605_3231	Chro_3518	Cri9333_2544	Cyan10605_2490	Cyast_1711	Cyagr_2539		PCC7424_2864	Cyan7425_2258	Cyan7822_1359				Dacsa_1350		GEI7407_1463			Glo7428_0500	PCC7418_1467	Lepto7376_0255	Mic7113_2756	MAE_06200			Npun_F4617		all1949		Oscil6304_3413	Osc7112_1219	Ple7327_2294	A9601_08861		P9215_09161	P9301_08841	P9303_29721	PMT9312_0827	PMT_2227
	5879	AM1_0863			Ava_4362	NIES39_Q00160					Chro_3517	Cri9333_2545	Cyan10605_1933	Cyast_0424	Cyagr_2540		PCC7424_2863	Cyan7425_2259	Cyan7822_1358						GEI7407_1462			Glo7428_0501		Lepto7376_0256	Mic7113_2755	MAE_06210			Npun_F4616		all1950		Oscil6304_3414	Osc7112_1218	Ple7327_2295	A9601_08871		P9215_09171	P9301_08851	P9303_29731	PMT9312_0828	PMT_2228
235	adjacency score									1							1		1			1	1							1
	5884									Cha6605_2542							PCC7424_4416		Cyan7822_2698			Cylst_4730	Dacsa_1605							Lepto7376_0259
	5889									Cha6605_2544							PCC7424_4414		Cyan7822_2696			Cylst_4732	Dacsa_1609							Lepto7376_0261
236	adjacency score	1									1				1									0		1																1	1	1	1	1	1	1	1
	5939	AM1_B0315~AM1_G0159									Chro_5848				Cyagr_0451									ECO111_1512_pseudo		GKIL_3792																A9601_09231	P9211_07071	P9215_09531	P9301_09211	P9303_15961	PMT9312_0862	PMT_0638	P9515_10201
	5941	AM1_B0196~AM1_B0314~AM1_G0158									Chro_5847				Cyagr_0809~Cyagr_0452									ECO111_1511~ECO111_p1-146~ECO111_p2-110		GKIL_3793~GKIL_0429	gll0709			Lepto7376_2671~Lepto7376_2553												A9601_09241	P9211_07081	P9215_09541	P9301_09221	P9303_16001	PMT9312_0863	PMT_0635	P9515_10191
237	adjacency score	1	1	1	1		0	1	1	0			0	0		0	0	0	0	1	1	1	0		1	1	1		0	0	1		1		1	1	1	1	0		0
	6068	AM1_5160	Anacy_1572	ANA_C12075	Ava_3719		IJ00_17735	Cal6303_4594	Cal7507_1749	Cha6605_3885			Cyan10605_2609	Cyast_2228		cce_4741	PCC7424_1327	Cyan7425_3705	Cyan7822_0252	PCC8801_4123	Cyan8802_4163	Cylst_4930	Dacsa_3231		GEI7407_1554	GKIL_3555~GKIL_2367	gll3065~gll1563		PCC7418_1629	Lepto7376_2716	Mic7113_2483		NSP_19580		Npun_F3947	Nos7107_0587	all1090	Nos7524_1556	Oscil6304_4106	Osc7112_4922	Ple7327_1610
	6071	AM1_5159	Anacy_1571	ANA_C12073	Ava_3720		IJ00_23935	Cal6303_4595	Cal7507_1750	Cha6605_3300		Cri9333_0259	Cyan10605_0745	Cyast_0255		cce_4063	PCC7424_0621	Cyan7425_4000	Cyan7822_4000	PCC8801_4122	Cyan8802_4162	Cylst_4929	Dacsa_1128		GEI7407_1555	GKIL_3716~GKIL_3556	gll3062~gll1562		PCC7418_0583	Lepto7376_0428	Mic7113_2480		NSP_19570		Npun_F3948	Nos7107_0588	all1089	Nos7524_1555	Oscil6304_4119		Ple7327_2593
238	adjacency score		0	0	0	0	0	0	0		0	0	0	0	0	0	0	0	0	0	0	0	0		0			0	0	0	0	0	0	0	0	0	0	0	0	0	0	0	0	0	0	0	0	0	0
	4493		Anacy_0403	ANA_C13619	Ava_0519	NIES39_O03070	IJ00_15930	Cal6303_4854	Cal7507_2167		Chro_4972	Cri9333_2479	Cyan10605_1561	Cyast_2695	Cyagr_1487	cce_0737	PCC7424_4014	Cyan7425_1483	Cyan7822_1682	PCC8801_3467	Cyan8802_2650	Cylst_5585	Dacsa_0643		GEI7407_1475			Glo7428_1862	PCC7418_1816	Lepto7376_2948	Mic7113_1920	MAE_28010	NSP_4160	Aazo_0055	Npun_R5948	Nos7107_1616	alr0942	Nos7524_3661	Oscil6304_0007	Osc7112_3326	Ple7327_0777	A9601_00751	P9211_00711	P9215_00751	P9301_00741	P9303_03191	PMT9312_0065	PMT_1591	P9515_00721
	6089		Anacy_0608	ANA_C11104	Ava_0475	NIES39_E02200	IJ00_18415	Cal6303_3760	Cal7507_2496		Chro_1233	Cri9333_1756	Cyan10605_2997	Cyast_2574	Cyagr_0792	cce_2490	PCC7424_0310	Cyan7425_0883	Cyan7822_3763	PCC8801_4379	Cyan8802_4441	Cylst_4828	Dacsa_0551		GEI7407_1559			Glo7428_3111	PCC7418_1476	Lepto7376_4178	Mic7113_1363	MAE_42090	NSP_39740	Aazo_1910	Npun_F4917	Nos7107_0371	alr2543	Nos7524_1794	Oscil6304_2327	Osc7112_5582	Ple7327_3822	A9601_10371	P9211_09341	P9215_10691	P9301_10371	P9303_13951	PMT9312_0967	PMT_0813	P9515_09081
239	adjacency score																																									0	0	0	0		0		0
	5719																																									A9601_07551	P9211_12001	P9215_07891	P9301_07531		PMT9312_0704		P9515_08821
	6131																																									A9601_10661	P9211_14851	P9215_10961	P9301_10661		PMT9312_0991		P9515_10641
240	adjacency score																																									1		1	1		1		1
	6195																																									A9601_11131		P9215_11421	P9301_11121		PMT9312_1887		P9515_11061
	6204																																									A9601_11211		P9215_11501	P9301_11201		PMT9312_1890		P9515_11121
241	adjacency score																																									0		0	0		0
	6220																																									A9601_11371		P9215_11681	P9301_11381		PMT9312_1896
	6263																																									A9601_11781		P9215_12081	P9301_11791		PMT9312_1899
242	adjacency score	0	0	0	0	0	0	0	0		0	0	0	0	0	0	0	0	0	0	0	0	0		0	0	0	0	0	0	0	0	0	0	0	0	0	0	0	0	0	0	0	0	0	0	0	0	0
	4852	AM1_1429	Anacy_4673	ANA_C11145	Ava_2779	NIES39_D04390	IJ00_05310	Cal6303_4025	Cal7507_5930		Chro_5568	Cri9333_3437	Cyan10605_0972	Cyast_0110	Cyagr_2831	cce_2886	PCC7424_2710	Cyan7425_4491	Cyan7822_5559	PCC8801_2730	Cyan8802_3372	Cylst_2206	Dacsa_1132		GEI7407_2031	GKIL_3095	glr0884	Glo7428_0331	PCC7418_0581	Lepto7376_2573	Mic7113_0757	MAE_23320	NSP_25890	Aazo_4992	Npun_F1348	Nos7107_5030	all0268	Nos7524_1083	Oscil6304_2294	Osc7112_5830	Ple7327_1493	A9601_02031	P9211_02031	P9215_02031	P9301_02051	P9303_27441	PMT9312_0187	PMT_2068	P9515_02141
	6323	AM1_4895	Anacy_2461	ANA_C20322	Ava_2139	NIES39_A06280	IJ00_13155	Cal6303_3604	Cal7507_2961		Chro_5399	Cri9333_3004	Cyan10605_1773	Cyast_0796	Cyagr_0901	cce_1724	PCC7424_5265	Cyan7425_4730	Cyan7822_2106	PCC8801_3386	Cyan8802_2727	Cylst_4966	Dacsa_0355		GEI7407_1324	GKIL_0324	gll3437	Glo7428_3249	PCC7418_3621	Lepto7376_2419	Mic7113_1502	MAE_46700	NSP_18100	Aazo_2782	Npun_R3911	Nos7107_2715	all4869	Nos7524_4259	Oscil6304_1022	Osc7112_5438	Ple7327_1517	A9601_12151	P9211_10781	P9215_12451	P9301_12161	P9303_09541	PMT9312_1120	PMT_1093	P9515_12001
243	adjacency score																																									0		0	0		0
	5144																																									A9601_03721		P9215_03711	P9301_03711		PMT9312_1824
	6337																																									A9601_12251		P9215_12551	P9301_12261		PMT9312_1130
244	adjacency score																																									0			0		0		0
	6107																																									A9601_10551			P9301_10551		PMT9312_0984		P9515_10541
	6353																																									A9601_12361			P9301_12601		PMT9312_1142		P9515_12501
245	adjacency score																																									1	0	1			1		1
	6366																																									A9601_12531	P9211_03761	P9215_13211			PMT9312_1175		P9515_12731
	6369																																									A9601_12561	P9211_11701	P9215_13241			PMT9312_1177		P9515_12761
246	adjacency score																																									0			0		1
	5191																																									A9601_04021			P9301_04031		PMT9312_1178
	6370																																									A9601_12571			P9301_12611		PMT9312_1910
247	adjacency score																																									0			0
	5278																																									A9601_04801			P9301_04491
	6376																																									A9601_12661			P9301_12741
248	adjacency score																																									0		0	0
	6153																																									A9601_10801		P9215_11101	P9301_10801
	6415																																									A9601_13011		P9215_16801	P9301_13081
249	adjacency score	1	1	1	1	1	1	1	1	1	1	1	0	1	1	1	1	1	1	1	1	1	1	1	1			1	1	1	1	1	1	1	1	1	1	1	1	1	1	1	1	1	1	1	1	1	1
	6437	AM1_4348	Anacy_2817	ANA_C13247	Ava_3428	NIES39_Q02580	IJ00_26175	Cal6303_3051	Cal7507_3341	Cha6605_2500	Chro_0265	Cri9333_2729	Cyan10605_1821	Cyast_0633	Cyagr_1154	cce_0841	PCC7424_4267~PCC7424_1397	Cyan7425_2241	Cyan7822_2063~Cyan7822_4627	PCC8801_2894	Cyan8802_3202	Cylst_3723	Dacsa_0818	ECO111_2071	GEI7407_3428			Glo7428_3013	PCC7418_3286	Lepto7376_3213	Mic7113_5934	MAE_61980	NSP_30820	Aazo_0680	Npun_F1592	Nos7107_0207	all3408	Nos7524_3614	Oscil6304_5436	Osc7112_0844	Ple7327_1111~Ple7327_2935	A9601_13201	P9211_12191	P9215_13501	P9301_13351	P9303_08621	PMT9312_1242	PMT_1164	P9515_13101
	6440	AM1_4347	Anacy_2819	ANA_C13245	Ava_3430	NIES39_Q02600	IJ00_26185	Cal6303_3049	Cal7507_3343	Cha6605_2502	Chro_0263	Cri9333_2731	Cyan10605_3137	Cyast_0636	Cyagr_1156	cce_0843	PCC7424_4265~PCC7424_1396	Cyan7425_2243	Cyan7822_2061~Cyan7822_4628	PCC8801_2896	Cyan8802_3200	Cylst_3721	Dacsa_0820	ECO111_2072	GEI7407_3430			Glo7428_3011	PCC7418_3284	Lepto7376_3211	Mic7113_5936	MAE_61960	NSP_30840	Aazo_0682	Npun_F1590	Nos7107_0205	all3410	Nos7524_3612	Oscil6304_5434	Osc7112_0842	Ple7327_1113~Ple7327_2936	A9601_13221	P9211_12211	P9215_13521	P9301_13371	P9303_08601	PMT9312_1244	PMT_1166	P9515_13121
250	adjacency score	0				1					1		0	1	1	0	0	1	0	0	0		0		1		1	0	0	0	1	0	1				1		1	1	0	0	0	0	0	0	0	0	0
	5367	AM1_2180				NIES39_B01050					Chro_3276		Cyan10605_2793	Cyast_1458~Cyast_0623	Cyagr_3310	cce_2054	PCC7424_3626	Cyan7425_3509	Cyan7822_4253	PCC8801_2669	Cyan8802_3435		Dacsa_1568		GEI7407_2765		gll1013	Glo7428_3495	PCC7418_1135	Lepto7376_2271	Mic7113_5432	MAE_23310	NSP_19120				alr1383		Oscil6304_1203	Osc7112_0911	Ple7327_0358	A9601_05451	P9211_04901	P9215_05711	P9301_05161	P9303_07081	PMT9312_0490	PMT_1287	P9515_05531
	6465	AM1_0071				NIES39_A04080~NIES39_B01060					Chro_3273		Cyan10605_2367	Cyast_1459~Cyast_0621	Cyagr_3311	cce_2632	PCC7424_0792	Cyan7425_3508	Cyan7822_2756	PCC8801_1444~PCC8801_1443	Cyan8802_1470~Cyan8802_1469		Dacsa_3142	ECO111_0070	GEI7407_2764		gll1014	Glo7428_1906	PCC7418_3252	Lepto7376_0721	Mic7113_5434~Mic7113_5435	MAE_56680	NSP_19100~NSP_19110				alr1382		Oscil6304_1205~Oscil6304_1204	Osc7112_0913	Ple7327_1853	A9601_13521	P9211_12551	P9215_13731	P9301_13611	P9303_20451	PMT9312_1261	PMT_0287	P9515_13311
251	adjacency score															0		1		0	0		1										1					1				0	1	0	1	1	1
	42															cce_0338		Cyan7425_4941		PCC8801_0292	Cyan8802_0292		Dacsa_0260~Dacsa_2196							Lepto7376_0082			NSP_23300					Nos7524_1916				A9601_13421	P9211_12421	P9215_14631~P9215_14461	P9301_14131	P9303_01151	PMT9312_1349
	6526															cce_4481		Cyan7425_4942		PCC8801_3448	Cyan8802_2668		Dacsa_0256										NSP_23290					Nos7524_1915				A9601_14241	P9211_12451	P9215_14811	P9301_14081	P9303_01101	PMT9312_1346
252	adjacency score																																									0
	1886																																									A9601_14451
	6539																																									A9601_14561
253	adjacency score	1											1										0						0	1												1	1	1	1	1	1	1	1
	6583	AM1_0511											Cyan10605_2224										Dacsa_3081						PCC7418_2939	Lepto7376_0549												A9601_14931	P9211_13411	P9215_15221	P9301_14791	P9303_19731	PMT9312_1390	PMT_0340	P9515_14551
	6584	AM1_0510											Cyan10605_2225										Dacsa_1167						PCC7418_3086	Lepto7376_0550												A9601_14941	P9211_13421	P9215_15231	P9301_14801	P9303_19741	PMT9312_1391	PMT_0339	P9515_14561
254	adjacency score														1	1																										1	1	1	1	1	1	1	1
	2650														Cyagr_3049	cce_4149																										A9601_16721	P9211_15901	P9215_17381	P9301_16601	P9303_04571	PMT9312_1563	PMT_1490	P9515_16501
	6774														Cyagr_3050	cce_4150																										A9601_16711	P9211_15891	P9215_17371	P9301_16591	P9303_04581	PMT9312_1562	PMT_1489	P9515_16491
255	adjacency score						1	1		1							1		1	1						1	1			1	1				1					1	1	1	1	1	1	1	1	1	1
	6914						IJ00_14495	Cal6303_4021		Cha6605_4071							PCC7424_5729		Cyan7822_4039	PCC8801_4518						GKIL_4296	glr1261			Lepto7376_0652	Mic7113_4744				Npun_R0729					Osc7112_1021	Ple7327_0115	A9601_18011	P9211_17131	P9215_18651	P9301_17841	P9303_22441	PMT9312_1684	PMT_1687	P9515_17791
	6915						IJ00_14490	Cal6303_4022		Cha6605_4070							PCC7424_5728		Cyan7822_4038	PCC8801_4517						GKIL_4295	glr1260			Lepto7376_0653	Mic7113_4743				Npun_R0730					Osc7112_1022	Ple7327_0114	A9601_18021	P9211_17141	P9215_18661	P9301_17851	P9303_22431	PMT9312_1685	PMT_1686	P9515_17801
256	adjacency score														0																											0	0	0	0	0	0	0	0
	6257														Cyagr_1012																											A9601_11721	P9211_11221	P9215_12021	P9301_11731	P9303_09291	PMT9312_1078	PMT_1113	P9515_11571
	6993														Cyagr_2710																											A9601_18801	P9211_17981	P9215_19441	P9301_18611	P9303_28941	PMT9312_1763	PMT_2173	P9515_18611
257	adjacency score		1	1	1	1	1	1	1		1							1				1		1				0					1	1	1	1	1	1		1
	3647		Anacy_0299	ANA_C10020	Ava_1103	NIES39_N00340~NIES39_L03950	IJ00_21270	Cal6303_1838	Cal7507_1493	Cha6605_6433	Chro_1999~Chro_2270							Cyan7425_2107				Cylst_4682		ECO111_2793				Glo7428_2239					NSP_30660	Aazo_3137	Npun_R1083	Nos7107_1303	alr2822	Nos7524_0422		Osc7112_1110
	7058		Anacy_0298	ANA_C10021	Ava_1104	NIES39_N00350	IJ00_21265	Cal6303_1837	Cal7507_1492		Chro_1998							Cyan7425_2108				Cylst_4683		ECO111_2792				Glo7428_0273					NSP_30650	Aazo_3136	Npun_R1082	Nos7107_1302	alr2823	Nos7524_0423		Osc7112_1111
258	adjacency score	1	1	1	1	1			1	1								1				1						1			1	1	1					1
	3957	AM1_2517	Anacy_3707	ANA_C20581	Ava_B0132	NIES39_L03930			Cal7507_0503	Cha6605_6435								Cyan7425_0562				Cylst_6098						Glo7428_2532			Mic7113_2457	MAE_43100	NSP_24100					Nos7524_5331
	7061	AM1_2516	Anacy_3708	ANA_C20582	Ava_B0133	NIES39_L03940			Cal7507_0504	Cha6605_6434								Cyan7425_0561				Cylst_6099						Glo7428_2531			Mic7113_2456	MAE_43030	NSP_24110					Nos7524_5330
259	adjacency score	1																1							1					0
	2562	AM1_0006																Cyan7425_2211							GEI7407_0490					Lepto7376_4095
	7065	AM1_0008~AM1_6411																Cyan7425_2209							GEI7407_0488					Lepto7376_4569
260	adjacency score	0			0																													0		0	0
	7091	AM1_C0219			Ava_C0079																													Aazo_4254		Nos7107_3758	alr4439
	7095	AM1_C0195			Ava_2642																													Aazo_3290		Nos7107_1991	all4816
261	adjacency score		0	0	0		0	1	0	0	1		1	1	1	1	1	0	1			0			1	1	1	1	1		1		0	0	0	0	0	0	1		0
	4252	AM1_5300	Anacy_4557	ANA_C11352	Ava_5057~Ava_C0161~Ava_2561		IJ00_02670~IJ00_13335	Cal6303_0986~Cal6303_4366	Cal7507_0545~Cal7507_5514~Cal7507_3251	Cha6605_5459	Chro_2864~Chro_4757	Cri9333_4343	Cyan10605_0589	Cyast_2381	Cyagr_2802	cce_3460	PCC7424_2674	Cyan7425_4593	Cyan7822_1009			Cylst_1562			GEI7407_1428~GEI7407_1427	GKIL_3623	glr3165	Glo7428_0539	PCC7418_2983~PCC7418_0966		Mic7113_0794~Mic7113_5818		NSP_33310~NSP_8510	Aazo_3069	Npun_F2708~Npun_R2639	Nos7107_4673~Nos7107_0089~Nos7107_0151	alr1000~alr5307	Nos7524_1943	Oscil6304_5270~Oscil6304_5838		Ple7327_3144~Ple7327_3962
	7239		Anacy_3996	ANA_C11710	Ava_4724		IJ00_20340	Cal6303_4365	Cal7507_1715	Cha6605_5024~Cha6605_0793	Chro_4758		Cyan10605_0588	Cyast_2380	Cyagr_2801	cce_3459	PCC7424_2675	Cyan7425_4489	Cyan7822_1010			Cylst_3100			GEI7407_1425	GKIL_3622~GKIL_3800	glr3166	Glo7428_0538~Glo7428_3967	PCC7418_0967		Mic7113_0795		NSP_44290~NSP_26000	Aazo_2846	Npun_F5150~Npun_F1793	Nos7107_1381	alr0331	Nos7524_0058	Oscil6304_5269		Ple7327_4214
262	adjacency score	0															0															0							0
	7242	AM1_2449															PCC7424_0083															MAE_16900							Oscil6304_2227
	7246	AM1_H0003															PCC7424_0110															MAE_01420							Oscil6304_1636
263	adjacency score	0								0								0				0																0
	7257	AM1_B0353								Cha6605_2105								Cyan7425_0088				Cylst_6637																Nos7524_4347
	7271	AM1_B0008								Cha6605_1757								Cyan7425_0035				Cylst_6514																Nos7524_4164
264	adjacency score		0	0				0																										0
	4216		Anacy_5390	ANA_C11218				Cal6303_1855																										Aazo_5130
	7277		Anacy_3008	ANA_P20037				Cal6303_0400																										Aazo_1155
265	adjacency score									0						0		0					0									0
	7316									Cha6605_4591						cce_2973		Cyan7425_3776					Dacsa_1259									MAE_59240
	7317									Cha6605_3482						cce_3282		Cyan7425_2179					Dacsa_2304									MAE_16040
266	adjacency score		1											1					1																	1
	7417		Anacy_2317											Cyast_1783					Cyan7822_6013																	Nos7107_3193
	7424		Anacy_2314								Chro_2171			Cyast_1778					Cyan7822_6006			Cylst_1548														Nos7107_3188
267	adjacency score	1															1		1			1				1	1				1				1	1			1
	2412	AM1_0268															PCC7424_0806		Cyan7822_4447			Cylst_1917				GKIL_3342	gll4098				Mic7113_5985				Npun_R1110	Nos7107_1780			Oscil6304_1045
	7552	AM1_0270															PCC7424_0805		Cyan7822_4448			Cylst_1916				GKIL_3341	glr4099				Mic7113_5986				Npun_F1111	Nos7107_1781			Oscil6304_1044
268	adjacency score	0				0		0									1					1									0					0			0
	665	AM1_5388				NIES39_C01030		Cal6303_2406									PCC7424_1733					Cylst_1907									Mic7113_1048					Nos7107_0709			Oscil6304_1071
	7558	AM1_0272				NIES39_R00890	IJ00_03655	Cal6303_2391									PCC7424_1730					Cylst_1914									Mic7113_5988					Nos7107_1783			Oscil6304_1042
269	adjacency score	0	0	0	1		0	0	1	0	0	0		0		0	0	0	0	0	0	0	0		0	0	0	0	0	0	0	0	0	0	0	0	0	0	0	0	0
	2584	AM1_3391	Anacy_1918	ANA_C12735~ANA_C13192	Ava_2427~Ava_1652~Ava_3857		IJ00_24815~IJ00_09375	Cal6303_0522~Cal6303_3579	Cal7507_3316~Cal7507_0576~Cal7507_0410	Cha6605_4446~Cha6605_2821	Chro_0945~Chro_1265~Chro_0779	Cri9333_2262~Cri9333_2378	Cyan10605_3198	Cyast_2686		cce_4684~cce_3121	PCC7424_0681~PCC7424_4982	Cyan7425_3895	Cyan7822_0274	PCC8801_3434	Cyan8802_2682	Cylst_5919~Cylst_1340	Dacsa_1158		GEI7407_0958~GEI7407_1709	GKIL_3369	glr2816	Glo7428_0684~Glo7428_2409~Glo7428_4893~Glo7428_0524	PCC7418_1078	Lepto7376_3641	Mic7113_5144	MAE_41260	NSP_8890~NSP_23000	Aazo_0114	Npun_R3589~Npun_R3683~Npun_R5599	Nos7107_4282	all5179	Nos7524_2094~Nos7524_3369	Oscil6304_0372	Osc7112_2299~Osc7112_3783	Ple7327_0320
	7569	AM1_0286~AM1_5896~AM1_1726~AM1_3871~AM1_5056	Anacy_4123~Anacy_3562~Anacy_5294~Anacy_4563	ANA_C12438	Ava_1004~Ava_3853~Ava_4344~Ava_1560		IJ00_23740~IJ00_05405	Cal6303_4928~Cal6303_5544~Cal6303_0836~Cal6303_4489~Cal6303_4719	Cal7507_0586~Cal7507_0445~Cal7507_5766~Cal7507_0301	Cha6605_1222~Cha6605_2151~Cha6605_4906~Cha6605_2735~Cha6605_2153	Chro_5532~Chro_5382~Chro_5392~Chro_1271~Chro_1593~Chro_5368~Chro_3454	Cri9333_4598~Cri9333_1030~Cri9333_1230~Cri9333_3373		Cyast_2394	Cyagr_0258	cce_3714~cce_1982~cce_1520	PCC7424_2351~PCC7424_0036~PCC7424_5135~PCC7424_1420	Cyan7425_4416~Cyan7425_2817~Cyan7425_0789~Cyan7425_3016~Cyan7425_2819	Cyan7822_5125~Cyan7822_2149~Cyan7822_5770~Cyan7822_4182~Cyan7822_5429~Cyan7822_6082	PCC8801_4112~PCC8801_4351	Cyan8802_4152~Cyan8802_4413	Cylst_2265~Cylst_1042~Cylst_0860~Cylst_4662	Dacsa_2864		GEI7407_2536~GEI7407_2477	GKIL_0438~GKIL_0933	glr3433~glr1534	Glo7428_3096~Glo7428_2699~Glo7428_2204~Glo7428_2084~Glo7428_4131~Glo7428_1117	PCC7418_2360	Lepto7376_0325	Mic7113_4500~Mic7113_0261~Mic7113_1680~Mic7113_2452~Mic7113_4147~Mic7113_4502~Mic7113_4350	MAE_12260	NSP_12280~NSP_39330~NSP_48380~NSP_47670	Aazo_0248	Npun_F1184~Npun_F0021~Npun_F6363~Npun_R2902~Npun_F3566	Nos7107_1800~Nos7107_0421~Nos7107_2895~Nos7107_2854~Nos7107_5333	all2898~alr3158~alr1967~all3766	Nos7524_1495~Nos7524_3154~Nos7524_3038	Oscil6304_1398~Oscil6304_5842~Oscil6304_2409	Osc7112_4244~Osc7112_6244~Osc7112_4467~Osc7112_4399	Ple7327_0949~Ple7327_4529~Ple7327_2539~Ple7327_0739~Ple7327_3022~Ple7327_4213
270	adjacency score					0																1	0																0	0
	7613					NIES39_D03370																Cylst_6705	Dacsa_3097																Oscil6304_3514	Osc7112_2354
	7614					NIES39_Q00550																Cylst_6701	Dacsa_1222																Oscil6304_3173	Osc7112_6095
271	adjacency score	0										0				0				0			0																0	0
	7610	AM1_B0334										Cri9333_3137				cce_2828				PCC8801_1400			Dacsa_0326																Oscil6304_2396	Osc7112_2993
	7632	AM1_A0256				NIES39_K01190						Cri9333_2896				cce_4765				PCC8801_2964			Dacsa_1021																Oscil6304_3934	Osc7112_0122
272	adjacency score	1	0	0	1	1	0	1	0	0	1		0	0	1	1	0	0	0	0	0	0	0		1	0	1	0	0		1	0	0	0	0	1	1	1	1	1	0
	7731	AM1_0443	Anacy_1003	ANA_C11156	Ava_0496	NIES39_L03080	IJ00_08175~IJ00_24555	Cal6303_0050	Cal7507_2843	Cha6605_0588~Cha6605_5904~Cha6605_6072	Chro_0394		Cyan10605_0842	Cyast_2025	Cyagr_2442	cce_3607~cce_5184	PCC7424_3782	Cyan7425_1849~Cyan7425_2009	Cyan7822_4422	PCC8801_1677	Cyan8802_1694	Cylst_3370	Dacsa_0755		GEI7407_0476	GKIL_2376	glr0997	Glo7428_1784	PCC7418_2870~PCC7418_1447		Mic7113_0146	MAE_34870	NSP_11870	Aazo_1827	Npun_F1951	Nos7107_4441	all1483~all2567	Nos7524_5248	Oscil6304_5661	Osc7112_5083	Ple7327_4268
	7733	AM1_0445	Anacy_2088	ANA_C11613	Ava_0490	NIES39_L03090	IJ00_24785	Cal6303_0052	Cal7507_3125	Cha6605_5169	Chro_0399		Cyan10605_1703	Cyast_2823	Cyagr_2441	cce_0800~cce_5183	PCC7424_3504	Cyan7425_2207	Cyan7822_5235	PCC8801_3887	Cyan8802_3937	Cylst_3356	Dacsa_2260	ECO111_3044~ECO111_3939	GEI7407_0479	GKIL_3578	glr1000	Glo7428_3904	PCC7418_3676		Mic7113_0149	MAE_02800	NSP_37400	Aazo_0354	Npun_F4874	Nos7107_4448	all2561	Nos7524_5253	Oscil6304_5660	Osc7112_5078	Ple7327_3865
273	adjacency score	0																1					1						1												1
	7738	AM1_0456																Cyan7425_2042					Dacsa_1231						PCC7418_0793												Ple7327_2898
	7755	AM1_0471																Cyan7425_2047					Dacsa_1230						PCC7418_0792												Ple7327_2901
274	adjacency score	1	1		1		1	1	1	1	1	1	0	0		0	0	0	0	1	1	1			1	0	0	1	1	1	1	0	1	1	1	1	1	1	1
	2397	AM1_C0018	Anacy_2624		Ava_2543		IJ00_15665	Cal6303_3817	Cal7507_0807	Cha6605_3912	Chro_1287	Cri9333_4582	Cyan10605_0352	Cyast_1999		cce_0870	PCC7424_0775	Cyan7425_4563	Cyan7822_3909	PCC8801_2584	Cyan8802_3522	Cylst_5165		ECO111_0947	GEI7407_2340	GKIL_3279	gll2454	Glo7428_3793	PCC7418_3049	Lepto7376_3024	Mic7113_0007	MAE_24390	NSP_9450	Aazo_1047	Npun_F5842	Nos7107_4104	alr5293	Nos7524_2792	Oscil6304_3017
	7757	AM1_C0019	Anacy_2623		Ava_2544		IJ00_15670	Cal6303_3818	Cal7507_0806	Cha6605_3913	Chro_1286	Cri9333_4581	Cyan10605_0542	Cyast_0942		cce_3840	PCC7424_2232	Cyan7425_2979	Cyan7822_5384	PCC8801_2586	Cyan8802_3520	Cylst_5164			GEI7407_2341	GKIL_1497	glr0264	Glo7428_3794	PCC7418_3043	Lepto7376_3025	Mic7113_0008	MAE_23370	NSP_9440	Aazo_1046	Npun_F5843	Nos7107_4103	alr5294	Nos7524_2793	Oscil6304_3018	Osc7112_4415
275	adjacency score				1	1							1			1			1	1	1																1	1
	7769				Ava_1075	NIES39_L00730							Cyan10605_3100			cce_0574			Cyan7822_3306	PCC8801_1799	Cyan8802_1827																alr2118	Nos7524_3316
	7772				Ava_1076	NIES39_L00720							Cyan10605_3099			cce_0575			Cyan7822_3307	PCC8801_1800	Cyan8802_1828																alr2119	Nos7524_3315
276	adjacency score	0	0								0																											0
	7811	AM1_6242	Anacy_1429								Chro_1170																											Nos7524_3282
	7816	AM1_6064	Anacy_1502								Chro_0863																											Nos7524_3213
277	adjacency score	0							0																							0
	8022	AM1_5987							Cal7507_3807																							MAE_54250
	8023	AM1_6059							Cal7507_3130																							MAE_21970
278	adjacency score	1	1	1	1	1	1	1	1	1	1		1	1		1	1		1	1	1	1	1		1				1	1	0	1	1	1	1	1	1	1	1		1
	8044	AM1_0655~AM1_5778	Anacy_3473	ANA_C20716	Ava_4710	NIES39_A03150	IJ00_05910	Cal6303_3259	Cal7507_3153	Cha6605_4358	Chro_1250		Cyan10605_3135	Cyast_0141		cce_2433	PCC7424_2157		Cyan7822_1473	PCC8801_1860	Cyan8802_1886	Cylst_0395	Dacsa_0953		GEI7407_2093				PCC7418_0347	Lepto7376_2638	Mic7113_4174	MAE_55390	NSP_50290	Aazo_3759	Npun_F2745	Nos7107_3558	alr0318	Nos7524_2902	Oscil6304_5281		Ple7327_1641
	8045	AM1_0656	Anacy_3474	ANA_C20715	Ava_4709	NIES39_A03160	IJ00_05915	Cal6303_3260	Cal7507_3154	Cha6605_4357	Chro_1251		Cyan10605_3136	Cyast_0140		cce_2434	PCC7424_2158		Cyan7822_1474	PCC8801_1859	Cyan8802_1885	Cylst_0394	Dacsa_0952		GEI7407_2092				PCC7418_0348	Lepto7376_2637	Mic7113_1593	MAE_55400	NSP_50280	Aazo_3758	Npun_F2744	Nos7107_3559	alr0317	Nos7524_2903	Oscil6304_5282		Ple7327_1640
279	adjacency score	1	1	1	0	0	1	1	1	1	1	1	0	0	1	0	0	1	0	0	0	1	0		1	1	1	1	0	0	1	1	1	1		1	1	1	1	1	0		1			1		1
	1630	AM1_5922~AM1_0664	Anacy_2558~Anacy_5695	ANA_C11912	Ava_3277	NIES39_L00340	IJ00_21415	Cal6303_3265~Cal6303_2331	Cal7507_4979~Cal7507_2829	Cha6605_6252	Chro_2272~Chro_5168	Cri9333_1387	Cyan10605_2151	Cyast_0610	Cyagr_2723	cce_1353	PCC7424_3806	Cyan7425_1608	Cyan7822_0030~Cyan7822_6647	PCC8801_0290	Cyan8802_0290	Cylst_4532	Dacsa_3027		GEI7407_0148	GKIL_3729~GKIL_3797	glr2266~gll2418	Glo7428_2241	PCC7418_0916	Lepto7376_2215	Mic7113_0901	MAE_02360~MAE_03370	NSP_2510	Aazo_1072		Nos7107_2468	alr4398~all7172	Nos7524_3510	Oscil6304_3052~Oscil6304_4493	Osc7112_3377	Ple7327_0245		P9211_00501			P9303_28381		PMT_2158
	8046	AM1_0659~AM1_5582	Anacy_5696~Anacy_2556	ANA_C11910	Ava_0750	NIES39_E04210~NIES39_R01460	IJ00_21405	Cal6303_2332~Cal6303_3266	Cal7507_2830~Cal7507_4982	Cha6605_6251	Chro_5169~Chro_2271	Cri9333_1388	Cyan10605_3280	Cyast_1499	Cyagr_2721	cce_3004	PCC7424_1197	Cyan7425_1607	Cyan7822_4203	PCC8801_2829	Cyan8802_3269	Cylst_4533	Dacsa_2618		GEI7407_0149	GKIL_3796~GKIL_3730	gll2417~glr2267	Glo7428_2240	PCC7418_1496	Lepto7376_3178	Mic7113_0903	MAE_03380~MAE_56610	NSP_2530	Aazo_1073	Npun_F3630	Nos7107_2467	all7171~all4155	Nos7524_2555~Nos7524_3509	Oscil6304_4492~Oscil6304_3051	Osc7112_3378	Ple7327_1898		P9211_00491			P9303_28391		PMT_2159
280	adjacency score	1	1	1	1	1	1	1	1	1	1	1	1	1	1	1	1	1	1	1	1	1	1		1	1	1	1		1	1	1			1	1	1	1		1	1
	4790	AM1_5168	Anacy_4459	ANA_C20532	Ava_3656~Ava_4540~Ava_1027	NIES39_E04290~NIES39_O04440~NIES39_O00880	IJ00_19240~IJ00_19440	Cal6303_1025~Cal6303_1813~Cal6303_2063	Cal7507_3462	Cha6605_4428~Cha6605_5012~Cha6605_2336	Chro_2716~Chro_0902~Chro_3569	Cri9333_3682	Cyan10605_3104~Cyan10605_1363	Cyast_0381~Cyast_2416	Cyagr_0953~Cyagr_2448	cce_0305	PCC7424_4678~PCC7424_3527	Cyan7425_4572~Cyan7425_4925	Cyan7822_1753~Cyan7822_3927	PCC8801_4396~PCC8801_3521	Cyan8802_4459~Cyan8802_2596	Cylst_4780	Dacsa_1617		GEI7407_0750~GEI7407_1409	GKIL_4209~GKIL_4197	glr1567~glr2086	Glo7428_1070~Glo7428_3440~Glo7428_1961		Lepto7376_3479	Mic7113_4830~Mic7113_0132	MAE_14800~MAE_19990			Npun_R2356	Nos7107_2068	all3333~alr0608~alr2877	Nos7524_4342~Nos7524_3006~Nos7524_4917	Oscil6304_3678	Osc7112_5689~Osc7112_2724	Ple7327_1544~Ple7327_3210
	8079	AM1_5167	Anacy_4460	ANA_C20531	Ava_4541~Ava_1026~Ava_3654	NIES39_O00860~NIES39_E04300	IJ00_19235~IJ00_19435	Cal6303_1026~Cal6303_1815~Cal6303_2062	Cal7507_3463	Cha6605_4429~Cha6605_2337~Cha6605_5011	Chro_3570~Chro_2717~Chro_0903	Cri9333_3681	Cyan10605_1364~Cyan10605_3105	Cyast_2415~Cyast_0379	Cyagr_2447~Cyagr_0954	cce_0304	PCC7424_3526~PCC7424_4677	Cyan7425_4571~Cyan7425_4924	Cyan7822_3928~Cyan7822_1752	PCC8801_4395~PCC8801_3520	Cyan8802_4458~Cyan8802_2597	Cylst_4781	Dacsa_1618		GEI7407_0751~GEI7407_1410	GKIL_4210~GKIL_4196	glr2087~glr1568	Glo7428_1962~Glo7428_1071~Glo7428_3439		Lepto7376_3478	Mic7113_0131~Mic7113_4831	MAE_14790~MAE_20000			Npun_R2355	Nos7107_2067	alr0609~all3335~alr2878	Nos7524_4341~Nos7524_3005~Nos7524_4919		Osc7112_5688~Osc7112_2723	Ple7327_3209~Ple7327_1543
281	adjacency score	1			1	1											1		1	1	1		1						1		1	1					1		1		1
	5352	AM1_0750~AM1_0749			Ava_1398~Ava_1397	NIES39_Q01220~NIES39_Q01230											PCC7424_0946~PCC7424_0945		Cyan7822_1786~Cyan7822_1785	PCC8801_2921~PCC8801_2920	Cyan8802_3175~Cyan8802_3176		Dacsa_1971~Dacsa_1972						PCC7418_0454~PCC7418_0455		Mic7113_5328~Mic7113_5329	MAE_36860~MAE_17740					alr4528~alr4526		Oscil6304_0619~Oscil6304_0616		Ple7327_0709~Ple7327_0708
	8196	AM1_0748			Ava_1396	NIES39_Q01240											PCC7424_0944		Cyan7822_1784	PCC8801_2919	Cyan8802_3177		Dacsa_1973						PCC7418_0456		Mic7113_5330	MAE_17750					alr4525		Oscil6304_0615		Ple7327_0707
282	adjacency score	1	0	1	0		0	1	0		0	1	1	1		0	1	1	1	1	1	1		1	0	0	1	1	1	0	1	1	1	0	0	0	0	1	1	1
	5371	AM1_0772	Anacy_3106	ANA_C12274	Ava_0243	NIES39_A03310	IJ00_03070	Cal6303_2025	Cal7507_5195		Chro_2230	Cri9333_2517	Cyan10605_2612	Cyast_2262		cce_0578	PCC7424_4991	Cyan7425_0275	Cyan7822_5679	PCC8801_2168	Cyan8802_2230	Cylst_4761		ECO111_0774	GEI7407_1502	GKIL_4151	gll4282	Glo7428_1791	PCC7418_1804	Lepto7376_3883	Mic7113_1272	MAE_55530	NSP_12170	Aazo_3044	Npun_F3656	Nos7107_4503	alr2433	Nos7524_2443	Oscil6304_0596	Osc7112_6204
	8276	AM1_0773	Anacy_3488	ANA_C12273	Ava_2424		IJ00_00970	Cal6303_0663~Cal6303_2027	Cal7507_1122		Chro_4569	Cri9333_2516	Cyan10605_2613	Cyast_2261		cce_0847	PCC7424_4992	Cyan7425_0276	Cyan7822_5678~Cyan7822_5680	PCC8801_2167	Cyan8802_2229	Cylst_4762		ECO111_0773	GEI7407_3290	GKIL_0958	gll4283	Glo7428_1792	PCC7418_1800	Lepto7376_2613	Mic7113_1273	MAE_55450	NSP_12160	Aazo_0367	Npun_F2436	Nos7107_5098	alr5178	Nos7524_2447~Nos7524_5539	Oscil6304_0595	Osc7112_6203	Ple7327_0242
283	adjacency score		1	1	1	1	1	0	1	0	1	1		1	1	1	1	1	1	1	1	1			1	0	1	1			1	1	1	1	1	1	1	1	1	1
	5366		Anacy_0065~Anacy_0064	ANA_C11083~ANA_C11084	Ava_4713~Ava_4712	NIES39_M01390~NIES39_M01380	IJ00_25690	Cal6303_1674~Cal6303_1673	Cal7507_1388~Cal7507_1387	Cha6605_0009~Cha6605_0008	Chro_3348~Chro_3349	Cri9333_0148~Cri9333_0149		Cyast_2607~Cyast_2608	Cyagr_1066~Cyagr_1065	cce_3828~cce_3827	PCC7424_3452~PCC7424_3451	Cyan7425_2763~Cyan7425_2762	Cyan7822_0562~Cyan7822_0563	PCC8801_2748~PCC8801_2747	Cyan8802_3354~Cyan8802_3355	Cylst_0552~Cylst_0551		ECO111_0069~ECO111_3152~ECO111_3153	GEI7407_2060~GEI7407_3474~GEI7407_2059~GEI7407_3475	GKIL_3877~GKIL_3876~GKIL_1287~GKIL_1288	glr2073~glr2074	Glo7428_1212~Glo7428_1211			Mic7113_4320~Mic7113_4776~Mic7113_4321~Mic7113_4777	MAE_31530~MAE_31520	NSP_47710~NSP_47700	Aazo_3628~Aazo_3627	Npun_F5396~Npun_F5397	Nos7107_3223~Nos7107_3222	all0321~all0320	Nos7524_1708~Nos7524_1709	Oscil6304_1769~Oscil6304_1768	Osc7112_0248~Osc7112_0247
	8277		Anacy_0066~Anacy_0067	ANA_C11082~ANA_C11081	Ava_4714~Ava_4715~Ava_0044	NIES39_M01400	IJ00_25695~IJ00_04485	Cal6303_1975	Cal7507_1389~Cal7507_1390~Cal7507_0339	Cha6605_5184	Chro_3347	Cri9333_0147		Cyast_2605	Cyagr_1071~Cyagr_1072	cce_3830	PCC7424_3454	Cyan7425_2764~Cyan7425_3492	Cyan7822_0560~Cyan7822_1382~Cyan7822_0346~Cyan7822_1124	PCC8801_2750	Cyan8802_3352	Cylst_0553~Cylst_4281~Cylst_3250			GEI7407_3473~GEI7407_2061	GKIL_1289~GKIL_2374	glr2072	Glo7428_1213			Mic7113_4319~Mic7113_4775	MAE_31550~MAE_51610~MAE_09300	NSP_47720	Aazo_3629	Npun_F5395~Npun_R4761	Nos7107_3224	all0322	Nos7524_1707	Oscil6304_1771~Oscil6304_1773	Osc7112_0249
284	adjacency score	1				0					1					1	0		0				1					1	1										0		1
	8396	AM1_1028				NIES39_O02020					Chro_0567					cce_3353	PCC7424_2556		Cyan7822_4233				Dacsa_1119					Glo7428_4366	PCC7418_1409										Oscil6304_0727		Ple7327_4586
	8397	AM1_1029				NIES39_E02490					Chro_0568					cce_3356	PCC7424_3548		Cyan7822_0737				Dacsa_1118					Glo7428_4367	PCC7418_1411										Oscil6304_0670		Ple7327_4584
285	adjacency score							0										0				0																	0
	8400							Cal6303_2345										Cyan7425_1285				Cylst_6719																	Oscil6304_4477
	8401							Cal6303_5188										Cyan7425_1019				Cylst_6684																	Oscil6304_2686
286	adjacency score	0																																	0	0
	2048	AM1_5449																																	Npun_R0480	Nos7107_4125
	8715	AM1_1331																																	Npun_R4084	Nos7107_3930
287	adjacency score																																													1		1
	8746																																													P9303_27861		PMT_2096
	8747																																													P9303_27851		PMT_2095
288	adjacency score																																													0		0
	7363																																													P9303_20921		PMT_0259
	8793																																													P9303_27871		PMT_2097
289	adjacency score		0		0	0	0	0	0													0			0						0				0	0	0		0	0
	2046		Anacy_4792		Ava_4398	NIES39_N00680	IJ00_24545	Cal6303_4075	Cal7507_1076													Cylst_3354			GEI7407_0092						Mic7113_2358				Npun_F0979	Nos7107_2222	alr1142		Oscil6304_3353	Osc7112_4170
	8909		Anacy_0933		Ava_3475	NIES39_J01660	IJ00_01820	Cal6303_3861	Cal7507_5017													Cylst_4577			GEI7407_3482			Glo7428_4844			Mic7113_3338~Mic7113_3339				Npun_F3645	Nos7107_0286	alr3453	Nos7524_0300	Oscil6304_3770	Osc7112_1889
290	adjacency score				1				1																							1			1
	3422				Ava_0104				Cal7507_1282																							MAE_29780			Npun_F0647
	8962				Ava_0106				Cal7507_1273																							MAE_29750			Npun_F0646
291	adjacency score		1			1																										1	1					1
	8683		Anacy_5230			NIES39_A04710																										MAE_49640	NSP_34900					Nos7524_5525
	9009		Anacy_5231			NIES39_A04720																										MAE_49650	NSP_34890					Nos7524_5524
292	adjacency score	1													1										1				0		1
	9030	AM1_1729													Cyagr_0662										GEI7407_0891				PCC7418_2911		Mic7113_5776
	9032	AM1_1732													Cyagr_0659										GEI7407_0894				PCC7418_1023		Mic7113_5773
293	adjacency score	0	0	0	0	0	0	0	0	0	0	0	0	0	0	0		0		0	0	0			0			0		0	0		0	0	0	0	0	0	0	0	0					0		0
	5362	AM1_5190	Anacy_4397	ANA_C10112	Ava_4638	NIES39_B00720	IJ00_07230	Cal6303_1112	Cal7507_5578	Cha6605_5418~Cha6605_0365	Chro_4186	Cri9333_4483	Cyan10605_0973	Cyast_1729	Cyagr_0645	cce_0748		Cyan7425_3980		PCC8801_4236	Cyan8802_4298	Cylst_2587			GEI7407_2683			Glo7428_1850~Glo7428_0494		Lepto7376_1880	Mic7113_5142~Mic7113_4788		NSP_42980	Aazo_4983	Npun_R6019	Nos7107_1071	alr0738	Nos7524_0654	Oscil6304_5695~Oscil6304_0345	Osc7112_2401	Ple7327_0292					P9303_15561		PMT_0668
	9038	AM1_1738	Anacy_2062	ANA_C11573	Ava_3685	NIES39_A01950	IJ00_16060	Cal6303_4816	Cal7507_1731	Cha6605_3142	Chro_3432	Cri9333_4647	Cyan10605_2823	Cyast_2488	Cyagr_2220	cce_3418		Cyan7425_2553		PCC8801_4174	Cyan8802_4213	Cylst_4343			GEI7407_2928			Glo7428_2757		Lepto7376_3913	Mic7113_4670		NSP_19770	Aazo_0323	Npun_R5004	Nos7107_1134	all1027	Nos7524_4319	Oscil6304_2304	Osc7112_3077	Ple7327_4266					P9303_01821		PMT_0145
294	adjacency score	0	0	0	0	0	0	0	0	0	0	0		0		0	0	0	0	0	0	0			0			0		0	0		0	0	0	0	0	0	0	0	0
	2770	AM1_1709	Anacy_5368~Anacy_5367	ANA_C20106~ANA_C20107	Ava_1308~Ava_1307	NIES39_J04380	IJ00_02500	Cal6303_3369	Cal7507_5978~Cal7507_5977	Cha6605_5115	Chro_2703	Cri9333_1691		Cyast_0336		cce_2760	PCC7424_5207	Cyan7425_3203	Cyan7822_3204	PCC8801_0264	Cyan8802_0262	Cylst_0361~Cylst_0362			GEI7407_0368			Glo7428_2464		Lepto7376_1715	Mic7113_5337	MAE_50360	NSP_17390~NSP_17400	Aazo_2950~Aazo_2951	Npun_F0990~Npun_F0989	Nos7107_1683~Nos7107_1682	alr4360~alr4359	Nos7524_3376~Nos7524_3377	Oscil6304_5940	Osc7112_2861	Ple7327_4417
	9054	AM1_1764	Anacy_1665	ANA_C10577	Ava_0410	NIES39_O06970	IJ00_15860	Cal6303_1052	Cal7507_3928	Cha6605_5241	Chro_4489	Cri9333_4534	Cyan10605_1887	Cyast_2294		cce_0098	PCC7424_1985	Cyan7425_4460	Cyan7822_3239	PCC8801_0183	Cyan8802_0178	Cylst_6008	Dacsa_2529		GEI7407_1605			Glo7428_2732		Lepto7376_4203	Mic7113_4677		NSP_53500	Aazo_3224	Npun_R1537	Nos7107_4191	alr2478	Nos7524_2110	Oscil6304_4249	Osc7112_6193	Ple7327_4256
295	adjacency score	1	0		0		0	0	0									1				0		1	0	1	1				0		0	0	0	0	0	0
	9079	AM1_1849	Anacy_2744		Ava_0659		IJ00_26055	Cal6303_1854	Cal7507_2808									Cyan7425_2913				Cylst_3403		ECO111_4271	GEI7407_3853	GKIL_1278	gll0649				Mic7113_1058		NSP_11720	Aazo_1205	Npun_F5138	Nos7107_5369	alr1706	Nos7524_4413
	9080	AM1_1850	Anacy_1533		Ava_0279		IJ00_17215	Cal6303_5153	Cal7507_3397									Cyan7425_2914				Cylst_3683		ECO111_4270	GEI7407_0435	GKIL_1277	gll0648				Mic7113_0913		NSP_31190	Aazo_2723	Npun_R4045	Nos7107_3979	all1757	Nos7524_2171
296	adjacency score							1																		0
	7669							Cal6303_0853																		GKIL_2825
	9152							Cal6303_0850																		GKIL_3035
297	adjacency score	1	1	1	1		1	1	1	1	1	1	1	1		1	1		1	1	1	1	1		1	1	1	1	1		1	1	1	1	1	1	1	1			1
	9202	AM1_1987	Anacy_3444	ANA_C12272	Ava_0499		IJ00_01935	Cal6303_4265	Cal7507_3312	Cha6605_3059	Chro_2897	Cri9333_1560	Cyan10605_1267	Cyast_2344		cce_1813	PCC7424_4281		Cyan7822_1240	PCC8801_3493	Cyan8802_2623	Cylst_0402	Dacsa_0377		GEI7407_3246	GKIL_1943	gll0766	Glo7428_1381	PCC7418_0814		Mic7113_0006~Mic7113_3104	MAE_44910	NSP_11370	Aazo_3768	Npun_F4544	Nos7107_3087	alr2570	Nos7524_1424			Ple7327_3436
	9203	AM1_1988	Anacy_3443	ANA_C12271	Ava_0498~Ava_B0182		IJ00_01940	Cal6303_4264	Cal7507_3311	Cha6605_3058	Chro_2896	Cri9333_1561	Cyan10605_1266	Cyast_2343		cce_1812	PCC7424_4282		Cyan7822_1241	PCC8801_3494	Cyan8802_2622	Cylst_0401	Dacsa_0378		GEI7407_3245	GKIL_1942	gll0767	Glo7428_1382	PCC7418_0815		Mic7113_0005~Mic7113_3105	MAE_44900	NSP_11380	Aazo_3767	Npun_F4543	Nos7107_3088	alr2569	Nos7524_1425			Ple7327_3437
298	adjacency score	0	0	0		0		0	0	0	0	0	0	0	0	0	0	0	0	0	0	0	0		0			0	0	0	0	0	0	0	0	0	0	0	0	0	0
	8390	AM1_0990~AM1_1132	Anacy_3433	ANA_C11177	Ava_0319	NIES39_D02730	IJ00_07040	Cal6303_2004	Cal7507_3719	Cha6605_3772	Chro_0455	Cri9333_1429	Cyan10605_1675	Cyast_1348	Cyagr_0223	cce_0366	PCC7424_3816	Cyan7425_2352	Cyan7822_1821	PCC8801_3114	Cyan8802_3006	Cylst_0440	Dacsa_0478		GEI7407_2468			Glo7428_3772	PCC7418_0706	Lepto7376_0758	Mic7113_3259	MAE_18780	NSP_38380	Aazo_2904	Npun_F2819	Nos7107_2918	all0591	Nos7524_2238	Oscil6304_2428	Osc7112_3619	Ple7327_0140
	9222	AM1_2024	Anacy_4316	ANA_C12035		NIES39_J00040		Cal6303_3735	Cal7507_0484	Cha6605_2997	Chro_5591	Cri9333_1660	Cyan10605_1615	Cyast_0706	Cyagr_1620	cce_0893	PCC7424_3498	Cyan7425_0859	Cyan7822_2187	PCC8801_2861	Cyan8802_3235	Cylst_4075	Dacsa_0507		GEI7407_1115			Glo7428_3790	PCC7418_1855	Lepto7376_0729	Mic7113_6360	MAE_53260	NSP_38560	Aazo_0502	Npun_F0278	Nos7107_2813	asl0883	Nos7524_0368	Oscil6304_1464	Osc7112_4193	Ple7327_3594
299	adjacency score	1	1		1		0	1	1		0					1	1		1			1	0					1	0		1		1		1	1	1	1		1	1
	9227	AM1_2033	Anacy_4362		Ava_3674		IJ00_17710	Cal6303_1204	Cal7507_4595		Chro_5195					cce_3546	PCC7424_2155		Cyan7822_1471			Cylst_1741	Dacsa_2233					Glo7428_3273	PCC7418_0381		Mic7113_2411	MAE_24190	NSP_17720		Npun_F2490	Nos7107_0892	alr1018	Nos7524_4531		Osc7112_2828	Ple7327_2132
	9228	AM1_2034	Anacy_4363		Ava_3673		IJ00_15725	Cal6303_1205	Cal7507_4596		Chro_2749					cce_3545	PCC7424_2156		Cyan7822_1472			Cylst_1742	Dacsa_2586					Glo7428_3274	PCC7418_0453		Mic7113_2413		NSP_17700	Aazo_0554	Npun_F2488	Nos7107_0890	asr1017	Nos7524_4532		Osc7112_2827	Ple7327_2133
300	adjacency score	0	1		1			1	1	1		1	1			0	1	1	1	1	1	1	1						1	1	1				1	1	1	1			1
	8975	AM1_1644	Anacy_4986		Ava_4969			Cal6303_0576	Cal7507_5995	Cha6605_5186		Cri9333_3196	Cyan10605_2938			cce_2991	PCC7424_4566	Cyan7425_1982	Cyan7822_0993~Cyan7822_0308	PCC8801_1965	Cyan8802_1992	Cylst_1665	Dacsa_2782						PCC7418_0964	Lepto7376_3450	Mic7113_0216	MAE_12850			Npun_R4238	Nos7107_5146	alr1997	Nos7524_2361~Nos7524_5242			Ple7327_0446
	9231	AM1_2042	Anacy_4987		Ava_4968		IJ00_00570	Cal6303_0575	Cal7507_5996	Cha6605_5185		Cri9333_3197	Cyan10605_2939			cce_2024	PCC7424_4567	Cyan7425_1983	Cyan7822_0992	PCC8801_1964	Cyan8802_1991	Cylst_1666	Dacsa_2781						PCC7418_0965	Lepto7376_3449	Mic7113_0215				Npun_R4237	Nos7107_5147	alr1998	Nos7524_2362			Ple7327_0447
301	adjacency score	0								0																	0
	881	AM1_1563								Cha6605_6170																	gll3657
	9238	AM1_2067								Cha6605_0389																	gll0241
302	adjacency score									0										0													0			0
	9312									Cha6605_5721										PCC8801_1100													NSP_22500			Nos7107_1196
	9314									Cha6605_3335										PCC8801_3398													NSP_21490			Nos7107_2695
303	adjacency score	1									1							1				1		0						1	1				1	1					1
	4059	AM1_2150									Chro_2911							Cyan7425_3063				Cylst_6469		ECO111_0040~ECO111_0243~ECO111_2165						Lepto7376_3475	Mic7113_1750				Npun_R3440	Nos7107_3476					Ple7327_3125
	9341	AM1_2148									Chro_2913							Cyan7425_3065				Cylst_6467		ECO111_1789~ECO111_3088~ECO111_4672						Lepto7376_3473	Mic7113_1752				Npun_R3442	Nos7107_3474					Ple7327_3128
304	adjacency score	0	0		0	0	0	0	0		0		0	0		0	0	0	0	0	0	0			0	0	0	0			0	0	0	0	0	0	0	0	0	0	0
	8367	AM1_0947	Anacy_5122		Ava_2123	NIES39_G00190	IJ00_11300	Cal6303_4219	Cal7507_2725		Chro_4105		Cyan10605_1711	Cyast_0407		cce_4509	PCC7424_4030	Cyan7425_0587	Cyan7822_5399	PCC8801_1370	Cyan8802_1400	Cylst_0153			GEI7407_2470	GKIL_3534	glr0840	Glo7428_1269			Mic7113_4700	MAE_41770	NSP_42760	Aazo_3268	Npun_F0948	Nos7107_0693	alr4850	Nos7524_1570	Oscil6304_4413	Osc7112_0333	Ple7327_2344
	9415	AM1_2265	Anacy_1601		Ava_2014	NIES39_O06230	IJ00_06075	Cal6303_5163	Cal7507_3009		Chro_1893		Cyan10605_2849	Cyast_1108		cce_0230	PCC7424_3382	Cyan7425_1348	Cyan7822_3184	PCC8801_2054	Cyan8802_2078	Cylst_3602			GEI7407_1358	GKIL_2691	glr1398	Glo7428_2684			Mic7113_0553	MAE_08850	NSP_17900	Aazo_2684	Npun_R6070	Nos7107_3215	alr4649	Nos7524_4192	Oscil6304_4377	Osc7112_1272	Ple7327_2508
305	adjacency score															0																0	0
	9533															cce_2459																MAE_42700	NSP_51840
	9535															cce_2093																MAE_34430	NSP_35210
306	adjacency score															0																	0	0
	9542															cce_0639																	NSP_49860	Aazo_2293
	9545															cce_2092																	NSP_47050	Aazo_2462
307	adjacency score					1	1		1		1	1						1					1						1							1			1
	8130					NIES39_A04620	IJ00_04135		Cal7507_4021		Chro_0859	Cri9333_4438						Cyan7425_3725					Dacsa_3173						PCC7418_1317							Nos7107_4399			Oscil6304_2887
	9851					NIES39_A04610	IJ00_04140~IJ00_02715		Cal7507_4022		Chro_0860	Cri9333_4439						Cyan7425_3724					Dacsa_3174						PCC7418_1318		Mic7113_3045					Nos7107_4400			Oscil6304_2888
308	adjacency score	1																1							1
	9880	AM1_2680																Cyan7425_2427							GEI7407_1496
	9881	AM1_2681																Cyan7425_2428							GEI7407_1495
309	adjacency score		1				1			1		1	1				1			1		1									1					1		1	1
	1057		Anacy_0360				IJ00_09415			Cha6605_1763		Cri9333_4961	Cyan10605_2889				PCC7424_2372			PCC8801_2954		Cylst_3909									Mic7113_4475					Nos7107_4477		Nos7524_5052	Oscil6304_2904
	9952		Anacy_0361				IJ00_09420			Cha6605_1764		Cri9333_4962	Cyan10605_2888				PCC7424_2371			PCC8801_2955		Cylst_3908									Mic7113_4474			Aazo_4667		Nos7107_4478		Nos7524_5051	Oscil6304_2903
310	adjacency score	1									1		1	1	1		1		1				1		1				1	1	1	1							1		1
	7011	AM1_2833									Chro_1706		Cyan10605_3220	Cyast_1273	Cyagr_0993		PCC7424_5245		Cyan7822_2040				Dacsa_3549	ECO111_3684	GEI7407_2328			Glo7428_4085	PCC7418_1936	Lepto7376_0466~Lepto7376_4118	Mic7113_0049	MAE_18840							Oscil6304_0046		Ple7327_1637
	10001	AM1_2834									Chro_1707		Cyan10605_3219	Cyast_1272	Cyagr_0994		PCC7424_5246		Cyan7822_2041				Dacsa_3547		GEI7407_2327				PCC7418_1935	Lepto7376_4123	Mic7113_0048	MAE_18860							Oscil6304_0045		Ple7327_1636
311	adjacency score	0			0	0	0	0	0			0	0	0		0	0	0	0	0	0	0			0				0	0	0		1	0	0	0	0	0	0	0	0
	3084	AM1_0069~AM1_3569~AM1_4981~AM1_4979~AM1_0564~AM1_4314	Anacy_3348~Anacy_5616	ANA_C20447	Ava_1030~Ava_3170	NIES39_K04670~NIES39_L01290	IJ00_26165	Cal6303_1523	Cal7507_2874	Cha6605_3287	Chro_1316	Cri9333_0130~Cri9333_2206	Cyan10605_3462~Cyan10605_2996	Cyast_1539	Cyagr_2476~Cyagr_0450	cce_2611~cce_3512	PCC7424_0984~PCC7424_1805~PCC7424_2062	Cyan7425_3210	Cyan7822_4553~Cyan7822_1638~Cyan7822_5462~Cyan7822_4871	PCC8801_2160~PCC8801_2041	Cyan8802_2067~Cyan8802_2222	Cylst_3321~Cylst_5057			GEI7407_1640~GEI7407_1779~GEI7407_1898~GEI7407_1706				PCC7418_3221~PCC7418_2840	Lepto7376_4489~Lepto7376_1964~Lepto7376_2953	Mic7113_3896~Mic7113_5861		NSP_44970	Aazo_5066	Npun_F2364~Npun_F5763	Nos7107_2071~Nos7107_4217~Nos7107_4094	all2874~alr3599	Nos7524_3009~Nos7524_4108	Oscil6304_3400~Oscil6304_0276~Oscil6304_1779~Oscil6304_3748~Oscil6304_2207	Osc7112_1304~Osc7112_3005~Osc7112_5761~Osc7112_0640~Osc7112_4794	Ple7327_2529
	10003	AM1_2839			Ava_3385	NIES39_M02670	IJ00_27550	Cal6303_1150	Cal7507_2472			Cri9333_1855	Cyan10605_0312	Cyast_1008		cce_2823	PCC7424_1009	Cyan7425_4518	Cyan7822_0025	PCC8801_2236	Cyan8802_2290	Cylst_2655			GEI7407_0072				PCC7418_0354	Lepto7376_4096	Mic7113_5932		NSP_44920	Aazo_3968	Npun_R0294	Nos7107_2797	all4519	Nos7524_4779	Oscil6304_5981	Osc7112_2469	Ple7327_2307
312	adjacency score	0	0	0	0	0	0	0	0	0	0	0	0	0	0	0	0	0	0	0	0	0	0	0	0	0	0	0	0	0	0	0	0	0	0	0	0	0	0	0	0		0			0		0
	9219	AM1_2017	Anacy_4388	ANA_C12593	Ava_0242	NIES39_G00550	IJ00_03450	Cal6303_0963	Cal7507_1239	Cha6605_0759	Chro_4077	Cri9333_4460	Cyan10605_0375	Cyast_0233	Cyagr_0601	cce_2266	PCC7424_4977	Cyan7425_0916	Cyan7822_0343	PCC8801_2034	Cyan8802_2060	Cylst_2593	Dacsa_2443	ECO111_3157	GEI7407_1210	GKIL_2731	glr4012	Glo7428_0491	PCC7418_3356	Lepto7376_4198	Mic7113_1330	MAE_08000	NSP_28370	Aazo_4573	Npun_R6016	Nos7107_3415	alr2432	Nos7524_2086	Oscil6304_5689	Osc7112_0706	Ple7327_3283		P9211_08691			P9303_15151		PMT_0706
	10004	AM1_2840	Anacy_0430	ANA_C11288	Ava_3386	NIES39_M02660	IJ00_05890	Cal6303_1149	Cal7507_2473	Cha6605_3722	Chro_5480	Cri9333_1856	Cyan10605_2135	Cyast_0163	Cyagr_1573	cce_2824	PCC7424_1008	Cyan7425_0956	Cyan7822_0026	PCC8801_2235	Cyan8802_2289	Cylst_2654	Dacsa_2136	ECO111_2110	GEI7407_0071	GKIL_4484	glr3746	Glo7428_0034	PCC7418_2209	Lepto7376_1477	Mic7113_5931	MAE_42630	NSP_44930	Aazo_3969	Npun_R0295	Nos7107_2798	all4520	Nos7524_4780	Oscil6304_5808	Osc7112_2470	Ple7327_2308		P9211_00951			P9303_02531		PMT_1630
313	adjacency score	0	0	0	0	0	0	0	0	0	0	0			0		0	0	0	0	0	0	0	1	0	0	0	0	0		0	0	0	0	0	0	0	0	0	0	0		0			0		0
	9229	AM1_2036	Anacy_5382	ANA_C10403	Ava_3709	NIES39_Q02740	IJ00_04570	Cal6303_1049	Cal7507_5148	Cha6605_4974	Chro_0293	Cri9333_1236			Cyagr_0410		PCC7424_0006	Cyan7425_2525	Cyan7822_2251	PCC8801_3632	Cyan8802_2481	Cylst_2732	Dacsa_3505	ECO111_3462~ECO111_4669	GEI7407_0197	GKIL_1634	gll3010	Glo7428_2308	PCC7418_3120		Mic7113_4271	MAE_11790	NSP_300	Aazo_2042	Npun_R1828	Nos7107_0258	alr1108	Nos7524_0504	Oscil6304_1678	Osc7112_3016	Ple7327_2934		P9211_10361			P9303_18901		PMT_0397
	10031	AM1_2908	Anacy_2946	ANA_C20145	Ava_0550	NIES39_J03820	IJ00_21380	Cal6303_1086	Cal7507_3027	Cha6605_5156	Chro_4885	Cri9333_2834			Cyagr_0709		PCC7424_2039	Cyan7425_3526	Cyan7822_5444	PCC8801_3724	Cyan8802_3777	Cylst_3816	Dacsa_1238	ECO111_3059~ECO111_3463	GEI7407_0669	GKIL_1219	gll0529	Glo7428_2918	PCC7418_0947		Mic7113_3808	MAE_48090	NSP_53010	Aazo_1801	Npun_F6223	Nos7107_1652	alr1241	Nos7524_0788	Oscil6304_3260	Osc7112_4421	Ple7327_4579		P9211_09161			P9303_14461		PMT_0767
314	adjacency score					0	1									1														1	1								1	1	1
	772					NIES39_L05170	IJ00_13705									cce_4707														Lepto7376_0217	Mic7113_1227								Oscil6304_2599	Osc7112_1087	Ple7327_0200
	10090					NIES39_L05040	IJ00_13700									cce_4705														Lepto7376_0220	Mic7113_1226								Oscil6304_2600	Osc7112_1086	Ple7327_0199
315	adjacency score	1			1			1	1		0																								1	1	1
	1421	AM1_2999			Ava_0880			Cal6303_1326	Cal7507_2710		Chro_0419																								Npun_F1892	Nos7107_4888	all3031
	10091	AM1_3000			Ava_0879			Cal6303_1325	Cal7507_2709		Chro_5030																								Npun_F1891	Nos7107_4887	all3032
316	adjacency score	1								1						1			1																1		1			1
	10115	AM1_3062								Cha6605_1105						cce_4311			Cyan7822_3615																Npun_F1339		all1974			Osc7112_0767
	10116	AM1_3063								Cha6605_1106						cce_4310			Cyan7822_3616																Npun_F1338		all1975			Osc7112_0766
317	adjacency score	0	0		0		0	0	0	0	0	0	0	0		0	0		0	0	0	0	0		0			0	0	0	0	0	0	0	0	0	0	0			0
	9882	AM1_4104	Anacy_4379		Ava_4429		IJ00_23010	Cal6303_1389	Cal7507_4609	Cha6605_4747	Chro_0304	Cri9333_0212	Cyan10605_3329	Cyast_2049		cce_0541	PCC7424_3046		Cyan7822_0137	PCC8801_0651	Cyan8802_0671	Cylst_2688	Dacsa_3046		GEI7407_0371			Glo7428_1167	PCC7418_2740	Lepto7376_1305	Mic7113_3700	MAE_52340	NSP_44610	Aazo_4705	Npun_F4645	Nos7107_3085	alr0821	Nos7524_4750			Ple7327_4359
	10147	AM1_3119	Anacy_3684	ANA_C12977	Ava_3659		IJ00_13255	Cal6303_3311	Cal7507_0018	Cha6605_3496	Chro_3188	Cri9333_2086	Cyan10605_1557	Cyast_0536		cce_0433	PCC7424_5030		Cyan7822_2321	PCC8801_2775	Cyan8802_3326	Cylst_1479	Dacsa_1150		GEI7407_3211			Glo7428_0118	PCC7418_2449	Lepto7376_0122	Mic7113_0523	MAE_49000	NSP_4480	Aazo_5190	Npun_R2506	Nos7107_1943	alr3330	Nos7524_4830			Ple7327_4551
318	adjacency score	0																0							0
	9988	AM1_2823																Cyan7425_2343							GEI7407_0980
	10187	AM1_3223																Cyan7425_4367							GEI7407_1712
319	adjacency score										1																	0									1	1
	8775										Chro_2561																	Glo7428_0061									all2620	Nos7524_3298
	10278										Chro_2556																	Glo7428_4564									all2618	Nos7524_3299
320	adjacency score	1	1		1			1	1	1																1				1							1	1
	10282	AM1_B0125	Anacy_4078		Ava_B0161			Cal6303_5213	Cal7507_4164	Cha6605_2296																GKIL_0041				Lepto7376_4377							alr4031	Nos7524_4467
	10294	AM1_B0123	Anacy_4077		Ava_B0162			Cal6303_5214	Cal7507_4165	Cha6605_2294														ECO111_2181		GKIL_0040				Lepto7376_4378							alr4032	Nos7524_4468
321	adjacency score	1	1		1		1	1	1	1	1		1	1			1	0		1	1	1		1	1		1	1	1	0	1		1		0	1	1	1	1	1	0
	4784	AM1_3348~AM1_A0161~AM1_3415	Anacy_3744~Anacy_4983		Ava_2830~Ava_4898~Ava_B0153		IJ00_16845	Cal6303_2615~Cal6303_3715~Cal6303_3930	Cal7507_5625	Cha6605_2617~Cha6605_2287	Chro_3637~Chro_4519		Cyan10605_3287~Cyan10605_2010	Cyast_1702			PCC7424_5746	Cyan7425_2416		PCC8801_3037	Cyan8802_3084	Cylst_2581		ECO111_0153~ECO111_0618~ECO111_2179	GEI7407_1746	GKIL_1456	gll0578~gll3602	Glo7428_0397~Glo7428_4548	PCC7418_2009	Lepto7376_4143~Lepto7376_1916	Mic7113_1659~Mic7113_5234		NSP_11960~NSP_27490		Npun_R6022	Nos7107_4240~Nos7107_1067	all2584~all0389~alr3241	Nos7524_3285~Nos7524_0065	Oscil6304_3241	Osc7112_4183	Ple7327_0771
	10296	AM1_3349~AM1_A0162~AM1_3414~AM1_3350~AM1_A0163	Anacy_3743~Anacy_4980~Anacy_3742		Ava_2828~Ava_4897~Ava_B0152		IJ00_16815	Cal6303_2616~Cal6303_3714~Cal6303_3929~Cal6303_2617	Cal7507_5626	Cha6605_2616~Cha6605_2288~Cha6605_2615	Chro_3636~Chro_3704~Chro_3705~Chro_3635		Cyan10605_3284~Cyan10605_2009~Cyan10605_3286	Cyast_1703			PCC7424_5747~PCC7424_5748	Cyan7425_2436~Cyan7425_2435		PCC8801_3036~PCC8801_3035	Cyan8802_3085~Cyan8802_3086	Cylst_2580		ECO111_0155~ECO111_0619~ECO111_0620	GEI7407_1745~GEI7407_1744		gll0579	Glo7428_3990~Glo7428_4549~Glo7428_3991	PCC7418_2010~PCC7418_2011	Lepto7376_3936~Lepto7376_3937	Mic7113_1658~Mic7113_5232~Mic7113_1657		NSP_11950~NSP_27510~NSP_11940		Npun_F1625	Nos7107_4239~Nos7107_1066~Nos7107_4238	all2585~all0387~alr3240~all2586	Nos7524_3286~Nos7524_0064~Nos7524_3287	Oscil6304_3239~Oscil6304_3240	Osc7112_4184	Ple7327_1230
322	adjacency score
	5262
	10297
323	adjacency score		1	1	1		0	0	1		1							1				1			1	0	0	1					1	1	1	1	1	1		1	0
	9210	AM1_1997	Anacy_2280~Anacy_5804	ANA_C20617	Ava_1958		IJ00_18045	Cal6303_4136	Cal7507_4960		Chro_1304~Chro_5705							Cyan7425_1190				Cylst_2088			GEI7407_3242	GKIL_3380	glr1982	Glo7428_1014					NSP_5880	Aazo_2298	Npun_F4140	Nos7107_3429	alr4712	Nos7524_1525		Osc7112_1948	Ple7327_4152
	10308		Anacy_2279	ANA_C20618	Ava_1959		IJ00_27415	Cal6303_0027	Cal7507_4959		Chro_1303							Cyan7425_1191				Cylst_2089		ECO111_2551	GEI7407_3243	GKIL_3456	gll3557	Glo7428_1013			Mic7113_0699		NSP_5870	Aazo_2297	Npun_F4139	Nos7107_3428	alr4711	Nos7524_1524		Osc7112_1949	Ple7327_3648
324	adjacency score	1													1																										1
	10327	AM1_3417													Cyagr_0884																										Ple7327_1854
	10329	AM1_3418													Cyagr_0883											GKIL_1809															Ple7327_1855
325	adjacency score	1																														1
	10337	AM1_3457																														MAE_03090
	10338	AM1_3458																														MAE_03100
326	adjacency score	0	0	0	0	0	0	0	0		0	0				0	0	0	0	0	0	0			0			0			0	0	0	0	0	0	0	0	0	0	0
	10058	AM1_2943	Anacy_5486	ANA_C10177	Ava_2468	NIES39_L06460	IJ00_12780	Cal6303_2951	Cal7507_4807		Chro_1992	Cri9333_3057				cce_2296	PCC7424_2611	Cyan7425_3482	Cyan7822_4269	PCC8801_4331	Cyan8802_4394	Cylst_0213			GEI7407_2603			Glo7428_1144			Mic7113_5811	MAE_40630	NSP_52230	Aazo_2320	Npun_R0882	Nos7107_2291	asr4584	Nos7524_2917	Oscil6304_5285	Osc7112_1676	Ple7327_2689
	10342	AM1_3469	Anacy_2936	ANA_C12705	Ava_1762	NIES39_D05210	IJ00_16440	Cal6303_1664	Cal7507_3037	Cha6605_3257	Chro_1915	Cri9333_0016				cce_1034	PCC7424_5174	Cyan7425_3324	Cyan7822_2531	PCC8801_4256	Cyan8802_4317	Cylst_3805			GEI7407_1090			Glo7428_3028			Mic7113_1009	MAE_28690	NSP_51030	Aazo_1788	Npun_F6212	Nos7107_1663	all3940	Nos7524_0801	Oscil6304_5665	Osc7112_0075	Ple7327_0012
327	adjacency score	0	0		0	0	0	0	0	0	0	0				0	0	0	0	0	0	0	0		0	0		0	0	0	0	0	0	0	0	0	0	0	0	0	0
	9075	AM1_1837	Anacy_4424	ANA_C12446	Ava_0393	NIES39_C00140	IJ00_15445	Cal6303_4477	Cal7507_0958	Cha6605_3586	Chro_0644	Cri9333_3873				cce_3535	PCC7424_3290	Cyan7425_1080	Cyan7822_0036	PCC8801_2796	Cyan8802_3304	Cylst_5790	Dacsa_2025		GEI7407_2641	GKIL_4184		Glo7428_3311	PCC7418_3087	Lepto7376_1049	Mic7113_4709	MAE_01870	NSP_48290	Aazo_1386	Npun_R3606	Nos7107_0567	all2461	Nos7524_4352	Oscil6304_2439	Osc7112_5492	Ple7327_0872
	10380	AM1_3547	Anacy_1372		Ava_2625	NIES39_A02260	IJ00_04180	Cal6303_1316	Cal7507_2643	Cha6605_3784	Chro_0560	Cri9333_1400				cce_0207	PCC7424_0761	Cyan7425_3756	Cyan7822_5226	PCC8801_2497	Cyan8802_3609	Cylst_4498	Dacsa_2082		GEI7407_3301	GKIL_2780	glr0028	Glo7428_2218	PCC7418_0052	Lepto7376_3101	Mic7113_0493	MAE_06590	NSP_34400	Aazo_1945	Npun_F4326	Nos7107_2497	all0025	Nos7524_5146	Oscil6304_5470	Osc7112_1331	Ple7327_4300
328	adjacency score		0	0	0			0	0				0			0	0		0	0	0	1									0	0			0	1	0	1			0
	7763		Anacy_0167	ANA_C12759	Ava_1217			Cal6303_3172	Cal7507_4143				Cyan10605_0565			cce_2589	PCC7424_3374		Cyan7822_4777	PCC8801_3095	Cyan8802_3025	Cylst_2364				GKIL_2405	glr1746				Mic7113_6077	MAE_07150			Npun_F5285	Nos7107_3776	alr4267	Nos7524_0566			Ple7327_0593
	10423		Anacy_3489	ANA_C13133	Ava_4808			Cal6303_3755	Cal7507_4175				Cyan10605_1983			cce_1843	PCC7424_1894		Cyan7822_0086	PCC8801_0502	Cyan8802_0519	Cylst_2356									Mic7113_5950	MAE_33550			Npun_R2917	Nos7107_3780	alr1805	Nos7524_0570			Ple7327_0752
329	adjacency score										1							0								1		1
	4260										Chro_2199							Cyan7425_3732								GKIL_0948		Glo7428_3975
	10575										Chro_2191							Cyan7425_0950								GKIL_0938		Glo7428_3983
330	adjacency score	1	1		1		1	1	1		1	1																							1	1	1	1	1
	10592	AM1_4023~AM1_4722	Anacy_3070		Ava_4950		IJ00_02770	Cal6303_2171~Cal6303_3946	Cal7507_0654	Cha6605_3210	Chro_0367	Cri9333_1089																		Lepto7376_0824					Npun_F0771	Nos7107_0115	all3291	Nos7524_3386	Oscil6304_3159
	10593	AM1_4024~AM1_4721	Anacy_3069		Ava_4951		IJ00_02775	Cal6303_2172~Cal6303_3945	Cal7507_0655		Chro_0366	Cri9333_1090																							Npun_F0770	Nos7107_0116	all3292	Nos7524_3387	Oscil6304_3158
331	adjacency score	0	0	0	0	0	0	0	0	0	0	0	0	0	0	0	0	0	0	0	0	0	0		0			0	0	0	0	0	0	0	0	0	0	0	0	0	0		0			0		0
	40	AM1_5703	Anacy_5024	ANA_C20182	Ava_1504	NIES39_R00620	IJ00_19875	Cal6303_1968	Cal7507_1904	Cha6605_3377	Chro_5448	Cri9333_2812	Cyan10605_1264	Cyast_0393	Cyagr_1626	cce_1821	PCC7424_3479	Cyan7425_4131	Cyan7822_1268	PCC8801_1831	Cyan8802_1857	Cylst_2511	Dacsa_2068		GEI7407_1121			Glo7428_2063	PCC7418_2061	Lepto7376_1602	Mic7113_6188	MAE_61210	NSP_1610	Aazo_4110	Npun_R2468	Nos7107_5022	all0135	Nos7524_5364	Oscil6304_2494	Osc7112_0984	Ple7327_3102		P9211_03461			P9303_22171		PMT_1669
	10597	AM1_4044	Anacy_3513	ANA_C11219	Ava_2529	NIES39_O06120	IJ00_03160	Cal6303_3055	Cal7507_5589	Cha6605_2959	Chro_1557	Cri9333_4352	Cyan10605_0139	Cyast_2779	Cyagr_2979	cce_2407	PCC7424_4485	Cyan7425_1237	Cyan7822_0204	PCC8801_4058	Cyan8802_4097	Cylst_0701	Dacsa_1560		GEI7407_1562			Glo7428_0147	PCC7418_2228	Lepto7376_3901	Mic7113_4530	MAE_18630	NSP_7230	Aazo_3733	Npun_R1718	Nos7107_1910	alr5279	Nos7524_4300	Oscil6304_2076	Osc7112_0941	Ple7327_2070		P9211_03661			P9303_21741		PMT_0188
332	adjacency score	1			1	1	1	1			1		1		1	1	1	1		1	1		1		1			1	1	1	1	1				1	1	1	1
	4880	AM1_4164			Ava_3027	NIES39_E03120	IJ00_04510	Cal6303_1190			Chro_1748		Cyan10605_0670		Cyagr_2515	cce_2939	PCC7424_1268	Cyan7425_5063		PCC8801_1249	Cyan8802_1280		Dacsa_3500		GEI7407_1945			Glo7428_3430	PCC7418_0056	Lepto7376_0209	Mic7113_1307	MAE_62090	NSP_19930			Nos7107_3597	all2134	Nos7524_2740	Oscil6304_3940
	10665	AM1_4165			Ava_3028	NIES39_E03140	IJ00_04515	Cal6303_1189			Chro_1749		Cyan10605_0668		Cyagr_2514	cce_2937	PCC7424_1272	Cyan7425_5062		PCC8801_1248	Cyan8802_1279		Dacsa_3499		GEI7407_1946			Glo7428_3433	PCC7418_0057	Lepto7376_0211	Mic7113_1308	MAE_62100				Nos7107_3598	all2133	Nos7524_2739	Oscil6304_3942
333	adjacency score	0			0			0																											0		0
	3326	AM1_E0190			Ava_B0011			Cal6303_5770																											Npun_BF185		all7227
	10692	AM1_B0075			Ava_B0321			Cal6303_0309																											Npun_BR065		all7288
334	adjacency score	1				1					1		1	1		1	1	1	1	1	1							1											1		1
	8899	AM1_4466				NIES39_D07680					Chro_0339		Cyan10605_1996	Cyast_0663		cce_2110	PCC7424_1093	Cyan7425_3171	Cyan7822_0335	PCC8801_1055	Cyan8802_1084				GEI7407_2959			Glo7428_0611											Oscil6304_4332		Ple7327_0860
	10794	AM1_4465				NIES39_D07670					Chro_0338		Cyan10605_1997	Cyast_0662		cce_2111	PCC7424_1094	Cyan7425_3172	Cyan7822_0336	PCC8801_1054	Cyan8802_1083							Glo7428_0612											Oscil6304_4333		Ple7327_0861
335	adjacency score	1	1	1	0		0	1	1	0		0		1								1									1		1		0		0	0		1
	4377	AM1_4521	Anacy_3957	ANA_C11185	Ava_0821		IJ00_00115	Cal6303_5418	Cal7507_3577	Cha6605_3374		Cri9333_0817		Cyast_2201								Cylst_3062			GEI7407_2673						Mic7113_0511		NSP_43920~NSP_15700		Npun_F2939		all4083	Nos7524_4678		Osc7112_1403
	10819	AM1_4522	Anacy_3954	ANA_C11186	Ava_4798		IJ00_03985	Cal6303_5421	Cal7507_3574	Cha6605_3461		Cri9333_2253		Cyast_2200								Cylst_3059									Mic7113_0512		NSP_43900~NSP_15710		Npun_R4401		alr1794	Nos7524_4915		Osc7112_1404
336	adjacency score	0	0	0	0		0	0	0									0				0											0	0	0	0	0	0
	9431	AM1_2327	Anacy_1823	ANA_C20707	Ava_0212		IJ00_14810	Cal6303_3899	Cal7507_1104									Cyan7425_1123				Cylst_0303											NSP_39360	Aazo_0420	Npun_F2412	Nos7107_0108	all2396	Nos7524_4782
	10887	AM1_4692	Anacy_1460	ANA_C12148	Ava_2272		IJ00_22700	Cal6303_4808	Cal7507_5397									Cyan7425_3465				Cylst_2758											NSP_18760	Aazo_4050	Npun_F2430	Nos7107_0974	alr4996	Nos7524_2964
337	adjacency score	1	1		1			1	1		1	1													1					1	1				1	0	1	1	1
	3488	AM1_4724	Anacy_3072		Ava_4948			Cal6303_3948~Cal6303_4045	Cal7507_0652~Cal7507_5240		Chro_0369	Cri9333_1087													GEI7407_0594					Lepto7376_0822	Mic7113_1482				Npun_F0773	Nos7107_0113~Nos7107_0101	all3289	Nos7524_3384	Oscil6304_3161
	10890	AM1_4723	Anacy_3071		Ava_4949		IJ00_02765	Cal6303_3947	Cal7507_0653~Cal7507_5241		Chro_0368	Cri9333_1088													GEI7407_0595					Lepto7376_0823	Mic7113_1481				Npun_F0772	Nos7107_0114~Nos7107_0102	all3290	Nos7524_3385	Oscil6304_3160
338	adjacency score	0				1							0	0		0							0	0	1				0	1
	9014	AM1_1685				NIES39_M02120							Cyan10605_0413	Cyast_1693		cce_2391							Dacsa_0021	ECO111_2480	GEI7407_2224				PCC7418_0098	Lepto7376_0792
	10929	AM1_4767				NIES39_M02130							Cyan10605_0340	Cyast_2848		cce_2610							Dacsa_1821	ECO111_2993~ECO111_4234	GEI7407_2225				PCC7418_2069	Lepto7376_0791
339	adjacency score	1	1	1	1	1	1	1	1		1	1	1	1		1	1	1	1	1	1	1	1					1	1	1	1	1	1	0	1	1	1	1	1	1
	10941	AM1_4783	Anacy_3014~Anacy_4658~Anacy_5635~Anacy_4236~Anacy_4344~Anacy_5091~Anacy_2667	ANA_C10750~ANA_C11214~ANA_C13596~ANA_C10842~ANA_C13807~ANA_C11468~ANA_C10009~ANA_C20061~ANA_C20070~ANA_C10309~ANA_C12338	Ava_3313~Ava_3825~Ava_1458~Ava_2269~Ava_3320	NIES39_K02470~NIES39_O05790~NIES39_O02950~NIES39_C03570~NIES39_O02960	IJ00_26225~IJ00_14275~IJ00_02590~IJ00_26775~IJ00_16390	Cal6303_3747~Cal6303_2904~Cal6303_0985~Cal6303_3053~Cal6303_5029~Cal6303_2329~Cal6303_5125	Cal7507_0730~Cal7507_1446~Cal7507_1581~Cal7507_5039~Cal7507_3524~Cal7507_5338~Cal7507_0507~Cal7507_4644~Cal7507_4076~Cal7507_4718~Cal7507_1896~Cal7507_5613~Cal7507_0202~Cal7507_4566		Chro_3633~Chro_3390~Chro_3893	Cri9333_0410~Cri9333_2801~Cri9333_2267~Cri9333_1132~Cri9333_2223	Cyan10605_1195~Cyan10605_2683	Cyast_2799~Cyast_0989		cce_0010~cce_2415~cce_2706~cce_0472~cce_3286	PCC7424_2630~PCC7424_4222~PCC7424_4367~PCC7424_5305	Cyan7425_3080~Cyan7425_2014	Cyan7822_1475~Cyan7822_5113~Cyan7822_4982~Cyan7822_5514~Cyan7822_0757	PCC8801_0149~PCC8801_2661~PCC8801_1892~PCC8801_1884	Cyan8802_0145~Cyan8802_3443~Cyan8802_2205~Cyan8802_1916	Cylst_3590~Cylst_4717~Cylst_5855~Cylst_0806~Cylst_3726	Dacsa_2387~Dacsa_1672~Dacsa_3036~Dacsa_1389~Dacsa_3342~Dacsa_2706					Glo7428_4212~Glo7428_4561	PCC7418_0275~PCC7418_1383~PCC7418_3423	Lepto7376_3776	Mic7113_0789~Mic7113_1567~Mic7113_2662~Mic7113_4387~Mic7113_3113~Mic7113_3553~Mic7113_5634~Mic7113_2664~Mic7113_1646	MAE_21850~MAE_44790~MAE_16030~MAE_56070~MAE_61050~MAE_02070~MAE_56210	NSP_29190~NSP_33630~NSP_47180~NSP_48450~NSP_30100~NSP_38990~NSP_20450~NSP_3910	Aazo_2556	Npun_R5537~Npun_R1104~Npun_F2942~Npun_R1050~Npun_R4330~Npun_R5661~Npun_F5392	Nos7107_1993~Nos7107_4403~Nos7107_2837~Nos7107_1387	all3124~asl0560~alr0084~alr3645	Nos7524_2592~Nos7524_5192~Nos7524_1621~Nos7524_4816~Nos7524_2962	Oscil6304_1069~Oscil6304_3655~Oscil6304_2801	Osc7112_3526~Osc7112_3214~Osc7112_6736~Osc7112_4523~Osc7112_6388~Osc7112_6420~Osc7112_1713~Osc7112_3889~Osc7112_0253~Osc7112_5334~Osc7112_5048~Osc7112_1572~Osc7112_6527
	10945	AM1_4785	Anacy_3015~Anacy_4657~Anacy_4237	ANA_C10749~ANA_C10502~ANA_C12339~ANA_C20062~ANA_C10841~ANA_C11467	Ava_3826~Ava_3312~Ava_2270	NIES39_K02480~NIES39_O02940~NIES39_C03560~NIES39_O05780	IJ00_02985~IJ00_16385~IJ00_26230~IJ00_02585~IJ00_14280	Cal6303_0185~Cal6303_2905~Cal6303_3054~Cal6303_2330~Cal6303_5028~Cal6303_3748	Cal7507_1447~Cal7507_5337~Cal7507_4719~Cal7507_1895~Cal7507_4077~Cal7507_0506~Cal7507_5611		Chro_3634	Cri9333_0409~Cri9333_2802~Cri9333_2268~Cri9333_1131	Cyan10605_2682	Cyast_2798~Cyast_0990		cce_2705~cce_3285~cce_0011	PCC7424_4368~PCC7424_5304	Cyan7425_3079~Cyan7425_2015	Cyan7822_5112~Cyan7822_1476~Cyan7822_0756	PCC8801_0150~PCC8801_2660	Cyan8802_0146~Cyan8802_2206	Cylst_3591~Cylst_5856~Cylst_3727~Cylst_0807~Cylst_4716	Dacsa_1671~Dacsa_3035~Dacsa_3343					Glo7428_4211~Glo7428_4560	PCC7418_3424	Lepto7376_3775	Mic7113_4386~Mic7113_3552~Mic7113_5635~Mic7113_2661	MAE_16020~MAE_56080~MAE_21860~MAE_44780	NSP_33620~NSP_48460~NSP_20440~NSP_38980	Aazo_4435	Npun_AR115~Npun_R0526~Npun_R1105~Npun_F2941~Npun_R5662~Npun_R5538	Nos7107_1386	alr1461~alr0083	Nos7524_2591~Nos7524_5191~Nos7524_2963~Nos7524_4815	Oscil6304_1070	Osc7112_3213~Osc7112_5333~Osc7112_3527~Osc7112_6735~Osc7112_1714~Osc7112_4524~Osc7112_5047~Osc7112_6387~Osc7112_6421~Osc7112_3890
340	adjacency score	1				0			1	1							1									1	1									1				1
	11001	AM1_4942				NIES39_O04530			Cal7507_0707	Cha6605_4577							PCC7424_4697									GKIL_2646	glr4218									Nos7107_4181				Osc7112_3314
	11002	AM1_4943				NIES39_A03320			Cal7507_0708	Cha6605_4578							PCC7424_4696									GKIL_2647	glr4217									Nos7107_4180				Osc7112_3315
341	adjacency score	1								1								1		1	1							1
	2870	AM1_5028								Cha6605_0198								Cyan7425_1930		PCC8801_3596	Cyan8802_2518							Glo7428_4686
	11032	AM1_5029								Cha6605_0197								Cyan7425_1931		PCC8801_3597	Cyan8802_2517							Glo7428_4687
342	adjacency score																														0	0			0					0	0
	11059																														Mic7113_5698	MAE_33110			Npun_F2107					Osc7112_6549	Ple7327_2417
	11060																														Mic7113_0830	MAE_59290			Npun_R6089					Osc7112_4994	Ple7327_1647
343	adjacency score																	0													0	0			0
	11061																	Cyan7425_5027													Mic7113_0137	MAE_34650			Npun_F3235
	11062																	Cyan7425_3568													Mic7113_1700	MAE_48510			Npun_F3381
344	adjacency score	1				1				1	1	1							1	1	1				1				1		1								0	1
	1860	AM1_5079				NIES39_H00280				Cha6605_4401	Chro_0015	Cri9333_0032							Cyan7822_4352	PCC8801_0767	Cyan8802_0793				GEI7407_3687				PCC7418_1005		Mic7113_2710								Oscil6304_4211	Osc7112_1903
	11091	AM1_5077				NIES39_H00250				Cha6605_4405	Chro_0016	Cri9333_0020~Cri9333_2240							Cyan7822_4347	PCC8801_0764	Cyan8802_0790				GEI7407_3689				PCC7418_1007		Mic7113_2708~Mic7113_4327								Oscil6304_2363	Osc7112_1906
345	adjacency score	1	1		1		1	1			1	1					1					1						1			1		1	1			1	1	1
	8524	AM1_5246	Anacy_5389		Ava_1177		IJ00_17360	Cal6303_4703	Cal7507_0677		Chro_4174	Cri9333_3228					PCC7424_4790					Cylst_2743		ECO111_4943				Glo7428_1259			Mic7113_2111		NSP_1320	Aazo_4040	Npun_F4614		all1678	Nos7524_2982	Oscil6304_1630
	11174	AM1_5247	Anacy_5388		Ava_1176		IJ00_17355	Cal6303_4702			Chro_4173	Cri9333_3227					PCC7424_4789					Cylst_2742						Glo7428_1260			Mic7113_2112		NSP_1310	Aazo_4039			asl1679	Nos7524_2983	Oscil6304_1629
346	adjacency score	0	0	0	0	0	0	0	0		0	0	0		0	0	0	0	0	0	0	0	0		0	0	0	0	0	0	0	0	0	0	0	0	0	0	0	0	0
	4533	AM1_1618	Anacy_1052	ANA_C11823	Ava_0954	NIES39_B00620	IJ00_04755	Cal6303_1111	Cal7507_0277		Chro_2332~Chro_0301	Cri9333_4238	Cyan10605_3265		Cyagr_1507	cce_3587	PCC7424_4742	Cyan7425_5428~Cyan7425_3184	Cyan7822_4486	PCC8801_3728	Cyan8802_3780	Cylst_4177	Dacsa_0060		GEI7407_1184	GKIL_0637~GKIL_3982	gll2260	Glo7428_3262~Glo7428_4003	PCC7418_0905	Lepto7376_2485	Mic7113_0638	MAE_56910	NSP_20100	Aazo_1093	Npun_R1898	Nos7107_1834	alr2948	Nos7524_1251	Oscil6304_0033	Osc7112_0994~Osc7112_2548	Ple7327_3233
	11240	AM1_5428	Anacy_1958	ANA_C10913	Ava_4443	NIES39_J03760	IJ00_00695	Cal6303_1661	Cal7507_1760	Cha6605_4993	Chro_2650	Cri9333_0997	Cyan10605_2414		Cyagr_0966	cce_3712	PCC7424_3536	Cyan7425_0772	Cyan7822_3912	PCC8801_1345	Cyan8802_1375	Cylst_0968	Dacsa_0495		GEI7407_3695	GKIL_4113	gll1275	Glo7428_1032	PCC7418_1850	Lepto7376_1476	Mic7113_0981	MAE_40050	NSP_5410	Aazo_0534	Npun_F4183	Nos7107_1946	all0839	Nos7524_3734	Oscil6304_3855	Osc7112_1704~Osc7112_5228	Ple7327_0080
347	adjacency score	0	0	0	0	0	0	0	0	0	0	0				0	0	0	0	0	0	0	0					0	0		0	0	0	0	0	0	0	0	0	0	0
	7717	AM1_0431	Anacy_0778	ANA_C11350	Ava_4417	NIES39_L02610	IJ00_03505	Cal6303_4526	Cal7507_5426	Cha6605_4497	Chro_4329	Cri9333_1929		Cyast_1006		cce_2997	PCC7424_5125	Cyan7425_3342	Cyan7822_1745	PCC8801_0273	Cyan8802_0273	Cylst_2035	Dacsa_1912		GEI7407_3805			Glo7428_1049	PCC7418_1949		Mic7113_2476	MAE_39740	NSP_28530	Aazo_3669	Npun_R5927	Nos7107_5435	all1163	Nos7524_1135	Oscil6304_1871	Osc7112_5647	Ple7327_4096
	11248	AM1_5438	Anacy_4809	ANA_C13663	Ava_0033	NIES39_L06380	IJ00_12525	Cal6303_3778	Cal7507_4747	Cha6605_4308	Chro_3075	Cri9333_0124				cce_3238	PCC7424_4728	Cyan7425_4274	Cyan7822_4936	PCC8801_4036	Cyan8802_4073	Cylst_6202	Dacsa_2238					Glo7428_2942	PCC7418_0048		Mic7113_3873	MAE_37370	NSP_45680	Aazo_2189	Npun_R4568	Nos7107_2556	alr2783	Nos7524_4419	Oscil6304_1089	Osc7112_2377	Ple7327_1759
348	adjacency score	1					1		1		1																	1
	11424	AM1_5913					IJ00_13445		Cal7507_5086		Chro_5172																	Glo7428_0517
	11425	AM1_5914					IJ00_13450		Cal7507_5087		Chro_5173																	Glo7428_0516
349	adjacency score																																													0		0
	4379																																													P9303_28351		PMT_2154
	11428																																													P9303_16021		PMT_0633
350	adjacency score	0	0	0	0	0	0	0	0	0	1	0				0	0	0	0	0	0	0	0		0			0	0	0	0	0	0	0	0	0	0	0	0	0	0
	11318	AM1_5741	Anacy_2712	ANA_C20752	Ava_0666	NIES39_C02900	IJ00_24810	Cal6303_4509	Cal7507_3002	Cha6605_5957	Chro_2669	Cri9333_1244				cce_1158	PCC7424_4498	Cyan7425_0878	Cyan7822_0215	PCC8801_1134	Cyan8802_1164	Cylst_3585	Dacsa_1834		GEI7407_3370			Glo7428_2386	PCC7418_3350	Lepto7376_1143	Mic7113_6123	MAE_25190	NSP_15170	Aazo_2811	Npun_F2761	Nos7107_1990	all1699	Nos7524_2331	Oscil6304_3996	Osc7112_0747	Ple7327_2572
	11429	AM1_5928	Anacy_4789~Anacy_4034	ANA_C11239~ANA_C11131	Ava_4011~Ava_2797	NIES39_C02540	IJ00_23870	Cal6303_3909	Cal7507_3941~Cal7507_2208	Cha6605_5129	Chro_2667	Cri9333_3160				cce_0465	PCC7424_5105	Cyan7425_1029	Cyan7822_4987	PCC8801_2526	Cyan8802_3580	Cylst_2450~Cylst_3088	Dacsa_2234		GEI7407_1737			Glo7428_4802	PCC7418_0380	Lepto7376_4510	Mic7113_0561	MAE_21620	NSP_4830	Aazo_3898~Aazo_3563	Npun_F1879~Npun_R2835	Nos7107_0392~Nos7107_5148	alr1375~all0349	Nos7524_2441~Nos7524_0071	Oscil6304_2108	Osc7112_4844	Ple7327_0488
351	adjacency score	1				1				1	1				1								1					1	1												1
	11449	AM1_5994				NIES39_F00670				Cha6605_3568	Chro_1597				Cyagr_2535								Dacsa_1337					Glo7428_3614	PCC7418_1625												Ple7327_1136
	11451	AM1_5995				NIES39_F00680				Cha6605_3569	Chro_1596				Cyagr_2536								Dacsa_1336					Glo7428_3615	PCC7418_1624												Ple7327_1137
352	adjacency score	1	1		1	1		1	1	1	1		1	1		1	1	1	1			1	1	1	1		1		1				1	1		1	1	1	1	1	1
	11458	AM1_6029	Anacy_0049		Ava_1675~Ava_B0174	NIES39_A01910		Cal6303_2051	Cal7507_3534	Cha6605_4486	Chro_2620		Cyan10605_1134	Cyast_1964		cce_3414	PCC7424_0150	Cyan7425_3998	Cyan7822_1641			Cylst_6062	Dacsa_3581	ECO111_0750~ECO111_1090	GEI7407_1751		gll1196		PCC7418_2306				NSP_410	Aazo_2591		Nos7107_5138	all4023	Nos7524_3690	Oscil6304_4616	Osc7112_1946	Ple7327_3727
	11459	AM1_6030	Anacy_0048		Ava_1674~Ava_B0175	NIES39_A01920		Cal6303_2052	Cal7507_3535	Cha6605_4487	Chro_2619		Cyan10605_1133	Cyast_1965		cce_3415	PCC7424_0151	Cyan7425_3997	Cyan7822_1642			Cylst_6063	Dacsa_3582	ECO111_1089	GEI7407_1752		gll1197		PCC7418_2307				NSP_390	Aazo_2590		Nos7107_5139	all4024	Nos7524_3691	Oscil6304_4617	Osc7112_1947	Ple7327_3726
353	adjacency score								0																	0						0					0
	11469								Cal7507_2389																	GKIL_3696						MAE_47470					alr1212
	11470								Cal7507_0060																	GKIL_4403						MAE_45660					alr0249
354	adjacency score							0																		0						0					0
	11484							Cal6303_5072																		GKIL_2827						MAE_35900					all4756
	11485							Cal6303_4514																		GKIL_3864						MAE_33220					all3734
355	adjacency score	0	1		1					0												0													1		1
	3566	AM1_B0348	Anacy_5749		Ava_B0142					Cha6605_6007												Cylst_6631													Npun_AR112		alr7076
	11541	AM1_A0129	Anacy_5751		Ava_B0139					Cha6605_1644	Chro_5767											Cylst_6436													Npun_AR109		alr7078
356	adjacency score	0	0	0	0	0	0	0	0		0	0										0						0			0		0	0	0	0	0	0	0	0
	2456	AM1_1896	Anacy_0315	ANA_C20194	Ava_3572	NIES39_Q02380	IJ00_14105	Cal6303_4290	Cal7507_4586		Chro_0231	Cri9333_2764										Cylst_4710						Glo7428_1316			Mic7113_0107		NSP_41960	Aazo_3112	Npun_F2953	Nos7107_4581	alr3698	Nos7524_3497	Oscil6304_5597	Osc7112_5127
	11730	AM1_6362	Anacy_0251	ANA_C10291	Ava_0155	NIES39_M01520	IJ00_05780	Cal6303_4227	Cal7507_5600	Cha6605_4456	Chro_1830	Cri9333_3883										Cylst_0708		ECO111_3816_pseudo	GEI7407_1078			Glo7428_1388			Mic7113_1242		NSP_16870	Aazo_3724	Npun_R1724	Nos7107_0306	alr2336	Nos7524_4145	Oscil6304_1358	Osc7112_1059
357	adjacency score	1	1	1	1	1	1	1	1	1	1	1	1	1	1	1	1	1	1	1	1	1	1		1	1	1	1	1	1	1	1	1	1	1	1	1	1	1	1	1
	11733	AM1_6371	Anacy_4527	ANA_C11478	Ava_0747	NIES39_A06530	IJ00_21785	Cal6303_3015	Cal7507_1057	Cha6605_0457	Chro_0060	Cri9333_3727	Cyan10605_2993	Cyast_0204	Cyagr_0336	cce_0605	PCC7424_1100	Cyan7425_4859	Cyan7822_1420	PCC8801_4250	Cyan8802_4312	Cylst_0884	Dacsa_1680		GEI7407_2633	GKIL_4004	glr1005	Glo7428_3445	PCC7418_3476	Lepto7376_1333	Mic7113_1549	MAE_15160	NSP_28620	Aazo_4081	Npun_F3690	Nos7107_0469	alr4158	Nos7524_2126	Oscil6304_4014	Osc7112_2051	Ple7327_3322
	11734	AM1_6373	Anacy_4524	ANA_C11480	Ava_0749	NIES39_A06510	IJ00_21795	Cal6303_3013	Cal7507_1060	Cha6605_0460	Chro_0058	Cri9333_3723	Cyan10605_2991	Cyast_0206	Cyagr_0338	cce_0603	PCC7424_1097	Cyan7425_4861	Cyan7822_1423	PCC8801_4247	Cyan8802_4309	Cylst_0886	Dacsa_1682		GEI7407_2630	GKIL_4006	glr1003	Glo7428_3447	PCC7418_3478	Lepto7376_1331	Mic7113_1547	MAE_15120	NSP_28640	Aazo_4078	Npun_F3686	Nos7107_0466	alr4156	Nos7524_2124	Oscil6304_4011	Osc7112_2047	Ple7327_3325
358	adjacency score		1		0		1	1		1	1					0	0		0			1				1	1								0		0
	441	AM1_F0144	Anacy_5902		Ava_C0043		IJ00_09045	Cal6303_2710		Cha6605_6323	Chro_5859					cce_5021	PCC7424_2466		Cyan7822_0478			Cylst_6361				GKIL_1003	glr2039								Npun_R3324		alr7538
	11808		Anacy_5905		Ava_B0019		IJ00_09060	Cal6303_0385~Cal6303_2707		Cha6605_6325	Chro_5856					cce_4989	PCC7424_5460~PCC7424_3896		Cyan7822_6814~Cyan7822_0934			Cylst_6358				GKIL_1006	glr2036				Mic7113_6398				Npun_BF194~Npun_AR044		alr7209
359	adjacency score	1									1																1	1
	11882	AM1_A0172									Chro_3646																gll0322	Glo7428_0481
	11883	AM1_A0173									Chro_3645																gll0321	Glo7428_0477
360	adjacency score	0					0																									0			0					0
[truncated: 57,421 more rows]
[truncated: 33 more columns]
